# Supplementary material for: Evidence of a Strong Domestication Bottleneck in the Recently Cultivated New Zealand Endemic Root Crop, Arthropodium cirratum (Asparagaceae)
Source: PLoS One. 2016 Mar 24;11(3):e0152455. doi: 10.1371/journal.pone.0152455 (PMC4806853; doi:10.1371/journal.pone.0152455)
Supplement: S4 Fig — (TXT) [file pone.0152455.s004.txt]

>KT949774 Arthropodium bifurcatum 
ATGGACTCCTATTAATGTGGAATAGGCGGAATTCTTCGATTTGAATTGAAATTGTCAATTTATCCAGAACTTCTTAGGCGAAAAAAGAAATTTTTTTGATCAAATAAAACCGCGCAATTTAGAGTTTGTTTGCTATAGAGCATGTCTTGTTTAAAGATTCATACAACGGAACCCCCCTTACATTTATTTTGTATTTCGATTCCATTTAGATATAGGATGCTCTTATACAAAAAAACCTCTTACTTTGTCTCGGTTTCCCCCTAAAAACAAAATAAAAATAAAGTAATTAAATACAAATACTAAAATTGTATAATTATAATAGTAATAAGTTAGTATAACTATAAATTTTATTTATTTCTATTTTATTATTCTTTGATTATCTCATTCTATTCAATATATGAATTTATATTATTATATATTTTCTATTTATTTATATAAATATATAAAAGTT----------------------------ATAATATAAAATTCTAAAATAGAATTTATAAATTTATAATAAAAAATGAATTAATGAAATGAAAT-----AAGAATTTCATTTCCATTGAGGTAAAATGACTAGAAATTTCTAGTATATTCTACTCGAAGTATTCTTTTCATTAAAATAAAATCTAAGTATAGAATCGTTGCTTTTATTGATTCGATAGGAATACGTAAACATAATCTAGTACATCGAACGATTCTATTTTATCCCCCTTCCTTGTCCTAGATTTCATTTCTATTTTCCTTACTTTATTGATTTGATTCAATCCGTTGAGTTGCGAGGAACCTTTCCATATACTAAAGAAAGACCGCGATTTGGGATGAACAAAAATACGTCTTATGGCAATAAAACTTAGTAAGACCAAGCGGTGGGTTAGGTTTCGCTACAAAAAGGCTTAGTCTTGGAGCAAACTTACACTAGACAACAAAAGACAGCACAGAGTGATAA
>KT949775 Arthropodium bifurcatum
ATGGACTCCTATTAATGTGGAATAGGCGGAATTCTTCGATTTGAATTGAAATTGTCAATTTATCCAGAACTTCTTAGGCGAAAAAAGAAATTTTTTTGATCAAATAAAACCGCGCAATTTAGAGTTTGTTTGCTATAGAGCATGTCTTGTTTAAAGATTCATACAACGGAACCCCCCTTACATTTATTTTGTATTTCGATTCCATTTAGATATAGGATGCTCTTATACAAAAAAACCTCTTACTTTGTCTCGGTTTCCCCCTAAAAACAAAATAAAAATAAAGTAATTAAATACAAATACTAAAATTGTATAATTATAATAGTAATAAGTTAGTATAACTATAAATTTTATTTATTTCTATTTTATTATTCTTTGATTATCTCATTCTATTCAATATATGAATTTATATTATTATATATTTTCTATTTATTTATATAAATATATAAAAGTT----------------------------ATAATATAAAATTCTAAAATAGAATTTATAAATTTATAATAAAAAATGAATTAATGAAATGAAAT-----AAGAATTTCATTTCCATTGAGGTAAAATGACTAGAAATTTCTAGTATATTCTACTCGAAGTATTCTTTTCATTAAAATAAAATCTAAGTATAGAATCGTTGCTTTTATTGATTCGATAGGAATACGTAAACATAATCTAGTACATCGAACGATTCTATTTTATCCCCCTTCCTTGTCCTAGATTTCATTTCTATTTTCCTTACTTTATTGATTTGATTCAATCCGTTGAGTTGCGAGGAACCTTTCCATATACTAAAGAAAGACCGCGATTTGGGATGAACAAAAATACGTCTTATGGCAATAAAACTTAGTAAGACCAAGCGGTGGGTTAGGTTTCGCTACAAAAAGGCTTAGTCTTGGAGCAAACTTACACTAGACAACAAAAGACAGCACAGAGTGATAA
>KT949776 Arthropodium bifurcatum 
ATGGACTCCTATTAATGTGGAATAGGCGGAATTCTTCGATTTGAATTGAAATTGTCAATTTATCCAGAACTTCTTAGGCGAAAAAAGAAATTTTTTTGATCAAATAAAACCGCGCAATTTAGAGTTTGTTTGCTATAGAGCATGTCTTGTTTAAAGATTCATACAACGGAACCCCCCTTACATTTATTTTGTATTTCGATTCCATTTAGATATAGGATGCTCTTATACAAAAAAACCTCTTACTTTGTCTCGGTTTCCCCCTAAAAACAAAATAAAAATAAAGTAATTAAATACAAATACTAAAATTGTATAATTATAATAGTAATAAGTTAGTATAACTATAAATTTTATTTATTTCTATTTTATTATTCTTTGATTATCTCATTCTATTCAATATATGAATTTATATTATTATATATTTTCTATTTATTTATATAAATATATAAAAGTT----------------------------ATAATATAAAATTCTAAAATAGAATTTATAAATTTATAATAAAAAATGAATTAATGAAATGAAAT-----AAGAATTTCATTTCCATTGAGGTAAAATGACTAGAAATTTCTAGTATATTCTACTCGAAGTATTCTTTTCATTAAAATAAAATCTAAGTATAGAATCGTTGCTTTTATTGATTCGATAGGAATACGTAAACATAATCTAGTACATCGAACGATTCTATTTTATCCCCCTTCCTTGTCCTAGATTTCATTTCTATTTTCCTTACTTTATTGATTTGATTCAATCCGTTGAGTTGCGAGGAACCTTTCCATATACTAAAGAAAGACCGCGATTTGGGATGAACAAAAATACGTCTTATGGCAATAAAACTTAGTAAGACCAAGCGGTGGGTTAGGTTTCGCTACAAAAAGGCTTAGTCTTGGAGCAAACTTACACTAGACAACAAAAGACAGCACAGAGTGATAA
>KT949777 Arthropodium bifurcatum 
ATGGACTCCTATTAATGTGGAATAGGCGGAATTCTTCGATTTGAATTGAAATTGTCAATTTATCCAGAACTTCTTAGGCGAAAAAAGAAATTTTTTTGATCAAATAAAACCGCGCAATTTAGAGTTTGTTTGCTATAGAGCATGTCTTGTTTAAAGATTCATACAACGGAACCCCCCTTACATTTATTTTGTATTTCGATTCCATTTAGATATAGGATGCTCTTATACAAAAAAACCTCTTACTTTGTCTCGGTTTCCCCCTAAAAACAAAATAAAAATAAAGTAATTAAATACAAATACTAAAATTGTATAATTATAATAGTAATAAGTTAGTATAACTATAAATTTTATTTATTTCTATTTTATTATTCTTTGATTATCTCATTCTATTCAATATATGAATTTATATTATTATATATTTTCTATTTATTTATATAAATATATAAAAGTT----------------------------ATAATATAAAATTCTAAAATAGAATTTATAAATTTATAATAAAAAATGAATTAATGAAATGAAAT-----AAGAATTTCATTTCCATTGAGGTAAAATGACTAGAAATTTCTAGTATATTCTACTCGAAGTATTCTTTTCATTAAAATAAAATCTAAGTATAGAATCGTTGCTTTTATTGATTCGATAGGAATACGTAAACATAATCTAGTACATCGAACGATTCTATTTTATCCCCCTTCCTTGTCCTAGATTTCATTTCTATTTTCCTTACTTTATTGATTTGATTCAATCCGTTGAGTTGCGAGGAACCTTTCCATATACTAAAGAAAGACCGCGATTTGGGATGAACAAAAATACGTCTTATGGCAATAAAACTTAGTAAGACCAAGCGGTGGGTTAGGTTTCGCTACAAAAAGGCTTAGTCTTGGAGCAAACTTACACTAGACAACAAAAGACAGCACAGAGTGATAA
>KT949778 Arthropodium bifurcatum
ATGGACTCCTATTAATGTGGAATAGGCGGAATTCTTCGATTTGAATTGAAATTGTCAATTTATCCAGAACTTCTTAGGCGAAAAAAGAAATTTTTTTGATCAAATAAAACCGCGCAATTTAGAGTTTGTTTGCTATAGAGCATGTCTTGTTTAAAGATTCATACAACGGAACCCCCCTTACATTTATTTTGTATTTCGATTCCATTTAGATATAGGATGCTCTTATACAAAAAAACCTCTTACTTTGTCTCGGTTTCCCCCTAAAAACAAAATAAAAATAAAGTAATTAAATACAAATACTAAAATTGTATAATTATAATAGTAATAAGTTAGTATAACTATAAATTTTATTTATTTCTATTTTATTATTCTTTGATTATCTCATTCTATTCAATATATGAATTTATATTATTATATATTTTCTATTTATTTATATAAATATATAAAAGTT----------------------------ATAATATAAAATTCTAAAATAGAATTTATAAATTTATAATAAAAAATGAATTAATGAAATGAAAT-----AAGAATTTCATTTCCATTGAGGTAAAATGACTAGAAATTTCTAGTATATTCTACTCGAAGTATTCTTTTCATTAAAATAAAATCTAAGTATAGAATCGTTGCTTTTATTGATTCGATAGGAATACGTAAACATAATCTAGTACATCGAACGATTCTATTTTATCCCCCTTCCTTGTCCTAGATTTCATTTCTATTTTCCTTACTTTATTGATTTGATTCAATCCGTTGAGTTGCGAGGAACCTTTCCATATACTAAAGAAAGACCGCGATTTGGGATGAACAAAAATACGTCTTATGGCAATAAAACTTAGTAAGACCAAGCGGTGGGTTAGGTTTCGCTACAAAAAGGCTTAGTCTTGGAGCAAACTTACACTAGACAACAAAAGACAGCACAGAGTGATAA
>KT949779 Arthropodium bifurcatum
ATGGACTCCTATTAATGTGGAATAGGCGGAATTCTTCGATTTGAATTGAAATTGTCAATTTATCCAGAACTTCTTAGGCGAAAAAAGAAATTTTTTTGATCAAATAAAACCGCGCAATTTAGAGTTTGTTTGCTATAGAGCATGTCTTGTTTAAAGATTCATACAACGGAACCCCCCTTACATTTATTTTGTATTTCGATTCCATTTAGATATAGGATGCTCTTATACAAAAAAACCTCTTACTTTGTCTCGGTTTCCCCCTAAAAACAAAATAAAAATAAAGTAATTAAATACAAATACTAAAATTGTATAATTATAATAGTAATAAGTTAGTATAACTATAAATTTTATTTATTTCTATTTTATTATTCTTTGATTATCTCATTCTATTCAATATATGAATTTATATTATTATATATTTTCTATTTATTTATATAAATATATAAAAGTT----------------------------ATAATATAAAATTCTAAAATAGAATTTATAAATTTATAATAAAAAATGAATTAATGAAATGAAAT-----AAGAATTTCATTTCCATTGAGGTAAAATGACTAGAAATTTCTAGTATATTCTACTCGAAGTATTCTTTTCATTAAAATAAAATCTAAGTATAGAATCGTTGCTTTTATTGATTCGATAGGAATACGTAAACATAATCTAGTACATCGAACGATTCTATTTTATCCCCCTTCCTTGTCCTAGATTTCATTTCTATTTTCCTTACTTTATTGATTTGATTCAATCCGTTGAGTTGCGAGGAACCTTTCCATATACTAAAGAAAGACCGCGATTTGGGATGAACAAAAATACGTCTTATGGCAATAAAACTTAGTAAGACCAAGCGGTGGGTTAGGTTTCGCTACAAAAAGGCTTAGTCTTGGAGCAAACTTACACTAGACAACAAAAGACAGCACAGAGTGATAA
>KT949780 Arthropodium bifurcatum 
ATGGACTCCTATTAATGTGGAATAGGCGGAATTCTTCGATTTGAATTGAAATTGTCAATTTATCCAGAACTTCTTAGGCGAAAAAAGAAATTTTTTTGATCAAATAAAACCGCGCAATTTAGAGTTTGTTTGCTATAGAGCATGTCTTGTTTAAAGATTCATACAACGGAACCCCCCTTACATTTATTTTGTATTTCGATTCCATTTAGATATAGGATGCTCTTATACAAAAAAACCTCTTACTTTGTCTCGGTTTCCCCCTAAAAACAAAATAAAAATAAAGTAATTAAATACAAATACTAAAATTGTATAATTATAATAGTAATAAGTTAGTATAACTATAAATTTTATTTATTTCTATTTTATTATTCTTTGATTATCTCATTCTATTCAATATATGAATTTATATTATTATATATTTTCTATTTATTTATATAAATATATAAAAGTT----------------------------ATAATATAAAATTCTAAAATAGAATTTATAAATTTATAATAAAAAATGAATTAATGAAATGAAAT-----AAGAATTTCATTTCCATTGAGGTAAAATGACTAGAAATTTCTAGTATATTCTACTCGAAGTATTCTTTTCATTAAAATAAAATCTAAGTATAGAATCGTTGCTTTTATTGATTCGATAGGAATACGTAAACATAATCTAGTACATCGAACGATTCTATTTTATCCCCCTTCCTTGTCCTAGATTTCATTTCTATTTTCCTTACTTTATTGATTTGATTCAATCCGTTGAGTTGCGAGGAACCTTTCCATATACTAAAGAAAGACCGCGATTTGGGATGAACAAAAATACGTCTTATGGCAATAAAACTTAGTAAGACCAAGCGGTGGGTTAGGTTTCGCTACAAAAAGGCTTAGTCTTGGAGCAAACTTACACTAGACAACAAAAGACAGCACAGAGTGATAA
>KT949781 Arthropodium cirratum 
ATGGACTCCTATTAATGTGGAATAGGCGGAATTCTTCGATTTGAATTGAAATTGTCAATTTATCCAGAACTTCTTAGGCGAAAAAAGAAATTTTTTTGATCAAATAAAACCGCGCAATTTAGAGTTTGTTTGCTATAGAGCATGTCTTGTTTAAAGATTCATACAACGGAACCCCCCTTACATTTATTTTGTATTTCGATTCCATTTAGATATAGGATGCTCTTATACAAAAAAACCTCTTACTTTGTCTCGGTTTCCCCCTAAAAACAAAATAAAAATAAAGTAATTAAATACAAATACTAAAATTGTATAATTATAATAGTAATAAGTTAGTATAACTATAAATTTTATTTATTTCTATTTTATTATTCTTTGATTATCTCATTCTATTCAATATATGAATTTATATTATTATATATTTTCTATTTATTTATATAAATATATAAAAGTT----------------------------ATAATATAAAATTCTAAAATAGAATTTATAAATTTATAATAAAAAATGAATTAATGAAATGAAAT-----AAGAATTTCATTTCCATTGAGGTAAAATGACTAGAAATTTCTAGTATATTCTACTCGAAGTATTCTTTTCATTAAAATAAAATCTAAGTATAGAATCGTTGCTTTTATTGATTCGATAGGAATACGTAAACATAATCTAGTACATCGAACGATTCTATTTTATCCCCCTTCCTTGTCCTAGATTTCATTTCTATTTTCCTTACTTTATTGATTTGATTCAATCCGTTGAGTTGCGAGGAACCTTTCCATATACTAAAGAAAGACCGCGATTTGGGATGAACAAAAATACGTCTTATGGCAATAAAACTTAGTAAGACCAAGCGGTGGGTTAGGTTTCGCTACAAAAAGGCTTAGTCTTGGAGCAAACTTACACTAGACAACAAAAGACAGCACAGAGTGATAA
>KT949782 Arthropodium bifurcatum 
ATGGACTCCTATTAATGTGGAATAGGCGGAATTCTTCGATTTGAATTGAAATTGTCAATTTATCCAGAACTTCTTAGGCGAAAAAAGAAATTTTTTTGATCAAATAAAACCGCGCAATTTAGAGTTTGTTTGCTATAGAGCATGTCTTGTTTAAAGATTCATACAACGGAACCCCCCTTACATTTATTTTGTATTTCGATTCCATTTAGATATAGGATGCTCTTATACAAAAAAACCTCTTACTTTGTCTCGGTTTCCCCCTAAAAACAAAATAAAAATAAAGTAATTAAATACAAATACTAAAATTGTATAATTATAATAGTAATAAGTTAGTATAACTATAAATTTTATTTATTTCTATTTTATTATTCTTTGATTATCTCATTCTATTCAATATATGAATTTATATTATTATATATTTTCTATTTATTTATATAAATATATAAAAGTT----------------------------ATAATATAAAATTCTAAAATAGAATTTATAAATTTATAATAAAAAATGAATTAATGAAATGAAAT-----AAGAATTTCATTTCCATTGAGGTAAAATGACTAGAAATTTCTAGTATATTCTACTCGAAGTATTCTTTTCATTAAAATAAAATCTAAGTATAGAATCGTTGCTTTTATTGATTCGATAGGAATACGTAAACATAATCTAGTACATCGAACGATTCTATTTTATCCCCCTTCCTTGTCCTAGATTTCATTTCTATTTTCCTTACTTTATTGATTTGATTCAATCCGTTGAGTTGCGAGGAACCTTTCCATATACTAAAGAAAGACCGCGATTTGGGATGAACAAAAATACGTCTTATGGCAATAAAACTTAGTAAGACCAAGCGGTGGGTTAGGTTTCGCTACAAAAAGGCTTAGTCTTGGAGCAAACTTACACTAGACAACAAAAGACAGCACAGAGTGATAA
>KT949783 Arthropodium cirratum  
ATGGACTCCTATTAATGTGGAATAGGCGGAATTCTTCGATTTGAATTGAAATTGTCAATTTATCCAGAACTTCTTAGGCGAAAAAAGAAATTTTTTTGATCAAATAAAACCGCGCAATTTAGAGTTTGTTTGCTATAGAGCATGTCTTGTTTAAAGATTCATACAACGGAACCCCCCTTACATTTATTTTGTATTTCGATTCCATTTAGATATAGGATGCTCTTATACAAAAAAACCTCTTACTTTGTCTCGGTTTCCCCCTAAAAACAAAATAAAAATAAAGTAATTAAATACAAATACTAAAATTGTATAATTATAATAGTAATAAGTTAGTATAACTATAAATTTTATTTATTTCTATTTTATTATTCTTTGATTATCTCATTCTATTCAATATATGAATTTATATTATTATATATTTTCTATTTATTTATATAAATATATAAAAGTT----------------------------ATAATATAAAATTCTAAAATAGAATTTATAAATTTATAATAAAAAATGAATTAATGAAATGAAAT-----AAGAATTTCATTTCCATTGAGGTAAAATGACTAGAAATTTCTAGTATATTCTACTCGAAGTATTCTTTTCATTAAAATAAAATCTAAGTATAGAATCGTTGCTTTTATTGATTCGATAGGAATACGTAAACATAATCTAGTACATCGAACGATTCTATTTTATCCCCCTTCCTTGTCCTAGATTTCATTTCTATTTTCCTTACTTTATTGATTTGATTCAATCCGTTGAGTTGCGAGGAACCTTTCCATATACTAAAGAAAGACCGCGATTTGGGATGAACAAAAATACGTCTTATGGCAATAAAACTTAGTAAGACCAAGCGGTGGGTTAGGTTTCGCTACAAAAAGGCTTAGTCTTGGAGCAAACTTACACTAGACAACAAAAGACAGCACAGAGTGATAA
>KT949784 Arthropodium cirratum  
ATGGACTCCTATTAATGTGGAATAGGCGGAATTCTTCGATTTGAATTGAAATTGTCAATTTATCCAGAACTTCTTAGGCGAAAAAAGAAATTTTTTTGATCAAATAAAACCGCGCAATTTAGAGTTTGTTTGCTATAGAGCATGTCTTGTTTAAAGATTCATACAACGGAACCCCCCTTACATTTATTTTGTATTTCGATTCCATTTAGATATAGGATGCTCTTATACAAAAAAACCTCTTACTTTGTCTCGGTTTCCCCCTAAAAACAAAATAAAAATAAAGTAATTAAATACAAATACTAAAATTGTATAATTATAATAGTAATAAGTTAGTATAACTATAAATTTTATTTATTTCTATTTTATTATTCTTTGATTATCTCATTCTATTCAATATATGAATTTATATTATTATATATTTTCTATTTATTTATATAAATATATAAAAGTT----------------------------ATAATATAAAATTCTAAAATAGAATTTATAAATTTATAATAAAAAATGAATTAATGAAATGAAAT-----AAGAATTTCATTTCCATTGAGGTAAAATGACTAGAAATTTCTAGTATATTCTACTCGAAGTATTCTTTTCATTAAAATAAAATCTAAGTATAGAATCGTTGCTTTTATTGATTCGATAGGAATACGTAAACATAATCTAGTACATCGAACGATTCTATTTTATCCCCCTTCCTTGTCCTAGATTTCATTTCTATTTTCCTTACTTTATTGATTTGATTCAATCCGTTGAGTTGCGAGGAACCTTTCCATATACTAAAGAAAGACCGCGATTTGGGATGAACAAAAATACGTCTTATGGCAATAAAACTTAGTAAGACCAAGCGGTGGGTTAGGTTTCGCTACAAAAAGGCTTAGTCTTGGAGCAAACTTACACTAGACAACAAAAGACAGCACAGAGTGATAA
>KT949785 Arthropodium cirratum 
ATGGACTCCTATTAATGTGGAATAGGCGGAATTCTTCGATTTGAATTGAAATTGTCAATTTATCCAGAACTTCTTAGGCGAAAAAAGAAATTTTTTTGATCAAATAAAACCGCGCAATTTAGAGTTTGTTTGCTATAGAGCATGTCTTGTTTAAAGATTCATACAACGGAACCCCCCTTACATTTATTTTGTATTTCGATTCCATTTAGATATAGGATGCTCTTATACAAAAAAACCTCTTACTTTGTCTCGGTTTCCCCCTAAAAACAAAATAAAAATAAAGTAATTAAATACAAATACTAAAATTGTATAATTATAATAGTAATAAGTTAGTATAACTATAAATTTTATTTATTTCTATTTTATTATTCTTTGATTATCTCATTCTATTCAATATATGAATTTATATTATTATATATTTTCTATTTATTTATATAAATATATAAAAGTT----------------------------ATAATATAAAATTCTAAAATAGAATTTATAAATTTATAATAAAAAATGAATTAATGAAATGAAAT-----AAGAATTTCATTTCCATTGAGGTAAAATGACTAGAAATTTCTAGTATATTCTACTCGAAGTATTCTTTTCATTAAAATAAAATCTAAGTATAGAATCGTTGCTTTTATTGATTCGATAGGAATACGTAAACATAATCTAGTACATCGAACGATTCTATTTTATCCCCCTTCCTTGTCCTAGATTTCATTTCTATTTTCCTTACTTTATTGATTTGATTCAATCCGTTGAGTTGCGAGGAACCTTTCCATATACTAAAGAAAGACCGCGATTTGGGATGAACAAAAATACGTCTTATGGCAATAAAACTTAGTAAGACCAAGCGGTGGGTTAGGTTTCGCTACAAAAAGGCTTAGTCTTGGAGCAAACTTACACTAGACAACAAAAGACAGCACAGAGTGATAA
>KT949786 Arthropodium cirratum  
ATGGACTCCTATTAATGTGGAATAGGCGGAATTCTTCGATTTGAATTGAAATTGTCAATTTATCCAGAACTTCTTAGGCGAAAAAAGAAATTTTTTTGATCAAATCAAACCGCGCAATTTAGAGTTTGTTTGCTATAGAGCATGTCTTGTTTAAAGATTCATACAACGGAACCCCCCTTACATTTATTTTGTATTTCGATTCCATTTAGATATAGGATGCTCTTATACAAAAAAACCTCTTACTTTGTCTCGGTTTCCCCCTAAAAACAAAATAAAAATAAAGTAATTAAATACAAATACTAAAATTGTATAATTATAATAGTAATAAGTTAGTATAACTATAAATTTTATTTATTTCTATTTTATTATTCTTTGATTATCTCATTCTATTCAATATATGAATTTATATTATTATATATTTTCTATTTATTTATATAAATATATAAAAGTT----------------------------ATAATATAAAATTCTAAAATAGAATTTATAAATTTATAATAAAAAATGAATTAATGAAATGAAAT-----AAGAATTTCATTTCCATTGAGGTAAAATGACTAGAAATTTCTAGTATATTCTACTCGAAGTATTCTTTTCATTAAAATAAAATCTAAGTATAGAATCGTTGCTTTTATTGATTCGATAGGAATACGTAAACATAATCTAGTACATCGAACGATTCTATTTTATCCCCCTTCCTTGTCCTAGATTTCATTTCGATTTTCCTTACTTTATTGATTTGATTCAATCCGTTGAGTTGCGAGGAACCTTTCCATATACTAAAGAAAGACCGCGATTTGGGATGAACAAAAATACGTCTTATGGCAATAAAACTTAGTAAGACCAAGCGGTGGGTTAGGTTTCGCTACAAAAAGGCTTAGTCTTGGAGCAAACTTACACTAGACAACAAAAGACAGCACAGAGTTATAA
>KT949787 Arthropodium cirratum  
ATGGACTCCTATTAATGTGGAATAGGCGGAATTCTTCGATTTGAATTGAAATTGTCAATTTATCCAGAACTTCTTAGGCGAAAAAAGAAATTTTTTTGATCAAATCAAACCGCGCAATTTAGAGTTTGTTTGCTATAGAGCATGTCTTGTTTAAAGATTCATACAACGGAACCCCCCTTACATTTATTTTGTATTTCGATTCCATTTAGATATAGGATGCTCTTATACAAAAAAACCTCTTACTTTGTCTCGGTTTCCCCCTAAAAACAAAATAAAAATAAAGTAATTAAATACAAATACTAAAATTGTATAATTATAATAGTAATAAGTTAGTATAACTATAAATTTTATTTATTTCTATTTTATTATTCTTTGATTATCTCATTCTATTCAATATATGAATTTATATTATTATATATTTTCTATTTATTTATATAAATATATAAAAGTT----------------------------ATAATATAAAATTCTAAAATAGAATTTATAAATTTATAATAAAAAATGAATTAATGAAATGAAAT-----AAGAATTTCATTTCCATTGAGGTAAAATGACTAGAAATTTCTAGTATATTCTACTCGAAGTATTCTTTTCATTAAAATAAAATCTAAGTATAGAATCGTTGCTTTTATTGATTCGATAGGAATACGTAAACATAATCTAGTACATCGAACGATTCTATTTTATCCCCCTTCCTTGTCCTAGATTTCATTTCGATTTTCCTTACTTTATTGATTTGATTCAATCCGTTGAGTTGCGAGGAACCTTTCCATATACTAAAGAAAGACCGCGATTTGGGATGAACAAAAATACGTCTTATGGCAATAAAACTTAGTAAGACCAAGCGGTGGGTTAGGTTTCGCTACAAAAAGGCTTAGTCTTGGAGCAAACTTACACTAGACAACAAAAGACAGCACAGAGTTATAA
>KT949788 Arthropodium cirratum 
ATGGACTCCTATTAATGTGGAATAGGCGGAATTCTTCGATTTGAATTGAAATTGTCAATTTATCCAGAACTTCTTAGGCGAAAAAAGAAATTTTTTTGATCAAATCAAACCGCGCAATTTAGAGTTTGTTTGCTATAGAGCATGTCTTGTTTAAAGATTCATACAACGGAACCCCCCTTACATTTATTTTGTATTTCGATTCCATTTAGATATAGGATGCTCTTATACAAAAAAACCTCTTACTTTGTCTCGGTTTCCCCCTAAAAACAAAATAAAAATAAAGTAATTAAATACAAATACTAAAATTGTATAATTATAATAGTAATAAGTTAGTATAACTATAAATTTTATTTATTTCTATTTTATTATTCTTTGATTATCTCATTCTATTCAATATATGAATTTATATTATTATATATTTTCTATTTATTTATATAAATATATAAAAGTT----------------------------ATAATATAAAATTCTAAAATAGAATTTATAAATTTATAATAAAAAATGAATTAATGAAATGAAAT-----AAGAATTTCATTTCCATTGAGGTAAAATGACTAGAAATTTCTAGTATATTCTACTCGAAGTATTCTTTTCATTAAAATAAAATCTAAGTATAGAATCGTTGCTTTTATTGATTCGATAGGAATACGTAAACATAATCTAGTACATCGAACGATTCTATTTTATCCCCCTTCCTTGTCCTAGATTTCATTTCGATTTTCCTTACTTTATTGATTTGATTCAATCCGTTGAGTTGCGAGGAACCTTTCCATATACTAAAGAAAGACCGCGATTTGGGATGAACAAAAATACGTCTTATGGCAATAAAACTTAGTAAGACCAAGCGGTGGGTTAGGTTTCGCTACAAAAAGGCTTAGTCTTGGAGCAAACTTACACTAGACAACAAAAGACAGCACAGAGTTATAA
>KT949789 Arthropodium cirratum 
ATGGACTCCTATTAATGTGGAATAGGCGGAATTCTTCGATTTGAATTGAAATTGTCAATTTATCCAGAACTTCTTAGGCGAAAAAAGAAATTTTTTTGATCAAATCAAACCGCGCAATTTAGAGTTTGTTTGCTATAGAGCATGTCTTGTTTAAAGATTCATACAACGGAACCCCCCTTACATTTATTTTGTATTTCGATTCCATTTAGATATAGGATGCTCTTATACAAAAAAACCTCTTACTTTGTCTCGGTTTCCCCCTAAAAACAAAATAAAAATAAAGTAATTAAATACAAATACTAAAATTGTATAATTATAATAGTAATAAGTTAGTATAACTATAAATTTTATTTATTTCTATTTTATTATTCTTTGATTATCTCATTCTATTCAATATATGAATTTATATTATTATATATTTTCTATTTATTTATATAAATATATAAAAGTT----------------------------ATAATATAAAATTCTAAAATAGAATTTATAAATTTATAATAAAAAATGAATTAATGAAATGAAAT-----AAGAATTTCATTTCCATTGAGGTAAAATGACTAGAAATTTCTAGTATATTCTACTCGAAGTATTCTTTTCATTAAAATAAAATCTAAGTATAGAATCGTTGCTTTTATTGATTCGATAGGAATACGTAAACATAATCTAGTACATCGAACGATTCTATTTTATCCCCCTTCCTTGTCCTAGATTTCATTTCGATTTTCCTTACTTTATTGATTTGATTCAATCCGTTGAGTTGCGAGGAACCTTTCCATATACTAAAGAAAGACCGCGATTTGGGATGAACAAAAATACGTCTTATGGCAATAAAACTTAGTAAGACCAAGCGGTGGGTTAGGTTTCGCTACAAAAAGGCTTAGTCTTGGAGCAAACTTACACTAGACAACAAAAGACAGCACAGAGTTATAA
>KT949790 Arthropodium cirratum  
ATGGACTCCTATTAATGTGGAATAGGCGGAATTCTTCGATTTGAATTGAAATTGTCAATTTATCCAGAACTTCTTAGGCGAAAAAAGAAATTTTTTTGATCAAATCAAACCGCGCAATTTAGAGTTTGTTTGCTATAGAGCATGTCTTGTTTAAAGATTCATACAACGGAACCCCCCTTACATTTATTTTGTATTTCGATTCCATTTAGATATAGGATGCTCTTATACAAAAAAACCTCTTACTTTGTCTCGGTTTCCCCCTAAAAACAAAATAAAAATAAAGTAATTAAATACAAATACTAAAATTGTATAATTATAATAGTAATAAGTTAGTATAACTATAAATTTTATTTATTTCTATTTTATTATTCTTTGATTATCTCATTCTATTCAATATATGAATTTATATTATTATATATTTTCTATTTATTTATATAAATATATAAAAGTT----------------------------ATAATATAAAATTCTAAAATAGAATTTATAAATTTATAATAAAAAATGAATTAATGAAATGAAAT-----AAGAATTTCATTTCCATTGAGGTAAAATGACTAGAAATTTCTAGTATATTCTACTCGAAGTATTCTTTTCATTAAAATAAAATCTAAGTATAGAATCGTTGCTTTTATTGATTCGATAGGAATACGTAAACATAATCTAGTACATCGAACGATTCTATTTTATCCCCCTTCCTTGTCCTAGATTTCATTTCGATTTTCCTTACTTTATTGATTTGATTCAATCCGTTGAGTTGCGAGGAACCTTTCCATATACTAAAGAAAGACCGCGATTTGGGATGAACAAAAATACGTCTTATGGCAATAAAACTTAGTAAGACCAAGCGGTGGGTTAGGTTTCGCTACAAAAAGGCTTAGTCTTGGAGCAAACTTACACTAGACAACAAAAGACAGCACAGAGTTATAA
>KT949791 Arthropodium cirratum  
ATGGACTCCTATTAATGTGGAATAGGCGGAATTCTTCGATTTGAATTGAAATTGTCAATTTATCCAGAACTTCTTAGGCGAAAAAAGAAATTTTTTTGATCAAATCAAACCGCGCAATTTAGAGTTTGTTTGCTATAGAGCATGTCTTGTTTAAAGATTCATACAACGGAACCCCCCTTACATTTATTTTGTATTTCGATTCCATTTAGATATAGGATGCTCTTATACAAAAAAACCTCTTACTTTGTCTCGGTTTCCCCCTAAAAACAAAATAAAAATAAAGTAATTAAATACAAATACTAAAATTGTATAATTATAATAGTAATAAGTTAGTATAACTATAAATTTTATTTATTTCTATTTTATTATTCTTTGATTATCTCATTCTATTCAATATATGAATTTATATTATTATATATTTTCTATTTATTTATATAAATATATAAAAGTT----------------------------ATAATATAAAATTCTAAAATAGAATTTATAAATTTATAATAAAAAATGAATTAATGAAATGAAAT-----AAGAATTTCATTTCCATTGAGGTAAAATGACTAGAAATTTCTAGTATATTCTACTCGAAGTATTCTTTTCATTAAAATAAAATCTAAGTATAGAATCGTTGCTTTTATTGATTCGATAGGAATACGTAAACATAATCTAGTACATCGAACGATTCTATTTTATCCCCCTTCCTTGTCCTAGATTTCATTTCGATTTTCCTTACTTTATTGATTTGATTCAATCCGTTGAGTTGCGAGGAACCTTTCCATATACTAAAGAAAGACCGCGATTTGGGATGAACAAAAATACGTCTTATGGCAATAAAACTTAGTAAGACCAAGCGGTGGGTTAGGTTTCGCTACAAAAAGGCTTAGTCTTGGAGCAAACTTACACTAGACAACAAAAGACAGCACAGAGTTATAA
>KT949792 Arthropodium cirratum   
ATGGACTCCTATTAATGTGGAATAGGCGGAATTCTTCGATTTGAATTGAAATTGTCAATTTATCCAGAACTTCTTAGGCGAAAAAAGAAATTTTTTTGATCAAATCAAACCGCGCAATTTAGAGTTTGTTTGCTATAGAGCATGTCTTGTTTAAAGATTCATACAACGGAACCCCCCTTACATTTATTTTGTATTTCGATTCCATTTAGATATAGGATGCTCTTATACAAAAAAACCTCTTACTTTGTCTCGGTTTCCCCCTAAAAACAAAATAAAAATAAAGTAATTAAATACAAATACTAAAATTGTATAATTATAATAGTAATAAGTTAGTATAACTATAAATTTTATTTATTTCTATTTTATTATTCTTTGATTATCTCATTCTATTCAATATATGAATTTATATTATTATATATTTTCTATTTATTTATATAAATATATAAAAGTT----------------------------ATAATATAAAATTCTAAAATAGAATTTATAAATTTATAATAAAAAATGAATTAATGAAATGAAAT-----AAGAATTTCATTTCCATTGAGGTAAAATGACTAGAAATTTCTAGTATATTCTACTCGAAGTATTCTTTTCATTAAAATAAAATCTAAGTATAGAATCGTTGCTTTTATTGATTCGATAGGAATACGTAAACATAATCTAGTACATCGAACGATTCTATTTTATCCCCCTTCCTTGTCCTAGATTTCATTTCGATTTTCCTTACTTTATTGATTTGATTCAATCCGTTGAGTTGCGAGGAACCTTTCCATATACTAAAGAAAGACCGCGATTTGGGATGAACAAAAATACGTCTTATGGCAATAAAACTTAGTAAGACCAAGCGGTGGGTTAGGTTTCGCTACAAAAAGGCTTAGTCTTGGAGCAAACTTACACTAGACAACAAAAGACAGCACAGAGTTATAA
>KT949793 Arthropodium cirratum  
ATGGACTCCTATTAATGTGGAATAGGCGGAATTCTTCGATTTGAATTGAAATTGTCAATTTATCCAGAACTTCTTAGGCGAAAAAAGAAATTTTTTTGATCAAATCAAACCGCGCAATTTAGAGTTTGTTTGCTATAGAGCATGTCTTGTTTAAAGATTCATACAACGGAACCCCCCTTACATTTATTTTGTATTTCGATTCCATTTAGATATAGGATGCTCTTATACAAAAAAACCTCTTACTTTGTCTCGGTTTCCCCCTAAAAACAAAATAAAAATAAAGTAATTAAATACAAATACTAAAATTGTATAATTATAATAGTAATAAGTTAGTATAACTATAAATTTTATTTATTTCTATTTTATTATTCTTTGATTATCTCATTCTATTCAATATATGAATTTATATTATTATATATTTTCTATTTATTTATATAAATATATAAAAGTT----------------------------ATAATATAAAATTCTAAAATAGAATTTATAAATTTATAATAAAAAATGAATTAATGAAATGAAAT-----AAGAATTTCATTTCCATTGAGGTAAAATGACTAGAAATTTCTAGTATATTCTACTCGAAGTATTCTTTTCATTAAAATAAAATCTAAGTATAGAATCGTTGCTTTTATTGATTCGATAGGAATACGTAAACATAATCTAGTACATCGAACGATTCTATTTTATCCCCCTTCCTTGTCCTAGATTTCATTTCGATTTTCCTTACTTTATTGATTTGATTCAATCCGTTGAGTTGCGAGGAACCTTTCCATATACTAAAGAAAGACCGCGATTTGGGATGAACAAAAATACGTCTTATGGCAATAAAACTTAGTAAGACCAAGCGGTGGGTTAGGTTTCGCTACAAAAAGGCTTAGTCTTGGAGCAAACTTACACTAGACAACAAAAGACAGCACAGAGTTATAA
>KT949794 Arthropodium cirratum  
ATGGACTCCTATTAATGTGGAATAGGCGGAATTCTTCGATTTGAATTGAAATTGTCAATTTATCCAGAACTTCTTAGGCGAAAAAAGAAATTTTTTTGATCAAATCAAACCGCGCAATTTAGAGTTTGTTTGCTATAGAGCATGTCTTGTTTAAAGATTCATACAACGGAACCCCCCTTACATTTATTTTGTATTTCGATTCCATTTAGATATAGGATGCTCTTATACAAAAAAACCTCTTACTTTGTCTCGGTTTCCCCCTAAAAACAAAATAAAAATAAAGTAATTAAATACAAATACTAAAATTGTATAATTATAATAGTAATAAGTTAGTATAACTATAAATTTTATTTATTTCTATTTTATTATTCTTTGATTATCTCATTCTATTCAATATATGAATTTATATTATTATATATTTTCTATTTATTTATATAAATATATAAAAGTT----------------------------ATAATATAAAATTCTAAAATAGAATTTATAAATTTATAATAAAAAATGAATTAATGAAATGAAAT-----AAGAATTTCATTTCCATTGAGGTAAAATGACTAGAAATTTCTAGTATATTCTACTCGAAGTATTCTTTTCATTAAAATAAAATCTAAGTATAGAATCGTTGCTTTTATTGATTCGATAGGAATACGTAAACATAATCTAGTACATCGAACGATTCTATTTTATCCCCCTTCCTTGTCCTAGATTTCATTTCGATTTTCCTTACTTTATTGATTTGATTCAATCCGTTGAGTTGCGAGGAACCTTTCCATATACTAAAGAAAGACCGCGATTTGGGATGAACAAAAATACGTCTTATGGCAATAAAACTTAGTAAGACCAAGCGGTGGGTTAGGTTTCGCTACAAAAAGGCTTAGTCTTGGAGCAAACTTACACTAGACAACAAAAGACAGCACAGAGTTATAA
>KT949795 Arthropodium cirratum   
ATGGACTCCTATTAATGTGGAATAGGCGGAATTCTTCGATTTGAATTGAAATTGTCAATTTATCCAGAACTTCTTAGGCGAAAAAAGAAATTTTTTTGATCAAATCAAACCGCGCAATTTAGAGTTTGTTTGCTATAGAGCATGTCTTGTTTAAAGATTCATACAACGGAACCCCCCTTACATTTATTTTGTATTTCGATTCCATTTAGATATAGGATGCTCTTATACAAAAAAACCTCTTACTTTGTCTCGGTTTCCCCCTAAAAACAAAATAAAAATAAAGTAATTAAATACAAATACTAAAATTGTATAATTATAATAGTAATAAGTTAGTATAACTATAAATTTTATTTATTTCTATTTTATTATTCTTTGATTATCTCATTCTATTCAATATATGAATTTATATTATTATATATTTTCTATTTATTTATATAAATATATAAAAGTT----------------------------ATAATATAAAATTCTAAAATAGAATTTATAAATTTATAATAAAAAATGAATTAATGAAATGAAAT-----AAGAATTTCATTTCCATTGAGGTAAAATGACTAGAAATTTCTAGTATATTCTACTCGAAGTATTCTTTTCATTAAAATAAAATCTAAGTATAGAATCGTTGCTTTTATTGATTCGATAGGAATACGTAAACATAATCTAGTACATCGAACGATTCTATTTTATCCCCCTTCCTTGTCCTAGATTTCATTTCGATTTTCCTTACTTTATTGATTTGATTCAATCCGTTGAGTTGCGAGGAACCTTTCCATATACTAAAGAAAGACCGCGATTTGGGATGAACAAAAATACGTCTTATGGCAATAAAACTTAGTAAGACCAAGCGGTGGGTTAGGTTTCGCTACAAAAAGGCTTAGTCTTGGAGCAAACTTACACTAGACAACAAAAGACAGCACAGAGTTATAA
>KT949796 Arthropodium cirratum   
ATGGACTCCTATTAATGTGGAATAGGCGGAATTCTTCGATTTGAATTGAAATTGTCAATTTATCCAGAACTTCTTAGGCGAAAAAAGAAATTTTTTTGATCAAATCAAACCGCGCAATTTAGAGTTTGTTTGCTATAGAGCATGTCTTGTTTAAAGATTCATACAACGGAACCCCCCTTACATTTATTTTGTATTTCGATTCCATTTAGATATAGGATGCTCTTATACAAAAAAACCTCTTACTTTGTCTCGGTTTCCCCCTAAAAACAAAATAAAAATAAAGTAATTAAATACAAATACTAAAATTGTATAATTATAATAGTAATAAGTTAGTATAACTATAAATTTTATTTATTTCTATTTTATTATTCTTTGATTATCTCATTCTATTCAATATATGAATTTATATTATTATATATTTTCTATTTATTTATATAAATATATAAAAGTT----------------------------ATAATATAAAATTCTAAAATAGAATTTATAAATTTATAATAAAAAATGAATTAATGAAATGAAAT-----AAGAATTTCATTTCCATTGAGGTAAAATGACTAGAAATTTCTAGTATATTCTACTCGAAGTATTCTTTTCATTAAAATAAAATCTAAGTATAGAATCGTTGCTTTTATTGATTCGATAGGAATACGTAAACATAATCTAGTACATCGAACGATTCTATTTTATCCCCCTTCCTTGTCCTAGATTTCATTTCGATTTTCCTTACTTTATTGATTTGATTCAATCCGTTGAGTTGCGAGGAACCTTTCCATATACTAAAGAAAGACCGCGATTTGGGATGAACAAAAATACGTCTTATGGCAATAAAACTTAGTAAGACCAAGCGGTGGGTTAGGTTTCGCTACAAAAAGGCTTAGTCTTGGAGCAAACTTACACTAGACAACAAAAGACAGCACAGAGTTATAA
>KT949797 Arthropodium cirratum  
ATGGACTCCTATTAATGTGGAATAGGCGGAATTCTTCGATTTGAATTGAAATTGTCAATTTATCCAGAACTTCTTAGGCGAAAAAAGAAATTTTTTTGATCAAATCAAACCGCGCAATTTAGAGTTTGTTTGCTATAGAGCATGTCTTGTTTAAAGATTCATACAACGGAACCCCCCTTACATTTATTTTGTATTTCGATTCCATTTAGATATAGGATGCTCTTATACAAAAAAACCTCTTACTTTGTCTCGGTTTCCCCCTAAAAACAAAATAAAAATAAAGTAATTAAATACAAATACTAAAATTGTATAATTATAATAGTAATAAGTTAGTATAACTATAAATTTTATTTATTTCTATTTTATTATTCTTTGATTATCTCATTCTATTCAATATATGAATTTATATTATTATATATTTTCTATTTATTTATATAAATATATAAAAGTT----------------------------ATAATATAAAATTCTAAAATAGAATTTATAAATTTATAATAAAAAATGAATTAATGAAATGAAAT-----AAGAATTTCATTTCCATTGAGGTAAAATGACTAGAAATTTCTAGTATATTCTACTCGAAGTATTCTTTTCATTAAAATAAAATCTAAGTATAGAATCGTTGCTTTTATTGATTCGATAGGAATACGTAAACATAATCTAGTACATCGAACGATTCTATTTTATCCCCCTTCCTTGTCCTAGATTTCATTTCGATTTTCCTTACTTTATTGATTTGATTCAATCCGTTGAGTTGCGAGGAACCTTTCCATATACTAAAGAAAGACCGCGATTTGGGATGAACAAAAATACGTCTTATGGCAATAAAACTTAGTAAGACCAAGCGGTGGGTTAGGTTTCGCTACAAAAAGGCTTAGTCTTGGAGCAAACTTACACTAGACAACAAAAGACAGCACAGAGTTATAA
>KT949798 Arthropodium cirratum  
ATGGACTCCTATTAATGTGGAATAGGCGGAATTCTTCGATTTGAATTGAAATTGTCAATTTATCCAGAACTTCTTAGGCGAAAAAAGAAATTTTTTTGATCAAATCAAACCGCGCAATTTAGAGTTTGTTTGCTATAGAGCATGTCTTGTTTAAAGATTCATACAACGGAACCCCCCTTACATTTATTTTGTATTTCGATTCCATTTAGATATAGGATGCTCTTATACAAAAAAACCTCTTACTTTGTCTCGGTTTCCCCCTAAAAACAAAATAAAAATAAAGTAATTAAATACAAATACTAAAATTGTATAATTATAATAGTAATAAGTTAGTATAACTATAAATTTTATTTATTTCTATTTTATTATTCTTTGATTATCTCATTCTATTCAATATATGAATTTATATTATTATATATTTTCTATTTATTTATATAAATATATAAAAGTT----------------------------ATAATATAAAATTCTAAAATAGAATTTATAAATTTATAATAAAAAATGAATTAATGAAATGAAAT-----AAGAATTTCATTTCCATTGAGGTAAAATGACTAGAAATTTCTAGTATATTCTACTCGAAGTATTCTTTTCATTAAAATAAAATCTAAGTATAGAATCGTTGCTTTTATTGATTCGATAGGAATACGTAAACATAATCTAGTACATCGAACGATTCTATTTTATCCCCCTTCCTTGTCCTAGATTTCATTTCGATTTTCCTTACTTTATTGATTTGATTCAATCCGTTGAGTTGCGAGGAACCTTTCCATATACTAAAGAAAGACCGCGATTTGGGATGAACAAAAATACGTCTTATGGCAATAAAACTTAGTAAGACCAAGCGGTGGGTTAGGTTTCGCTACAAAAAGGCTTAGTCTTGGAGCAAACTTACACTAGACAACAAAAGACAGCACAGAGTTATAA
>KT949799 Arthropodium cirratum   
ATGGACTCCTATTAATGTGGAATAGGCGGAATTCTTCGATTTGAATTGAAATTGTCAATTTATCCAGAACTTCTTAGGCGAAAAAAGAAATTTTTTTGATCAAATCAAACCGCGCAATTTAGAGTTTGTTTGCTATAGAGCATGTCTTGTTTAAAGATTCATACAACGGAACCCCCCTTACATTTATTTTGTATTTCGATTCCATTTAGATATAGGATGCTCTTATACAAAAAAACCTCTTACTTTGTCTCGGTTTCCCCCTAAAAACAAAATAAAAATAAAGTAATTAAATACAAATACTAAAATTGTATAATTATAATAGTAATAAGTTAGTATAACTATAAATTTTATTTATTTCTATTTTATTATTCTTTGATTATCTCATTCTATTCAATATATGAATTTATATTATTATATATTTTCTATTTATTTATATAAATATATAAAAGTT----------------------------ATAATATAAAATTCTAAAATAGAATTTATAAATTTATAATAAAAAATGAATTAATGAAATGAAAT-----AAGAATTTCATTTCCATTGAGGTAAAATGACTAGAAATTTCTAGTATATTCTACTCGAAGTATTCTTTTCATTAAAATAAAATCTAAGTATAGAATCGTTGCTTTTATTGATTCGATAGGAATACGTAAACATAATCTAGTACATCGAACGATTCTATTTTATCCCCCTTCCTTGTCCTAGATTTCATTTCGATTTTCCTTACTTTATTGATTTGATTCAATCCGTTGAGTTGCGAGGAACCTTTCCATATACTAAAGAAAGACCGCGATTTGGGATGAACAAAAATACGTCTTATGGCAATAAAACTTAGTAAGACCAAGCGGTGGGTTAGGTTTCGCTACAAAAAGGCTTAGTCTTGGAGCAAACTTACACTAGACAACAAAAGACAGCACAGAGTTATAA
>KT949800 Arthropodium cirratum   
ATGGACTCCTATTAATGTGGAATAGGCGGAATTCTTCGATTTGAATTGAAATTGTCAATTTATCCAGAACTTCTTAGGCGAAAAAAGAAATTTTTTTGATCAAATCAAACCGCGCAATTTAGAGTTTGTTTGCTATAGAGCATGTCTTGTTTAAAGATTCATACAACGGAACCCCCCTTACATTTATTTTGTATTTCGATTCCATTTAGATATAGGATGCTCTTATACAAAAAAACCTCTTACTTTGTCTCGGTTTCCCCCTAAAAACAAAATAAAAATAAAGTAATTAAATACAAATACTAAAATTGTATAATTATAATAGTAATAAGTTAGTATAACTATAAATTTTATTTATTTCTATTTTATTATTCTTTGATTATCTCATTCTATTCAATATATGAATTTATATTATTATATATTTTCTATTTATTTATATAAATATATAAAAGTT----------------------------ATAATATAAAATTCTAAAATAGAATTTATAAATTTATAATAAAAAATGAATTAATGAAATGAAAT-----AAGAATTTCATTTCCATTGAGGTAAAATGACTAGAAATTTCTAGTATATTCTACTCGAAGTATTCTTTTCATTAAAATAAAATCTAAGTATAGAATCGTTGCTTTTATTGATTCGATAGGAATACGTAAACATAATCTAGTACATCGAACGATTCTATTTTATCCCCCTTCCTTGTCCTAGATTTCATTTCGATTTTCCTTACTTTATTGATTTGATTCAATCCGTTGAGTTGCGAGGAACCTTTCCATATACTAAAGAAAGACCGCGATTTGGGATGAACAAAAATACGTCTTATGGCAATAAAACTTAGTAAGACCAAGCGGTGGGTTAGGTTTCGCTACAAAAAGGCTTAGTCTTGGAGCAAACTTACACTAGACAACAAAAGACAGCACAGAGTTATAA
>KT949801 Arthropodium cirratum 
ATGGACTCCTATTAATGTGGAATAGGCGGAATTCTTCGATTTGAATTGAAATTGTCAATTTATCCAGAACTTCTTAGGCGAAAAAAGAAATTTTTTTGATCAAATCAAACCGCGCAATTTAGAGTTTGTTTGCTATAGAGCATGTCTTGTTTAAAGATTCATACAACGGAACCCCCCTTACATTTATTTTGTATTTCGATTCCATTTAGATATAGGATGCTCTTATACAAAAAAACCTCTTACTTTGTCTCGGTTTCCCCCTAAAAACAAAATAAAAATAAAGTAATTAAATACAAATACTAAAATTGTATAATTATAATAGTAATAAGTTAGTATAACTATAAATTTTATTTATTTCTATTTTATTATTCTTTGATTATCTCATTCTATTCAATATATGAATTTATATTATTATATATTTTCTATTTATTTATATAAATATATAAAAGTT----------------------------ATAATATAAAATTCTAAAATAGAATTTATAAATTTATAATAAAAAATGAATTAATGAAATGAAAT-----AAGAATTTCATTTCCATTGAGGTAAAATGACTAGAAATTTCTAGTATATTCTACTCGAAGTATTCTTTTCATTAAAATAAAATCTAAGTATAGAATCGTTGCTTTTATTGATTCGATAGGAATACGTAAACATAATCTAGTACATCGAACGATTCTATTTTATCCCCCTTCCTTGTCCTAGATTTCATTTCGATTTTCCTTACTTTATTGATTTGATTCAATCCGTTGAGTTGCGAGGAACCTTTCCATATACTAAAGAAAGACCGCGATTTGGGATGAACAAAAATACGTCTTATGGCAATAAAACTTAGTAAGACCAAGCGGTGGGTTAGGTTTCGCTACAAAAAGGCTTAGTCTTGGAGCAAACTTACACTAGACAACAAAAGACAGCACAGAGTTATAA
>KT949802 Arthropodium cirratum  
ATGGACTCCTATTAATGTGGAATAGGCGGAATTCTTCGATTTGAATTGAAATTGTCAATTTATCCAGAACTTCTTAGGCGAAAAAAGAAATTTTTTTGATCAAATCAAACCGCGCAATTTAGAGTTTGTTTGCTATAGAGCATGTCTTGTTTAAAGATTCATACAACGGAACCCCCCTTACATTTATTTTGTATTTCGATTCCATTTAGATATAGGATGCTATTATACAAAAAAACCTCTTACTTTGTCTCGGTTTCCCCCTAAAAACAAAATAAAAATAAAGTAATTAAATACAAATACTAAAATTGTATAATTATAATAGTAATAAGTTAGTATAACTATAAATTTTATTTATTTCTATTTTATTATTCTTTGATTATCTCATTCTATTCAATATATGAATTTATATTATTATATATTTTCTATTTATTTATATAAATATATAAAAGTT----------------------------ATAATATAAAATTATAAAATAGAATTTATAAATTTATAATAAAAAATGAATTAATGAAATGAAAT-----AAGAATTTCATTTCCATTGAGGTAAAATGACTAGAAATTTCTAGTATATTCTACTCGAAGTATTCTTTTCATTAAAATAAAATCTAAGTATAGAATCGTTGCTTTTATTGATTCGATAGGAATACGTAAACATAATCTAGTACATCGAACGATTCTATTTTATCCCCCTTCCTTGTCCTAGATTTCATTTCGATTTTCCTTACTTTATTGATTTGATTCAATCCGTTGAGTTGCGAGGAACCTTTCCATATACTAAAGAAAGACCGCGATTTGGGATGAACAAAAATACGTCTTATGGCAATAAAACTTAGTAAGACCAAGCGGTGGGTTAGGTTTCGCTACAAAAAGGCTTAGTCTTGGAGCAAACTTACACTAGACAACAAAAGACAGCACAGAGTTATAA
>KT949803 Arthropodium cirratum  
ATGGACTCCTATTAATGTGGAATAGGCGGAATTCTTCGATTTGAATTGAAATTGTCAATTTATCCAGAACTTCTTAGGCGAAAAAAGAAATTTTTTTGATCAAATCAAACCGCGCAATTTAGAGTTTGTTTGCTATAGAGCATGTCTTGTTTAAAGATTCATACAACGGAACCCCCCTTACATTTATTTTGTATTTCGATTCCATTTAGATATAGGATGCTATTATACAAAAAAACCTCTTACTTTGTCTCGGTTTCCCCCTAAAAACAAAATAAAAATAAAGTAATTAAATACAAATACTAAAATTGTATAATTATAATAGTAATAAGTTAGTATAACTATAAATTTTATTTATTTCTATTTTATTATTCTTTGATTATCTCATTCTATTCAATATATGAATTTATATTATTATATATTTTCTATTTATTTATATAAATATATAAAAGTT----------------------------ATAATATAAAATTATAAAATAGAATTTATAAATTTATAATAAAAAATGAATTAATGAAATGAAAT-----AAGAATTTCATTTCCATTGAGGTAAAATGACTAGAAATTTCTAGTATATTCTACTCGAAGTATTCTTTTCATTAAAATAAAATCTAAGTATAGAATCGTTGCTTTTATTGATTCGATAGGAATACGTAAACATAATCTAGTACATCGAACGATTCTATTTTATCCCCCTTCCTTGTCCTAGATTTCATTTCGATTTTCCTTACTTTATTGATTTGATTCAATCCGTTGAGTTGCGAGGAACCTTTCCATATACTAAAGAAAGACCGCGATTTGGGATGAACAAAAATACGTCTTATGGCAATAAAACTTAGTAAGACCAAGCGGTGGGTTAGGTTTCGCTACAAAAAGGCTTAGTCTTGGAGCAAACTTACACTAGACAACAAAAGACAGCACAGAGTTATAA
>KT949804 Arthropodium cirratum  
ATGGACTCCTATTAATGTGGAATAGGCGGAATTCTTCGATTTGAATTGAAATTGTCAATTTATCCAGAACTTCTTAGGCGAAAAAAGAAATTTTTTTGATCAAATCAAACCGCGCAATTTAGAGTTTGTTTGCTATAGAGCATGTCTTGTTTAAAGATTCATACAACGGAACCCCCCTTACATTTATTTTGTATTTCGATTCCATTTAGATATAGGATGCTATTATACAAAAAAACCTCTTACTTTGTCTCGGTTTCCCCCTAAAAACAAAATAAAAATAAAGTAATTAAATACAAATACTAAAATTGTATAATTATAATAGTAATAAGTTAGTATAACTATAAATTTTATTTATTTCTATTTTATTATTCTTTGATTATCTCATTCTATTCAATATATGAATTTATATTATTATATATTTTCTATTTATTTATATAAATATATAAAAGTT----------------------------ATAATATAAAATTATAAAATAGAATTTATAAATTTATAATAAAAAATGAATTAATGAAATGAAAT-----AAGAATTTCATTTCCATTGAGGTAAAATGACTAGAAATTTCTAGTATATTCTACTCGAAGTATTCTTTTCATTAAAATAAAATCTAAGTATAGAATCGTTGCTTTTATTGATTCGATAGGAATACGTAAACATAATCTAGTACATCGAACGATTCTATTTTATCCCCCTTCCTTGTCCTAGATTTCATTTCGATTTTCCTTACTTTATTGATTTGATTCAATCCGTTGAGTTGCGAGGAACCTTTCCATATACTAAAGAAAGACCGCGATTTGGGATGAACAAAAATACGTCTTATGGCAATAAAACTTAGTAAGACCAAGCGGTGGGTTAGGTTTCGCTACAAAAAGGCTTAGTCTTGGAGCAAACTTACACTAGACAACAAAAGACAGCACAGAGTTATAA
>KT949805 Arthropodium cirratum  
ATGGACTCCTATTAATGTGGAATAGGCGGAATTCTTCGATTTGAATTGAAATTGTCAATTTATCCAGAACTTCTTAGGCGAAAAAAGAAATTTTTTTGATCAAATCAAACCGCGCAATTTAGAGTTTGTTTGCTATAGAGCATGTCTTGTTTAAAGATTCATACAACGGAACCCCCCTTACATTTATTTTGTATTTCGATTCCATTTAGATATAGGATGCTATTATACAAAAAAACCTCTTACTTTGTCTCGGTTTCCCCCTAAAAACAAAATAAAAATAAAGTAATTAAATACAAATACTAAAATTGTATAATTATAATAGTAATAAGTTAGTATAACTATAAATTTTATTTATTTCTATTTTATTATTCTTTGATTATCTCATTCTATTCAATATATGAATTTATATTATTATATATTTTCTATTTATTTATATAAATATATAAAAGTT----------------------------ATAATATAAAATTATAAAATAGAATTTATAAATTTATAATAAAAAATGAATTAATGAAATGAAAT-----AAGAATTTCATTTCCATTGAGGTAAAATGACTAGAAATTTCTAGTATATTCTACTCGAAGTATTCTTTTCATTAAAATAAAATCTAAGTATAGAATCGTTGCTTTTATTGATTCGATAGGAATACGTAAACATAATCTAGTACATCGAACGATTCTATTTTATCCCCCTTCCTTGTCCTAGATTTCATTTCGATTTTCCTTACTTTATTGATTTGATTCAATCCGTTGAGTTGCGAGGAACCTTTCCATATACTAAAGAAAGACCGCGATTTGGGATGAACAAAAATACGTCTTATGGCAATAAAACTTAGTAAGACCAAGCGGTGGGTTAGGTTTCGCTACAAAAAGGCTTAGTCTTGGAGCAAACTTACACTAGACAACAAAAGACAGCACAGAGTTATAA
>KT949806 Arthropodium cirratum 
ATGGACTCCTATTAATGTGGAATAGGCGGAATTCTTCGATTTGAATTGAAATTGTCAATTTATCCAGAACTTCTTAGGCGAAAAAAGAAATTTTTTTGATCAAATCAAACCGCGCAATTTAGAGTTTGTTTGCTATAGAGCATGTCTTGTTTAAAGATTCATACAACGGAACCCCCCTTACATTTATTTTGTATTTCGATTCCATTTAGATATAGGATGCTATTATACAAAAAAACCTCTTACTTTGTCTCGGTTTCCCCCTAAAAACAAAATAAAAATAAAGTAATTAAATACAAATACTAAAATTGTATAATTATAATAGTAATAAGTTAGTATAACTATAAATTTTATTTATTTCTATTTTATTATTCTTTGATTATCTCATTCTATTCAATATATGAATTTATATTATTATATATTTTCTATTTATTTATATAAATATATAAAAGTT----------------------------ATAATATAAAATTATAAAATAGAATTTATAAATTTATAATAAAAAATGAATTAATGAAATGAAAT-----AAGAATTTCATTTCCATTGAGGTAAAATGACTAGAAATTTCTAGTATATTCTACTCGAAGTATTCTTTTCATTAAAATAAAATCTAAGTATAGAATCGTTGCTTTTATTGATTCGATAGGAATACGTAAACATAATCTAGTACATCGAACGATTCTATTTTATCCCCCTTCCTTGTCCTAGATTTCATTTCGATTTTCCTTACTTTATTGATTTGATTCAATCCGTTGAGTTGCGAGGAACCTTTCCATATACTAAAGAAAGACCGCGATTTGGGATGAACAAAAATACGTCTTATGGCAATAAAACTTAGTAAGACCAAGCGGTGGGTTAGGTTTCGCTACAAAAAGGCTTAGTCTTGGAGCAAACTTACACTAGACAACAAAAGACAGCACAGAGTTATAA
>KT949807 Arthropodium cirratum 
ATGGACTCCTATTAATGTGGAATAGGCGGAATTCTTCGATTTGAATTGAAATTGTCAATTTATCCAGAACTTCTTAGGCGAAAAAAGAAATTTTTTTGATCAAATCAAACCGCGCAATTTAGAGTTTGTTTGCTATAGAGCATGTCTTGTTTAAAGATTCATACAACGGAACCCCCCTTACATTTATTTTGTATTTCGATTCCATTTAGATATAGGATGCTATTATACAAAAAAACCTCTTACTTTGTCTCGGTTTCCCCCTAAAAACAAAATAAAAATAAAGTAATTAAATACAAATACTAAAATTGTATAATTATAATAGTAATAAGTTAGTATAACTATAAATTTTATTTATTTCTATTTTATTATTCTTTGATTATCTCATTCTATTCAATATATGAATTTATATTATTATATATTTTCTATTTATTTATATAAATATATAAAAGTT----------------------------ATAATATAAAATTATAAAATAGAATTTATAAATTTATAATAAAAAATGAATTAATGAAATGAAAT-----AAGAATTTCATTTCCATTGAGGTAAAATGACTAGAAATTTCTAGTATATTCTACTCGAAGTATTCTTTTCATTAAAATAAAATCTAAGTATAGAATCGTTGCTTTTATTGATTCGATAGGAATACGTAAACATAATCTAGTACATCGAACGATTCTATTTTATCCCCCTTCCTTGTCCTAGATTTCATTTCGATTTTCCTTACTTTATTGATTTGATTCAATCCGTTGAGTTGCGAGGAACCTTTCCATATACTAAAGAAAGACCGCGATTTGGGATGAACAAAAATACGTCTTATGGCAATAAAACTTAGTAAGACCAAGCGGTGGGTTAGGTTTCGCTACAAAAAGGCTTAGTCTTGGAGCAAACTTACACTAGACAACAAAAGACAGCACAGAGTTATAA
>KT949808 Arthropodium cirratum 
ATGGACTCCTATTAATGTGGAATAGGCGGAATTCTTCGATTTGAATTGAAATTGTCAATTTATCCAGAACTTCTTAGGCGAAAAAAGAAATTTTTTTGATCAAATCAAACCGCGCAATTTAGAGTTTGTTTGCTATAGAGCATGTCTTGTTTAAAGATTCATACAACGGAACCCCCCTTACATTTATTTTGTATTTCGATTCCATTTAGATATAGGATGCTATTATACAAAAAAACCTCTTACTTTGTCTCGGTTTCCCCCTAAAAACAAAATAAAAATAAAGTAATTAAATACAAATACTAAAATTGTATAATTATAATAGTAATAAGTTAGTATAACTATAAATTTTATTTATTTCTATTTTATTATTCTTTGATTATCTCATTCTATTCAATATATGAATTTATATTATTATATATTTTCTATTTATTTATATAAATATATAAAAGTT----------------------------ATAATATAAAATTATAAAATAGAATTTATAAATTTATAATAAAAAATGAATTAATGAAATGAAAT-----AAGAATTTCATTTCCATTGAGGTAAAATGACTAGAAATTTCTAGTATATTCTACTCGAAGTATTCTTTTCATTAAAATAAAATCTAAGTATAGAATCGTTGCTTTTATTGATTCGATAGGAATACGTAAACATAATCTAGTACATCGAACGATTCTATTTTATCCCCCTTCCTTGTCCTAGATTTCATTTCGATTTTCCTTACTTTATTGATTTGATTCAATCCGTTGAGTTGCGAGGAACCTTTCCATATACTAAAGAAAGACCGCGATTTGGGATGAACAAAAATACGTCTTATGGCAATAAAACTTAGTAAGACCAAGCGGTGGGTTAGGTTTCGCTACAAAAAGGCTTAGTCTTGGAGCAAACTTACACTAGACAACAAAAGACAGCACAGAGTTATAA
>KT949809 Arthropodium cirratum  
ATGGACTCCTATTAATGTGGAATAGGCGGAATTCTTCGATTTGAATTGAAATTGTCAATTTATCCAGAACTTCTTAGGCGAAAAAAGAAATTTTTTTGATCAAATCAAACCGCGCAATTTAGAGTTTGTTTGCTATAGAGCATGTCTTGTTTAAAGATTCATACAACGGAACCCCCCTTACATTTATTTTGTATTTCGATTCCATTTAGATATAGGATGCTATTATACAAAAAAACCTCTTACTTTGTCTCGGTTTCCCCCTAAAAACAAAATAAAAATAAAGTAATTAAATACAAATACTAAAATTGTATAATTATAATAGTAATAAGTTAGTATAACTATAAATTTTATTTATTTCTATTTTATTATTCTTTGATTATCTCATTCTATTCAATATATGAATTTATATTATTATATATTTTCTATTTATTTATATAAATATATAAAAGTT----------------------------ATAATATAAAATTATAAAATAGAATTTATAAATTTATAATAAAAAATGAATTAATGAAATGAAAT-----AAGAATTTCATTTCCATTGAGGTAAAATGACTAGAAATTTCTAGTATATTCTACTCGAAGTATTCTTTTCATTAAAATAAAATCTAAGTATAGAATCGTTGCTTTTATTGATTCGATAGGAATACGTAAACATAATCTAGTACATCGAACGATTCTATTTTATCCCCCTTCCTTGTCCTAGATTTCATTTCGATTTTCCTTACTTTATTGATTTGATTCAATCCGTTGAGTTGCGAGGAACCTTTCCATATACTAAAGAAAGACCGCGATTTGGGATGAACAAAAATACGTCTTATGGCAATAAAACTTAGTAAGACCAAGCGGTGGGTTAGGTTTCGCTACAAAAAGGCTTAGTCTTGGAGCAAACTTACACTAGACAACAAAAGACAGCACAGAGTTATAA
>KT949810 Arthropodium cirratum  
ATGGACTCCTATTAATGTGGAATAGGCGGAATTCTTCGATTTGAATTGAAATTGTCAATTTATCCAGAACTTCTTAGGCGAAAAAAGAAATTTTTTTGATCAAATCAAACCGCGCAATTTAGAGTTTGTTTGCTATAGAGCATGTCTTGTTTAAAGATTCATACAACGGAACCCCCCTTACATTTATTTTGTATTTCGATTCCATTTAGATATAGGATGCTATTATACAAAAAAACCTCTTACTTTGTCTCGGTTTCCCCCTAAAAACAAAATAAAAATAAAGTAATTAAATACAAATACTAAAATTGTATAATTATAATAGTAATAAGTTAGTATAACTATAAATTTTATTTATTTCTATTTTATTATTCTTTGATTATCTCATTCTATTCAATATATGAATTTATATTATTATATATTTTCTATTTATTTATATAAATATATAAAAGTT----------------------------ATAATATAAAATTATAAAATAGAATTTATAAATTTATAATAAAAAATGAATTAATGAAATGAAAT-----AAGAATTTCATTTCCATTGAGGTAAAATGACTAGAAATTTCTAGTATATTCTACTCGAAGTATTCTTTTCATTAAAATAAAATCTAAGTATAGAATCGTTGCTTTTATTGATTCGATAGGAATACGTAAACATAATCTAGTACATCGAACGATTCTATTTTATCCCCCTTCCTTGTCCTAGATTTCATTTCGATTTTCCTTACTTTATTGATTTGATTCAATCCGTTGAGTTGCGAGGAACCTTTCCATATACTAAAGAAAGACCGCGATTTGGGATGAACAAAAATACGTCTTATGGCAATAAAACTTAGTAAGACCAAGCGGTGGGTTAGGTTTCGCTACAAAAAGGCTTAGTCTTGGAGCAAACTTACACTAGACAACAAAAGACAGCACAGAGTTATAA
>KT949811 Arthropodium cirratum  
ATGGACTCCTATTAATGTGGAATAGGCGGAATTCTTCGATTTGAATTGAAATTGTCAATTTATCCAGAACTTCTTAGGCGAAAAAAGAAATTTTTTTGATCAAATCAAACCGCGCAATTTAGAGTTTGTTTGCTATAGAGCATGTCTTGTTTAAAGATTCATACAACGGAACCCCCCTTACATTTATTTTGTATTTCGATTCCATTTAGATATAGGATGCTATTATACAAAAAAACCTCTTACTTTGTCTCGGTTTCCCCCTAAAAACAAAATAAAAATAAAGTAATTAAATACAAATACTAAAATTGTATAATTATAATAGTAATAAGTTAGTATAACTATAAATTTTATTTATTTCTATTTTATTATTCTTTGATTATCTCATTCTATTCAATATATGAATTTATATTATTATATATTTTCTATTTATTTATATAAATATATAAAAGTT----------------------------ATAATATAAAATTATAAAATAGAATTTATAAATTTATAATAAAAAATGAATTAATGAAATGAAAT-----AAGAATTTCATTTCCATTGAGGTAAAATGACTAGAAATTTCTAGTATATTCTACTCGAAGTATTCTTTTCATTAAAATAAAATCTAAGTATAGAATCGTTGCTTTTATTGATTCGATAGGAATACGTAAACATAATCTAGTACATCGAACGATTCTATTTTATCCCCCTTCCTTGTCCTAGATTTCATTTCGATTTTCCTTACTTTATTGATTTGATTCAATCCGTTGAGTTGCGAGGAACCTTTCCATATACTAAAGAAAGACCGCGATTTGGGATGAACAAAAATACGTCTTATGGCAATAAAACTTAGTAAGACCAAGCGGTGGGTTAGGTTTCGCTACAAAAAGGCTTAGTCTTGGAGCAAACTTACACTAGACAACAAAAGACAGCACAGAGTTATAA
>KT949812 Arthropodium cirratum  
ATGGACTCCTATTAATGTGGAATAGGCGGAATTCTTCGATTTGAATTGAAATTGTCAATTTATCCAGAACTTCTTAGGCGAAAAAAGAAATTTTTTTGATCAAATCAAACCGCGCAATTTAGAGTTTGTTTGCTATAGAGCATGTCTTGTTTAAAGATTCATACAACGGAACCCCCCTTACATTTATTTTGTATTTCGATTCCATTTAGATATAGGATGCTATTATACAAAAAAACCTCTTACTTTGTCTCGGTTTCCCCCTAAAAACAAAATAAAAATAAAGTAATTAAATACAAATACTAAAATTGTATAATTATAATAGTAATAAGTTAGTATAACTATAAATTTTATTTATTTCTATTTTATTATTCTTTGATTATCTCATTCTATTCAATATATGAATTTATATTATTATATATTTTCTATTTATTTATATAAATATATAAAAGTT----------------------------ATAATATAAAATTATAAAATAGAATTTATAAATTTATAATAAAAAATGAATTAATGAAATGAAAT-----AAGAATTTCATTTCCATTGAGGTAAAATGACTAGAAATTTCTAGTATATTCTACTCGAAGTATTCTTTTCATTAAAATAAAATCTAAGTATAGAATCGTTGCTTTTATTGATTCGATAGGAATACGTAAACATAATCTAGTACATCGAACGATTCTATTTTATCCCCCTTCCTTGTCCTAGATTTCATTTCGATTTTCCTTACTTTATTGATTTGATTCAATCCGTTGAGTTGCGAGGAACCTTTCCATATACTAAAGAAAGACCGCGATTTGGGATGAACAAAAATACGTCTTATGGCAATAAAACTTAGTAAGACCAAGCGGTGGGTTAGGTTTCGCTACAAAAAGGCTTAGTCTTGGAGCAAACTTACACTAGACAACAAAAGACAGCACAGAGTTATAA
>KT949813 Arthropodium cirratum  
ATGGACTCCTATTAATGTGGAATAGGCGGAATTCTTCGATTTGAATTGAAATTGTCAATTTATCCAGAACTTCTTAGGCGAAAAAAGAAATTTTTTTGATCAAATCAAACCGCGCAATTTAGAGTTTGTTTGCTATAGAGCATGTCTTGTTTAAAGATTCATACAACGGAACCCCCCTTACATTTATTTTGTATTTCGATTCCATTTAGATATAGGATGCTATTATACAAAAAAACCTCTTACTTTGTCTCGGTTTCCCCCTAAAAACAAAATAAAAATAAAGTAATTAAATACAAATACTAAAATTGTATAATTATAATAGTAATAAGTTAGTATAACTATAAATTTTATTTATTTCTATTTTATTATTCTTTGATTATCTCATTCTATTCAATATATGAATTTATATTATTATATATTTTCTATTTATTTATATAAATATATAAAAGTT----------------------------ATAATATAAAATTATAAAATAGAATTTATAAATTTATAATAAAAAATGAATTAATGAAATGAAAT-----AAGAATTTCATTTCCATTGAGGTAAAATGACTAGAAATTTCTAGTATATTCTACTCGAAGTATTCTTTTCATTAAAATAAAATCTAAGTATAGAATCGTTGCTTTTATTGATTCGATAGGAATACGTAAACATAATCTAGTACATCGAACGATTCTATTTTATCCCCCTTCCTTGTCCTAGATTTCATTTCGATTTTCCTTACTTTATTGATTTGATTCAATCCGTTGAGTTGCGAGGAACCTTTCCATATACTAAAGAAAGACCGCGATTTGGGATGAACAAAAATACGTCTTATGGCAATAAAACTTAGTAAGACCAAGCGGTGGGTTAGGTTTCGCTACAAAAAGGCTTAGTCTTGGAGCAAACTTACACTAGACAACAAAAGACAGCACAGAGTTATAA
>KT949814 Arthropodium cirratum 
ATGGACTCCTATTAATGTGGAATAGGCGGAATTCTTCGATTTGAATTGAAATTGTCAATTTATCCAGAACTTCTTAGGCGAAAAAAGAAATTTTTTTGATCAAATCAAACCGCGCAATTTAGAGTTTGTTTGCTATAGAGCATGTCTTGTTTAAAGATTCATACAACGGAACCCCCCTTACATTTATTTTGTATTTCGATTCCATTTAGATATAGGATGCTATTATACAAAAAAACCTCTTACTTTGTCTCGGTTTCCCCCTAAAAACAAAATAAAAATAAAGTAATTAAATACAAATACTAAAATTGTATAATTATAATAGTAATAAGTTAGTATAACTATAAATTTTATTTATTTCTATTTTATTATTCTTTGATTATCTCATTCTATTCAATATATGAATTTATATTATTATATATTTTCTATTTATTTATATAAATATATAAAAGTT----------------------------ATAATATAAAATTATAAAATAGAATTTATAAATTTATAATAAAAAATGAATTAATGAAATGAAAT-----AAGAATTTCATTTCCATTGAGGTAAAATGACTAGAAATTTCTAGTATATTCTACTCGAAGTATTCTTTTCATTAAAATAAAATCTAAGTATAGAATCGTTGCTTTTATTGATTCGATAGGAATACGTAAACATAATCTAGTACATCGAACGATTCTATTTTATCCCCCTTCCTTGTCCTAGATTTCATTTCGATTTTCCTTACTTTATTGATTTGATTCAATCCGTTGAGTTGCGAGGAACCTTTCCATATACTAAAGAAAGACCGCGATTTGGGATGAACAAAAATACGTCTTATGGCAATAAAACTTAGTAAGACCAAGCGGTGGGTTAGGTTTCGCTACAAAAAGGCTTAGTCTTGGAGCAAACTTACACTAGACAACAAAAGACAGCACAGAGTTATAA
>KT949815 Arthropodium cirratum  
ATGGACTCCTATTAATGTGGAATAGGCGGAATTCTTCGATTTGAATTGAAATTGTCAATTTATCCAGAACTTCTTAGGCGAAAAAAGAAATTTTTTTGATCAAATCAAACCGCGCAATTTAGAGTTTGTTTGCTATAGAGCATGTCTTGTTTAAAGATTCATACAACGGAACCCCCCTTACATTTATTTTGTATTTCGATTCCATTTAGATATAGGATGCTATTATACAAAAAAACCTCTTACTTTGTCTCGGTTTCCCCCTAAAAACAAAATAAAAATAAAGTAATTAAATACAAATACTAAAATTGTATAATTATAATAGTAATAAGTTAGTATAACTATAAATTTTATTTATTTCTATTTTATTATTCTTTGATTATCTCATTCTATTCAATATATGAATTTATATTATTATATATTTTCTATTTATTTATATAAATATATAAAAGTT----------------------------ATAATATAAAATTATAAAATAGAATTTATAAATTTATAATAAAAAATGAATTAATGAAATGAAAT-----AAGAATTTCATTTCCATTGAGGTAAAATGACTAGAAATTTCTAGTATATTCTACTCGAAGTATTCTTTTCATTAAAATAAAATCTAAGTATAGAATCGTTGCTTTTATTGATTCGATAGGAATACGTAAACATAATCTAGTACATCGAACGATTCTATTTTATCCCCCTTCCTTGTCCTAGATTTCATTTCGATTTTCCTTACTTTATTGATTTGATTCAATCCGTTGAGTTGCGAGGAACCTTTCCATATACTAAAGAAAGACCGCGATTTGGGATGAACAAAAATACGTCTTATGGCAATAAAACTTAGTAAGACCAAGCGGTGGGTTAGGTTTCGCTACAAAAAGGCTTAGTCTTGGAGCAAACTTACACTAGACAACAAAAGACAGCACAGAGTTATAA
>KT949816 Arthropodium cirratum  
ATGGACTCCTATTAATGTGGAATAGGCGGAATTCTTCGATTTGAATTGAAATTGTCAATTTATCCAGAACTTCTTAGGCGAAAAAAGAAATTTTTTTGATCAAATCAAACCGCGCAATTTAGAGTTTGTTTGCTATAGAGCATGTCTTGTTTAAAGATTCATACAACGGAACCCCCCTTACATTTATTTTGTATTTCGATTCCATTTAGATATAGGATGCTATTATACAAAAAAACCTCTTACTTTGTCTCGGTTTCCCCCTAAAAACAAAATAAAAATAAAGTAATTAAATACAAATACTAAAATTGTATAATTATAATAGTAATAAGTTAGTATAACTATAAATTTTATTTATTTCTATTTTATTATTCTTTGATTATCTCATTCTATTCAATATATGAATTTATATTATTATATATTTTCTATTTATTTATATAAATATATAAAAGTT----------------------------ATAATATAAAATTATAAAATAGAATTTATAAATTTATAATAAAAAATGAATTAATGAAATGAAAT-----AAGAATTTCATTTCCATTGAGGTAAAATGACTAGAAATTTCTAGTATATTCTACTCGAAGTATTCTTTTCATTAAAATAAAATCTAAGTATAGAATCGTTGCTTTTATTGATTCGATAGGAATACGTAAACATAATCTAGTACATCGAACGATTCTATTTTATCCCCCTTCCTTGTCCTAGATTTCATTTCGATTTTCCTTACTTTATTGATTTGATTCAATCCGTTGAGTTGCGAGGAACCTTTCCATATACTAAAGAAAGACCGCGATTTGGGATGAACAAAAATACGTCTTATGGCAATAAAACTTAGTAAGACCAAGCGGTGGGTTAGGTTTCGCTACAAAAAGGCTTAGTCTTGGAGCAAACTTACACTAGACAACAAAAGACAGCACAGAGTTATAA
>KT949817 Arthropodium cirratum 
ATGGACTCCTATTAATGTGGAATAGGCGGAATTCTTCGATTTGAATTGAAATTGTCAATTTATCCAGAACTTCTTAGGCGAAAAAAGAAATTTTTTTGATCAAATCAAACCGCGCAATTTAGAGTTTGTTTGCTATAGAGCATGTCTTGTTTAAAGATTCATACAACGGAACCCCCCTTACATTTATTTTGTATTTCGATTCCATTTAGATATAGGATGCTATTATACAAAAAAACCTCTTACTTTGTCTCGGTTTCCCCCTAAAAACAAAATAAAAATAAAGTAATTAAATACAAATACTAAAATTGTATAATTATAATAGTAATAAGTTAGTATAACTATAAATTTTATTTATTTCTATTTTATTATTCTTTGATTATCTCATTCTATTCAATATATGAATTTATATTATTATATATTTTCTATTTATTTATATAAATATATAAAAGTT----------------------------ATAATATAAAATTATAAAATAGAATTTATAAATTTATAATAAAAAATGAATTAATGAAATGAAAT-----AAGAATTTCATTTCCATTGAGGTAAAATGACTAGAAATTTCTAGTATATTCTACTCGAAGTATTCTTTTCATTAAAATAAAATCTAAGTATAGAATCGTTGCTTTTATTGATTCGATAGGAATACGTAAACATAATCTAGTACATCGAACGATTCTATTTTATCCCCCTTCCTTGTCCTAGATTTCATTTCGATTTTCCTTACTTTATTGATTTGATTCAATCCGTTGAGTTGCGAGGAACCTTTCCATATACTAAAGAAAGACCGCGATTTGGGATGAACAAAAATACGTCTTATGGCAATAAAACTTAGTAAGACCAAGCGGTGGGTTAGGTTTCGCTACAAAAAGGCTTAGTCTTGGAGCAAACTTACACTAGACAACAAAAGACAGCACAGAGTTATAA
>KT949818 Arthropodium cirratum  
ATGGACTCCTATTAATGTGGAATAGGCGGAATTCTTCGATTTGAATTGAAATTGTCAATTTATCCAGAACTTCTTAGGCGAAAAAAGAAATTTTTTTGATCAAATCAAACCGCGCAATTTAGAGTTTGTTTGCTATAGAGCATGTCTTGTTTAAAGATTCATACAACGGAACCCCCCTTACATTTATTTTGTATTTCGATTCCATTTAGATATAGGATGCTATTATACAAAAAAACCTCTTACTTTGTCTCGGTTTCCCCCTAAAAACAAAATAAAAATAAAGTAATTAAATACAAATACTAAAATTGTATAATTATAATAGTAATAAGTTAGTATAACTATAAATTTTATTTATTTCTATTTTATTATTCTTTGATTATCTCATTCTATTCAATATATGAATTTATATTATTATATATTTTCTATTTATTTATATAAATATATAAAAGTT----------------------------ATAATATAAAATTATAAAATAGAATTTATAAATTTATAATAAAAAATGAATTAATGAAATGAAAT-----AAGAATTTCATTTCCATTGAGGTAAAATGACTAGAAATTTCTAGTATATTCTACTCGAAGTATTCTTTTCATTAAAATAAAATCTAAGTATAGAATCGTTGCTTTTATTGATTCGATAGGAATACGTAAACATAATCTAGTACATCGAACGATTCTATTTTATCCCCCTTCCTTGTCCTAGATTTCATTTCGATTTTCCTTACTTTATTGATTTGATTCAATCCGTTGAGTTGCGAGGAACCTTTCCATATACTAAAGAAAGACCGCGATTTGGGATGAACAAAAATACGTCTTATGGCAATAAAACTTAGTAAGACCAAGCGGTGGGTTAGGTTTCGCTACAAAAAGGCTTAGTCTTGGAGCAAACTTACACTAGACAACAAAAGACAGCACAGAGTTATAA
>KT949819 Arthropodium cirratum  
ATGGACTCCTATTAATGTGGAATAGGCGGAATTCTTCGATTTGAATTGAAATTGTCAATTTATCCAGAACTTCTTAGGCGAAAAAAGAAATTTTTTTGATCAAATCAAACCGCGCAATTTAGAGTTTGTTTGCTATAGAGCATGTCTTGTTTAAAGATTCATACAACGGAACCCCCCTTACATTTATTTTGTATTTCGATTCCATTTAGATATAGGATGCTATTATACAAAAAAACCTCTTACTTTGTCTCGGTTTCCCCCTAAAAACAAAATAAAAATAAAGTAATTAAATACAAATACTAAAATTGTATAATTATAATAGTAATAAGTTAGTATAACTATAAATTTTATTTATTTCTATTTTATTATTCTTTGATTATCTCATTCTATTCAATATATGAATTTATATTATTATATATTTTCTATTTATTTATATAAATATATAAAAGTT----------------------------ATAATATAAAATTATAAAATAGAATTTATAAATTTATAATAAAAAATGAATTAATGAAATGAAAT-----AAGAATTTCATTTCCATTGAGGTAAAATGACTAGAAATTTCTAGTATATTCTACTCGAAGTATTCTTTTCATTAAAATAAAATCTAAGTATAGAATCGTTGCTTTTATTGATTCGATAGGAATACGTAAACATAATCTAGTACATCGAACGATTCTATTTTATCCCCCTTCCTTGTCCTAGATTTCATTTCGATTTTCCTTACTTTATTGATTTGATTCAATCCGTTGAGTTGCGAGGAACCTTTCCATATACTAAAGAAAGACCGCGATTTGGGATGAACAAAAATACGTCTTATGGCAATAAAACTTAGTAAGACCAAGCGGTGGGTTAGGTTTCGCTACAAAAAGGCTTAGTCTTGGAGCAAACTTACACTAGACAACAAAAGACAGCACAGAGTTATAA
>KT949820 Arthropodium cirratum  
ATGGACTCCTATTAATGTGGAATAGGCGGAATTCTTCGATTTGAATTGAAATTGTCAATTTATCCAGAACTTCTTAGGCGAAAAAAGAAATTTTTTTGATCAAATCAAACCGCGCAATTTAGAGTTTGTTTGCTATAGAGCATGTCTTGTTTAAAGATTCATACAACGGAACCCCCCTTACATTTATTTTGTATTTCGATTCCATTTAGATATAGGATGCTATTATACAAAAAAACCTCTTACTTTGTCTCGGTTTCCCCCTAAAAACAAAATAAAAATAAAGTAATTAAATACAAATACTAAAATTGTATAATTATAATAGTAATAAGTTAGTATAACTATAAATTTTATTTATTTCTATTTTATTATTCTTTGATTATCTCATTCTATTCAATATATGAATTTATATTATTATATATTTTCTATTTATTTATATAAATATATAAAAGTT----------------------------ATAATATAAAATTATAAAATAGAATTTATAAATTTATAATAAAAAATGAATTAATGAAATGAAAT-----AAGAATTTCATTTCCATTGAGGTAAAATGACTAGAAATTTCTAGTATATTCTACTCGAAGTATTCTTTTCATTAAAATAAAATCTAAGTATAGAATCGTTGCTTTTATTGATTCGATAGGAATACGTAAACATAATCTAGTACATCGAACGATTCTATTTTATCCCCCTTCCTTGTCCTAGATTTCATTTCGATTTTCCTTACTTTATTGATTTGATTCAATCCGTTGAGTTGCGAGGAACCTTTCCATATACTAAAGAAAGACCGCGATTTGGGATGAACAAAAATACGTCTTATGGCAATAAAACTTAGTAAGACCAAGCGGTGGGTTAGGTTTCGCTACAAAAAGGCTTAGTCTTGGAGCAAACTTACACTAGACAACAAAAGACAGCACAGAGTTATAA
>KT949821 Arthropodium cirratum   
ATGGACTCCTATTAATGTGGAATAGGCGGAATTCTTCGATTTGAATTGAAATTGTCAATTTATCCAGAACTTCTTAGGCGAAAAAAGAAATTTTTTTGATCAAATCAAACCGCGCAATTTAGAGTTTGTTTGCTATAGAGCATGTCTTGTTTAAAGATTCATACAACGGAACCCCCCTTACATTTATTTTGTATTTCGATTCCATTTAGATATAGGATGCTATTATACAAAAAAACCTCTTACTTTGTCTCGGTTTCCCCCTAAAAACAAAATAAAAATAAAGTAATTAAATACAAATACTAAAATTGTATAATTATAATAGTAATAAGTTAGTATAACTATAAATTTTATTTATTTCTATTTTATTATTCTTTGATTATCTCATTCTATTCAATATATGAATTTATATTATTATATATTTTCTATTTATTTATATAAATATATAAAAGTT----------------------------ATAATATAAAATTATAAAATAGAATTTATAAATTTATAATAAAAAATGAATTAATGAAATGAAAT-----AAGAATTTCATTTCCATTGAGGTAAAATGACTAGAAATTTCTAGTATATTCTACTCGAAGTATTCTTTTCATTAAAATAAAATCTAAGTATAGAATCGTTGCTTTTATTGATTCGATAGGAATACGTAAACATAATCTAGTACATCGAACGATTCTATTTTATCCCCCTTCCTTGTCCTAGATTTCATTTCGATTTTCCTTACTTTATTGATTTGATTCAATCCGTTGAGTTGCGAGGAACCTTTCCATATACTAAAGAAAGACCGCGATTTGGGATGAACAAAAATACGTCTTATGGCAATAAAACTTAGTAAGACCAAGCGGTGGGTTAGGTTTCGCTACAAAAAGGCTTAGTCTTGGAGCAAACTTACACTAGACAACAAAAGACAGCACAGAGTTATAA
>KT949822 Arthropodium cirratum   
ATGGACTCCTATTAATGTGGAATAGGCGGAATTCTTCGATTTGAATTGAAATTGTCAATTTATCCAGAACTTCTTAGGCGAAAAAAGAAATTTTTTTGATCAAATCAAACCGCGCAATTTAGAGTTTGTTTGCTATAGAGCATGTCTTGTTTAAAGATTCATACAACGGAACCCCCCTTACATTTATTTTGTATTTCGATTCCATTTAGATATAGGATGCTATTATACAAAAAAACCTCTTACTTTGTCTCGGTTTCCCCCTAAAAACAAAATAAAAATAAAGTAATTAAATACAAATACTAAAATTGTATAATTATAATAGTAATAAGTTAGTATAACTATAAATTTTATTTATTTCTATTTTATTATTCTTTGATTATCTCATTCTATTCAATATATGAATTTATATTATTATATATTTTCTATTTATTTATATAAATATATAAAAGTT----------------------------ATAATATAAAATTATAAAATAGAATTTATAAATTTATAATAAAAAATGAATTAATGAAATGAAAT-----AAGAATTTCATTTCCATTGAGGTAAAATGACTAGAAATTTCTAGTATATTCTACTCGAAGTATTCTTTTCATTAAAATAAAATCTAAGTATAGAATCGTTGCTTTTATTGATTCGATAGGAATACGTAAACATAATCTAGTACATCGAACGATTCTATTTTATCCCCCTTCCTTGTCCTAGATTTCATTTCGATTTTCCTTACTTTATTGATTTGATTCAATCCGTTGAGTTGCGAGGAACCTTTCCATATACTAAAGAAAGACCGCGATTTGGGATGAACAAAAATACGTCTTATGGCAATAAAACTTAGTAAGACCAAGCGGTGGGTTAGGTTTCGCTACAAAAAGGCTTAGTCTTGGAGCAAACTTACACTAGACAACAAAAGACAGCACAGAGTTATAA
>KT949823 Arthropodium cirratum   
ATGGACTCCTATTAATGTGGAATAGGCGGAATTCTTCGATTTGAATTGAAATTGTCAATTTATCCAGAACTTCTTAGGCGAAAAAAGAAATTTTTTTGATCAAATCAAACCGCGCAATTTAGAGTTTGTTTGCTATAGAGCATGTCTTGTTTAAAGATTCATACAACGGAACCCCCCTTACATTTATTTTGTATTTCGATTCCATTTAGATATAGGATGCTATTATACAAAAAAACCTCTTACTTTGTCTCGGTTTCCCCCTAAAAACAAAATAAAAATAAAGTAATTAAATACAAATACTAAAATTGTATAATTATAATAGTAATAAGTTAGTATAACTATAAATTTTATTTATTTCTATTTTATTATTCTTTGATTATCTCATTCTATTCAATATATGAATTTATATTATTATATATTTTCTATTTATTTATATAAATATATAAAAGTT----------------------------ATAATATAAAATTATAAAATAGAATTTATAAATTTATAATAAAAAATGAATTAATGAAATGAAAT-----AAGAATTTCATTTCCATTGAGGTAAAATGACTAGAAATTTCTAGTATATTCTACTCGAAGTATTCTTTTCATTAAAATAAAATCTAAGTATAGAATCGTTGCTTTTATTGATTCGATAGGAATACGTAAACATAATCTAGTACATCGAACGATTCTATTTTATCCCCCTTCCTTGTCCTAGATTTCATTTCGATTTTCCTTACTTTATTGATTTGATTCAATCCGTTGAGTTGCGAGGAACCTTTCCATATACTAAAGAAAGACCGCGATTTGGGATGAACAAAAATACGTCTTATGGCAATAAAACTTAGTAAGACCAAGCGGTGGGTTAGGTTTCGCTACAAAAAGGCTTAGTCTTGGAGCAAACTTACACTAGACAACAAAAGACAGCACAGAGTTATAA
>KT949824 Arthropodium cirratum   
ATGGACTCCTATTAATGTGGAATAGGCGGAATTCTTCGATTTGAATTGAAATTGTCAATTTATCCAGAACTTCTTAGGCGAAAAAAGAAATTTTTTTGATCAAATCAAACCGCGCAATTTAGAGTTTGTTTGCTATAGAGCATGTCTTGTTTAAAGATTCATACAACGGAACCCCCCTTACATTTATTTTGTATTTCGATTCCATTTAGATATAGGATGCTATTATACAAAAAAACCTCTTACTTTGTCTCGGTTTCCCCCTAAAAACAAAATAAAAATAAAGTAATTAAATACAAATACTAAAATTGTATAATTATAATAGTAATAAGTTAGTATAACTATAAATTTTATTTATTTCTATTTTATTATTCTTTGATTATCTCATTCTATTCAATATATGAATTTATATTATTATATATTTTCTATTTATTTATATAAATATATAAAAGTT----------------------------ATAATATAAAATTATAAAATAGAATTTATAAATTTATAATAAAAAATGAATTAATGAAATGAAAT-----AAGAATTTCATTTCCATTGAGGTAAAATGACTAGAAATTTCTAGTATATTCTACTCGAAGTATTCTTTTCATTAAAATAAAATCTAAGTATAGAATCGTTGCTTTTATTGATTCGATAGGAATACGTAAACATAATCTAGTACATCGAACGATTCTATTTTATCCCCCTTCCTTGTCCTAGATTTCATTTCGATTTTCCTTACTTTATTGATTTGATTCAATCCGTTGAGTTGCGAGGAACCTTTCCATATACTAAAGAAAGACCGCGATTTGGGATGAACAAAAATACGTCTTATGGCAATAAAACTTAGTAAGACCAAGCGGTGGGTTAGGTTTCGCTACAAAAAGGCTTAGTCTTGGAGCAAACTTACACTAGACAACAAAAGACAGCACAGAGTTATAA
>KT949825 Arthropodium cirratum  
ATGGACTCCTATTAATGTGGAATAGGCGGAATTCTTCGATTTGAATTGAAATTGTCAATTTATCCAGAACTTCTTAGGCGAAAAAAGAAATTTTTTTGATCAAATCAAACCGCGCAATTTAGAGTTTGTTTGCTATAGAGCATGTCTTGTTTAAAGATTCATACAACGGAACCCCCCTTACATTTATTTTGTATTTCGATTCCATTTAGATATAGGATGCTATTATACAAAAAAACCTCTTACTTTGTCTCGGTTTCCCCCTAAAAACAAAATAAAAATAAAGTAATTAAATACAAATACTAAAATTGTATAATTATAATAGTAATAAGTTAGTATAACTATAAATTTTATTTATTTCTATTTTATTATTCTTTGATTATCTCATTCTATTCAATATATGAATTTATATTATTATATATTTTCTATTTATTTATATAAATATATAAAAGTT----------------------------ATAATATAAAATTATAAAATAGAATTTATAAATTTATAATAAAAAATGAATTAATGAAATGAAAT-----AAGAATTTCATTTCCATTGAGGTAAAATGACTAGAAATTTCTAGTATATTCTACTCGAAGTATTCTTTTCATTAAAATAAAATCTAAGTATAGAATCGTTGCTTTTATTGATTCGATAGGAATACGTAAACATAATCTAGTACATCGAACGATTCTATTTTATCCCCCTTCCTTGTCCTAGATTTCATTTCGATTTTCCTTACTTTATTGATTTGATTCAATCCGTTGAGTTGCGAGGAACCTTTCCATATACTAAAGAAAGACCGCGATTTGGGATGAACAAAAATACGTCTTATGGCAATAAAACTTAGTAAGACCAAGCGGTGGGTTAGGTTTCGCTACAAAAAGGCTTAGTCTTGGAGCAAACTTACACTAGACAACAAAAGACAGCACAGAGTTATAA
>KT949826 Arthropodium cirratum   
ATGGACTCCTATTAATGTGGAATAGGCGGAATTCTTCGATTTGAATTGAAATTGTCAATTTATCCAGAACTTCTTAGGCGAAAAAAGAAATTTTTTTGATCAAATCAAACCGCGCAATTTAGAGTTTGTTTGCTATAGAGCATGTCTTGTTTAAAGATTCATACAACGGAACCCCCCTTACATTTATTTTGTATTTCGATTCCATTTAGATATAGGATGCTATTATACAAAAAAACCTCTTACTTTGTCTCGGTTTCCCCCTAAAAACAAAATAAAAATAAAGTAATTAAATACAAATACTAAAATTGTATAATTATAATAGTAATAAGTTAGTATAACTATAAATTTTATTTATTTCTATTTTATTATTCTTTGATTATCTCATTCTATTCAATATATGAATTTATATTATTATATATTTTCTATTTATTTATATAAATATATAAAAGTT----------------------------ATAATATAAAATTATAAAATAGAATTTATAAATTTATAATAAAAAATGAATTAATGAAATGAAAT-----AAGAATTTCATTTCCATTGAGGTAAAATGACTAGAAATTTCTAGTATATTCTACTCGAAGTATTCTTTTCATTAAAATAAAATCTAAGTATAGAATCGTTGCTTTTATTGATTCGATAGGAATACGTAAACATAATCTAGTACATCGAACGATTCTATTTTATCCCCCTTCCTTGTCCTAGATTTCATTTCGATTTTCCTTACTTTATTGATTTGATTCAATCCGTTGAGTTGCGAGGAACCTTTCCATATACTAAAGAAAGACCGCGATTTGGGATGAACAAAAATACGTCTTATGGCAATAAAACTTAGTAAGACCAAGCGGTGGGTTAGGTTTCGCTACAAAAAGGCTTAGTCTTGGAGCAAACTTACACTAGACAACAAAAGACAGCACAGAGTTATAA
>KT949827 Arthropodium cirratum   
ATGGACTCCTATTAATGTGGAATAGGCGGAATTCTTCGATTTGAATTGAAATTGTCAATTTATCCAGAACTTCTTAGGCGAAAAAAGAAATTTTTTTGATCAAATCAAACCGCGCAATTTAGAGTTTGTTTGCTATAGAGCATGTCTTGTTTAAAGATTCATACAACGGAACCCCCCTTACATTTATTTTGTATTTCGATTCCATTTAGATATAGGATGCTATTATACAAAAAAACCTCTTACTTTGTCTCGGTTTCCCCCTAAAAACAAAATAAAAATAAAGTAATTAAATACAAATACTAAAATTGTATAATTATAATAGTAATAAGTTAGTATAACTATAAATTTTATTTATTTCTATTTTATTATTCTTTGATTATCTCATTCTATTCAATATATGAATTTATATTATTATATATTTTCTATTTATTTATATAAATATATAAAAGTT----------------------------ATAATATAAAATTATAAAATAGAATTTATAAATTTATAATAAAAAATGAATTAATGAAATGAAAT-----AAGAATTTCATTTCCATTGAGGTAAAATGACTAGAAATTTCTAGTATATTCTACTCGAAGTATTCTTTTCATTAAAATAAAATCTAAGTATAGAATCGTTGCTTTTATTGATTCGATAGGAATACGTAAACATAATCTAGTACATCGAACGATTCTATTTTATCCCCCTTCCTTGTCCTAGATTTCATTTCGATTTTCCTTACTTTATTGATTTGATTCAATCCGTTGAGTTGCGAGGAACCTTTCCATATACTAAAGAAAGACCGCGATTTGGGATGAACAAAAATACGTCTTATGGCAATAAAACTTAGTAAGACCAAGCGGTGGGTTAGGTTTCGCTACAAAAAGGCTTAGTCTTGGAGCAAACTTACACTAGACAACAAAAGACAGCACAGAGTTATAA
>KT949828 Arthropodium cirratum  
ATGGACTCCTATTAATGTGGAATAGGCGGAATTCTTCGATTTGAATTGAAATTGTCAATTTATCCAGAACTTCTTAGGCGAAAAAAGAAATTTTTTTGATCAAATCAAACCGCGCAATTTAGAGTTTGTTTGCTATAGAGCATGTCTTGTTTAAAGATTCATACAACGGAACCCCCCTTACATTTATTTTGTATTTCGATTCCATTTAGATATAGGATGCTCTTATACAAAAAAACCTCTTACTTTGTCTCGGTTTCCCCCTAAAAACAAAATAAAAATAAAGTAATTAAATACAAATACTAAAATTGTATAATTATAATAGTAATAAGTTAGTATAACTATAAATTTTATTTATTTCTATTTTATTATTCTTTGATTATCTCATTCTATTCAATATATGAATTTATATTATTATATATTTTCTATTTATTTATATAAATATATAAAAGTT----------------------------ATAATATAAAATTCTAAAATAGAATTTATAAATTTATAATAAAAAATGAATTAATGAAATGAAAT-----AAGAATTTCATTTCCATTGAGGTAAAATGACTAGAAATTTCTAGTATATTCTACTCGAAGTATTCTTTTCATTAAAATAAAATCTAAGTATAGAATCGTTGCTTTTATTGATTCGATAGGAATACGTAAACATAATCTAGTACATCGAACGATTCTATTTTATCCCCCTTCCTTGTCCTAGATTTCATTTCGATTTTCCTTACTTTATTGATTTGATTCAATCCGTTGAGTTGCGAGGAACCTTTCCATATACTAAAGAAAGACCGCGATTTGGGATGAACAAAAATACGTCTTATGGCAATAAAACTTAGTAAGACCAAGCGGTGGGTTAGGTTTCGCTACAAAAAGGCTTAGTCTTGGAGCAAACTTACACTAGACAACAAAAGACAGCACAGAGTTATAA
>KT949829 Arthropodium cirratum   
ATGGACTCCTATTAATGTGGAATAGGCGGAATTCTTCGATTTGAATTGAAATTGTCAATTTATCCAGAACTTCTTAGGCGAAAAAAGAAATTTTTTTGATCAAATCAAACCGCGCAATTTAGAGTTTGTTTGCTATAGAGCATGTCTTGTTTAAAGATTCATACAACGGAACCCCCCTTACATTTATTTTGTATTTCGATTCCATTTAGATATAGGATGCTCTTATACAAAAAAACCTCTTACTTTGTCTCGGTTTCCCCCTAAAAACAAAATAAAAATAAAGTAATTAAATACAAATACTAAAATTGTATAATTATAATAGTAATAAGTTAGTATAACTATAAATTTTATTTATTTCTATTTTATTATTCTTTGATTATCTCATTCTATTCAATATATGAATTTATATTATTATATATTTTCTATTTATTTATATAAATATATAAAAGTT----------------------------ATAATATAAAATTCTAAAATAGAATTTATAAATTTATAATAAAAAATGAATTAATGAAATGAAAT-----AAGAATTTCATTTCCATTGAGGTAAAATGACTAGAAATTTCTAGTATATTCTACTCGAAGTATTCTTTTCATTAAAATAAAATCTAAGTATAGAATCGTTGCTTTTATTGATTCGATAGGAATACGTAAACATAATCTAGTACATCGAACGATTCTATTTTATCCCCCTTCCTTGTCCTAGATTTCATTTCGATTTTCCTTACTTTATTGATTTGATTCAATCCGTTGAGTTGCGAGGAACCTTTCCATATACTAAAGAAAGACCGCGATTTGGGATGAACAAAAATACGTCTTATGGCAATAAAACTTAGTAAGACCAAGCGGTGGGTTAGGTTTCGCTACAAAAAGGCTTAGTCTTGGAGCAAACTTACACTAGACAACAAAAGACAGCACAGAGTTATAA
>KT949830 Arthropodium cirratum   
ATGGACTCCTATTAATGTGGAATAGGCGGAATTCTTCGATTTGAATTGAAATTGTCAATTTATCCAGAACTTCTTAGGCGAAAAAAGAAATTTTTTTGATCAAATCAAACCGCGCAATTTAGAGTTTGTTTGCTATAGAGCATGTCTTGTTTAAAGATTCATACAACGGAACCCCCCTTACATTTATTTTGTATTTCGATTCCATTTAGATATAGGATGCTCTTATACAAAAAAACCTCTTACTTTGTCTCGGTTTCCCCCTAAAAACAAAATAAAAATAAAGTAATTAAATACAAATACTAAAATTGTATAATTATAATAGTAATAAGTTAGTATAACTATAAATTTTATTTATTTCTATTTTATTATTCTTTGATTATCTCATTCTATTCAATATATGAATTTATATTATTATATATTTTCTATTTATTTATATAAATATATAAAAGTT----------------------------ATAATATAAAATTCTAAAATAGAATTTATAAATTTATAATAAAAAATGAATTAATGAAATGAAAT-----AAGAATTTCATTTCCATTGAGGTAAAATGACTAGAAATTTCTAGTATATTCTACTCGAAGTATTCTTTTCATTAAAATAAAATCTAAGTATAGAATCGTTGCTTTTATTGATTCGATAGGAATACGTAAACATAATCTAGTACATCGAACGATTCTATTTTATCCCCCTTCCTTGTCCTAGATTTCATTTCGATTTTCCTTACTTTATTGATTTGATTCAATCCGTTGAGTTGCGAGGAACCTTTCCATATACTAAAGAAAGACCGCGATTTGGGATGAACAAAAATACGTCTTATGGCAATAAAACTTAGTAAGACCAAGCGGTGGGTTAGGTTTCGCTACAAAAAGGCTTAGTCTTGGAGCAAACTTACACTAGACAACAAAAGACAGCACAGAGTTATAA
>KT949831 Arthropodium cirratum 
ATGGACTCCTATTAATGTGGAATAGGCGGAATTCTTCGATTTGAATTGAAATTGTCAATTTATCCAGAACTTCTTAGGCGAAAAAAGAAATTTTTTTGATCAAATCAAACCGCGCAATTTAGAGTTTGTTTGCTATAGAGCATGTCTTGTTTAAAGATTCATACAACGGAACCCCCCTTACATTTATTTTGTATTTCGATTCCATTTAGATATAGGATGCTCTTATACAAAAAAACCTCTTACTTTGTCTCGGTTTCCCCCTAAAAACAAAATAAAAATAAAGTAATTAAATACAAATACTAAAATTGTATAATTATAATAGTAATAAGTTAGTATAACTATAAATTTTATTTATTTCTATTTTATTATTCTTTGATTATCTCATTCTATTCAATATATGAATTTATATTATTATATATTTTCTATTTATTTATATAAATATATAAAAGTT----------------------------ATAATATAAAATTCTAAAATAGAATTTATAAATTTATAATAAAAAATGAATTAATGAAATGAAAT-----AAGAATTTCATTTCCATTGAGGTAAAATGACTAGAAATTTATAGTATATTCTACTCGAAGTATTCTTTTCATTAAAATAAAATCTAAGTATAGAATCGTTGCTTTTATTGATTCGATAGGAATACGTAAACATAATCTAGTACATCGAACGATTCTATTTTATCCCCCTTCCTTGTCCTAGATTTCATTTCGATTTTCCTTACTTTATTGATTTGATTCAATCCGTTGAGTTGCGAGGAACCTTTCCATATACTAAAGAAAGACCGCGATTTGGGATGAACAAAAATACGTCTTATGGCAATAAAACTTAGTAAGACCAAGCGGTGGGTTAGGTTTCGCTACAAAAAGGCTTAGTCTTGGAGCAAACTTACACTAGACAACAAAAGACAGCACAGAGTGATAA
>KT949832 Arthropodium cirratum
ATGGACTCCTATTAATGTGGAATAGGCGGAATTCTTCGATTTGAATTGAAATTGTCAATTTATCCAGAACTTCTTAGGCGAAAAAAGAAATTTTTTTGATCAAATCAAACCGCGCAATTTAGAGTTTGTTTGCTATAGAGCATGTCTTGTTTAAAGATTCATACAACGGAACCCCCCTTACATTTATTTTGTATTTCGATTCCATTTAGATATAGGATGCTCTTATACAAAAAAACCTCTTACTTTGTCTCGGTTTCCCCCTAAAAACAAAATAAAAATAAAGTAATTAAATACAAATACTAAAATTGTATAATTATAATAGTAATAAGTTAGTATAACTATAAATTTTATTTATTTCTATTTTATTATTCTTTGATTATCTCATTCTATTCAATATATGAATTTATATTATTATATATTTTCTATTTATTTATATAAATATATAAAAGTT----------------------------ATAATATAAAATTCTAAAATAGAATTTATAAATTTATAATAAAAAATGAATTAATGAAATGAAAT-----AAGAATTTCATTTCCATTGAGGTAAAATGACTAGAAATTTATAGTATATTCTACTCGAAGTATTCTTTTCATTAAAATAAAATCTAAGTATAGAATCGTTGCTTTTATTGATTCGATAGGAATACGTAAACATAATCTAGTACATCGAACGATTCTATTTTATCCCCCTTCCTTGTCCTAGATTTCATTTCGATTTTCCTTACTTTATTGATTTGATTCAATCCGTTGAGTTGCGAGGAACCTTTCCATATACTAAAGAAAGACCGCGATTTGGGATGAACAAAAATACGTCTTATGGCAATAAAACTTAGTAAGACCAAGCGGTGGGTTAGGTTTCGCTACAAAAAGGCTTAGTCTTGGAGCAAACTTACACTAGACAACAAAAGACAGCACAGAGTGATAA
>KT949833 Arthropodium cirratum
ATGGACTCCTATTAATGTGGAATAGGCGGAATTCTTCGATTTGAATTGAAATTGTCAATTTATCCAGAACTTCTTAGGCGAAAAAAGAAATTTTTTTGATCAAATCAAACCGCGCAATTTAGAGTTTGTTTGCTATAGAGCATGTCTTGTTTAAAGATTCATACAACGGAACCCCCCTTACATTTATTTTGTATTTCGATTCCATTTAGATATAGGATGCTCTTATACAAAAAAACCTCTTACTTTGTCTCGGTTTCCCCCTAAAAACAAAATAAAAATAAAGTAATTAAATACAAATACTAAAATTGTATAATTATAATAGTAATAAGTTAGTATAACTATAAATTTTATTTATTTCTATTTTATTATTCTTTGATTATCTCATTCTATTCAATATATGAATTTATATTATTATATATTTTCTATTTATTTATATAAATATATAAAAGTT----------------------------ATAATATAAAATTCTAAAATAGAATTTATAAATTTATAATAAAAAATGAATTAATGAAATGAAAT-----AAGAATTTCATTTCCATTGAGGTAAAATGACTAGAAATTTATAGTATATTCTACTCGAAGTATTCTTTTCATTAAAATAAAATCTAAGTATAGAATCGTTGCTTTTATTGATTCGATAGGAATACGTAAACATAATCTAGTACATCGAACGATTCTATTTTATCCCCCTTCCTTGTCCTAGATTTCATTTCGATTTTCCTTACTTTATTGATTTGATTCAATCCGTTGAGTTGCGAGGAACCTTTCCATATACTAAAGAAAGACCGCGATTTGGGATGAACAAAAATACGTCTTATGGCAATAAAACTTAGTAAGACCAAGCGGTGGGTTAGGTTTCGCTACAAAAAGGCTTAGTCTTGGAGCAAACTTACACTAGACAACAAAAGACAGCACAGAGTGATAA
>KT949834 Arthropodium cirratum 
ATGGACTCCTATTAATGTGGAATAGGCGGAATTCTTCGATTTGAATTGAAATTGTCAATTTATCCAGAACTTCTTAGGCGAAAAAAGAAATTTTTTTGATCAAATCAAACCGCGCAATTTAGAGTTTGTTTGCTATAGAGCATGTCTTGTTTAAAGATTCATACAACGGAACCCCCCTTACATTTATTTTGTATTTCGATTCCATTTAGATATAGGATGCTCTTATACAAAAAAACCTCTTACTTTGTCTCGGTTTCCCCCTAAAAACAAAATAAAAATAAAGTAATTAAATACAAATACTAAAATTGTATAATTATAATAGTAATAAGTTAGTATAACTATAAATTTTATTTATTTCTATTTTATTATTCTTTGATTATCTCATTCTATTCAATATATGAATTTATATTATTATATATTTTCTATTTATTTATATAAATATATAAAAGTT----------------------------ATAATATAAAATTCTAAAATAGAATTTATAAATTTATAATAAAAAATGAATTAATGAAATGAAAT-----AAGAATTTCATTTCCATTGAGGTAAAATGACTAGAAATTTATAGTATATTCTACTCGAAGTATTCTTTTCATTAAAATAAAATCTAAGTATAGAATCGTTGCTTTTATTGATTCGATAGGAATACGTAAACATAATCTAGTACATCGAACGATTCTATTTTATCCCCCTTCCTTGTCCTAGATTTCATTTCGATTTTCCTTACTTTATTGATTTGATTCAATCCGTTGAGTTGCGAGGAACCTTTCCATATACTAAAGAAAGACCGCGATTTGGGATGAACAAAAATACGTCTTATGGCAATAAAACTTAGTAAGACCAAGCGGTGGGTTAGGTTTCGCTACAAAAAGGCTTAGTCTTGGAGCAAACTTACACTAGACAACAAAAGACAGCACAGAGTGATAA
>KT949835 Arthropodium cirratum
ATGGACTCCTATTAATGTGGAATAGGCGGAATTCTTCGATTTGAATTGAAATTGTCAATTTATCCAGAACTTCTTAGGCGAAAAAAGAAATTTTTTTGATCAAATCAAACCGCGCAATTTAGAGTTTGTTTGCTATAGAGCATGTCTTGTTTAAAGATTCATACAACGGAACCCCCCTTACATTTATTTTGTATTTCGATTCCATTTAGATATAGGATGCTCTTATACAAAAAAACCTCTTACTTTGTCTCGGTTTCCCCCTAAAAACAAAATAAAAATAAAGTAATTAAATACAAATACTAAAATTGTATAATTATAATAGTAATAAGTTAGTATAACTATAAATTTTATTTATTTCTATTTTATTATTCTTTGATTATCTCATTCTATTCAATATATGAATTTATATTATTATATATTTTCTATTTATTTATATAAATATATAAAAGTT----------------------------ATAATATAAAATTCTAAAATAGAATTTATAAATTTATAATAAAAAATGAATTAATGAAATGAAAT-----AAGAATTTCATTTCCATTGAGGTAAAATGACTAGAAATTTATAGTATATTCTACTCGAAGTATTCTTTTCATTAAAATAAAATCTAAGTATAGAATCGTTGCTTTTATTGATTCGATAGGAATACGTAAACATAATCTAGTACATCGAACGATTCTATTTTATCCCCCTTCCTTGTCCTAGATTTCATTTCGATTTTCCTTACTTTATTGATTTGATTCAATCCGTTGAGTTGCGAGGAACCTTTCCATATACTAAAGAAAGACCGCGATTTGGGATGAACAAAAATACGTCTTATGGCAATAAAACTTAGTAAGACCAAGCGGTGGGTTAGGTTTCGCTACAAAAAGGCTTAGTCTTGGAGCAAACTTACACTAGACAACAAAAGACAGCACAGAGTGATAA
>KT949836 Arthropodium cirratum
ATGGACTCCTATTAATGTGGAATAGGCGGAATTCTTCGATTTGAATTGAAATTGTCAATTTATCCAGAACTTCTTAGGCGAAAAAAGAAATTTTTTTGATCAAATCAAACCGCGCAATTTAGAGTTTGTTTGCTATAGAGCATGTCTTGTTTAAAGATTCATACAACGGAACCCCCCTTACATTTATTTTGTATTTCGATTCCATTTAGATATAGGATGCTCTTATACAAAAAAACCTCTTACTTTGTCTCGGTTTCCCCCTAAAAACAAAATAAAAATAAAGTAATTAAATACAAATACTAAAATTGTATAATTATAATAGTAATAAGTTAGTATAACTATAAATTTTATTTATTTCTATTTTATTATTCTTTGATTATCTCATTCTATTCAATATATGAATTTATATTATTATATATTTTCTATTTATTTATATAAATATATAAAAGTT----------------------------ATAATATAAAATTCTAAAATAGAATTTATAAATTTATAATAAAAAATGAATTAATGAAATGAAAT-----AAGAATTTCATTTCCATTGAGGTAAAATGACTAGAAATTTATAGTATATTCTACTCGAAGTATTCTTTTCATTAAAATAAAATCTAAGTATAGAATCGTTGCTTTTATTGATTCGATAGGAATACGTAAACATAATCTAGTACATCGAACGATTCTATTTTATCCCCCTTCCTTGTCCTAGATTTCATTTCGATTTTCCTTACTTTATTGATTTGATTCAATCCGTTGAGTTGCGAGGAACCTTTCCATATACTAAAGAAAGACCGCGATTTGGGATGAACAAAAATACGTCTTATGGCAATAAAACTTAGTAAGACCAAGCGGTGGGTTAGGTTTCGCTACAAAAAGGCTTAGTCTTGGAGCAAACTTACACTAGACAACAAAAGACAGCACAGAGTGATAA
>KT949837 Arthropodium cirratum
ATGGACTCCTATTAATGTGGAATAGGCGGAATTCTTCGATTTGAATTGAAATTGTCAATTTATCCAGAACTTCTTAGGCGAAAAAAGAAATTTTTTTGATCAAATCAAACCGCGCAATTTAGAGTTTGTTTGCTATAGAGCATGTCTTGTTTAAAGATTCATACAACGGAACCCCCCTTACATTTATTTTGTATTTCGATTCCATTTAGATATAGGATGCTCTTATACAAAAAAACCTCTTACTTTGTCTCGGTTTCCCCCTAAAAACAAAATAAAAATAAAGTAATTAAATACAAATACTAAAATTGTATAATTATAATAGTAATAAGTTAGTATAACTATAAATTTTATTTATTTCTATTTTATTATTCTTTGATTATCTCATTCTATTCAATATATGAATTTATATTATTATATATTTTCTATTTATTTATATAAATATATAAAAGTT----------------------------ATAATATAAAATTCTAAAATAGAATTTATAAATTTATAATAAAAAATGAATTAATGAAATGAAAT-----AAGAATTTCATTTCCATTGAGGTAAAATGACTAGAAATTTCTAGTATATTCTACTCGAAGTATTCTTTTCATTAAAATAAAATCTAAGTATAGAATCGTTGCTTTTATTGATTCGATAGGAATACGTAAACATAATCTAGTACATCGAACGATTCTATTTTATCCCCCTTCCTTGTCCTAGATTTCATTTCGATTTTCCTTACTTTATTGATTTGATTCAATCCGTTGAGTTGCGAGGAACCTTTCCATATACTAAAGAAAGACCGCGATTTGGGATGAACAAAAATACGTCTTATGGCAATAAAACTTAGTAAGACCAAGCGGTGGGTTAGGTTTCGCTACAAAAAGGCTTAGTCTTGGAGCAAACTTACACTAGACAACAAAAGACAGCACAGAGTTATAA
>KT949838 Arthropodium cirratum 
ATGGACTCCTATTAATGTGGAATAGGCGGAATTCTTCGATTTGAATTGAAATTGTCAATTTATCCAGAACTTCTTAGGCGAAAAAAGAAATTTTTTTGATCAAATCAAACCGCGCAATTTAGAGTTTGTTTGCTATAGAGCATGTCTTGTTTAAAGATTCATACAACGGAACCCCCCTTACATTTATTTTGTATTTCGATTCCATTTAGATATAGGATGCTCTTATACAAAAAAACCTCTTACTTTGTCTCGGTTTCCCCCTAAAAACAAAATAAAAATAAAGTAATTAAATACAAATACTAAAATTGTATAATTATAATAGTAATAAGTTAGTATAACTATAAATTTTATTTATTTCTATTTTATTATTCTTTGATTATCTCATTCTATTCAATATATGAATTTATATTATTATATATTTTCTATTTATTTATATAAATATATAAAAGTT----------------------------ATAATATAAAATTCTAAAATAGAATTTATAAATTTATAATAAAAAATGAATTAATGAAATGAAAT-----AAGAATTTCATTTCCATTGAGGTAAAATGACTAGAAATTTCTAGTATATTCTACTCGAAGTATTCTTTTCATTAAAATAAAATCTAAGTATAGAATCGTTGCTTTTATTGATTCGATAGGAATACGTAAACATAATCTAGTACATCGAACGATTCTATTTTATCCCCCTTCCTTGTCCTAGATTTCATTTCGATTTTCCTTACTTTATTGATTTGATTCAATCCGTTGAGTTGCGAGGAACCTTTCCATATACTAAAGAAAGACCGCGATTTGGGATGAACAAAAATACGTCTTATGGCAATAAAACTTAGTAAGACCAAGCGGTGGGTTAGGTTTCGCTACAAAAAGGCTTAGTCTTGGAGCAAACTTACACTAGACAACAAAAGACAGCACAGAGTTATAA
>KT949839 Arthropodium cirratum
ATGGACTCCTATTAATGTGGAATAGGCGGAATTCTTCGATTTGAATTGAAATTGTCAATTTATCCAGAACTTCTTAGGCGAAAAAAGAAATTTTTTTGATCAAATCAAACCGCGCAATTTAGAGTTTGTTTGCTATAGAGCATGTCTTGTTTAAAGATTCATACAACGGAACCCCCCTTACATTTATTTTGTATTTCGATTCCATTTAGATATAGGATGCTCTTATACAAAAAAACCTCTTACTTTGTCTCGGTTTCCCCCTAAAAACAAAATAAAAATAAAGTAATTAAATACAAATACTAAAATTGTATAATTATAATAGTAATAAGTTAGTATAACTATAAATTTTATTTATTTCTATTTTATTATTCTTTGATTATCTCATTCTATTCAATATATGAATTTATATTATTATATATTTTCTATTTATTTATATAAATATATAAAAGTT----------------------------ATAATATAAAATTCTAAAATAGAATTTATAAATTTATAATAAAAAATGAATTAATGAAATGAAAT-----AAGAATTTCATTTCCATTGAGGTAAAATGACTAGAAATTTCTAGTATATTCTACTCGAAGTATTCTTTTCATTAAAATAAAATCTAAGTATAGAATCGTTGCTTTTATTGATTCGATAGGAATACGTAAACATAATCTAGTACATCGAACGATTCTATTTTATCCCCCTTCCTTGTCCTAGATTTCATTTCGATTTTCCTTACTTTATTGATTTGATTCAATCCGTTGAGTTGCGAGGAACCTTTCCATATACTAAAGAAAGACCGCGATTTGGGATGAACAAAAATACGTCTTATGGCAATAAAACTTAGTAAGACCAAGCGGTGGGTTAGGTTTCGCTACAAAAAGGCTTAGTCTTGGAGCAAACTTACACTAGACAACAAAAGACAGCACAGAGTGATAA
>KT949840 Arthropodium cirratum
ATGGACTCCTATTAATGTGGAATAGGCGGAATTCTTCGATTTGAATTGAAATTGTCAATTTATCCAGAACTTCTTAGGCGAAAAAAGAAATTTTTTTGATCAAATCAAACCGCGCAATTTAGAGTTTGTTTGCTATAGAGCATGTCTTGTTTAAAGATTCATACAACGGAACCCCCCTTACATTTATTTTGTATTTCGATTCCATTTAGATATAGGATGCTCTTATACAAAAAAACCTCTTACTTTGTCTCGGTTTCCCCCTAAAAACAAAATAAAAATAAAGTAATTAAATACAAATACTAAAATTGTATAATTATAATAGTAATAAGTTAGTATAACTATAAATTTTATTTATTTCTATTTTATTATTCTTTGATTATCTCATTCTATTCAATATATGAATTTATATTATTATATATTTTCTATTTATTTATATAAATATATAAAAGTT----------------------------ATAATATAAAATTCTAAAATAGAATTTATAAATTTATAATAAAAAATGAATTAATGAAATGAAAT-----AAGAATTTCATTTCCATTGAGGTAAAATGACTAGAAATTTCTAGTATATTCTACTCGAAGTATTCTTTTCATTAAAATAAAATCTAAGTATAGAATCGTTGCTTTTATTGATTCGATAGGAATACGTAAACATAATCTAGTACATCGAACGATTCTATTTTATCCCCCTTCCTTGTCCTAGATTTCATTTCGATTTTCCTTACTTTATTGATTTGATTCAATCCGTTGAGTTGCGAGGAACCTTTCCATATACTAAAGAAAGACCGCGATTTGGGATGAACAAAAATACGTCTTATGGCAATAAAACTTAGTAAGACCAAGCGGTGGGTTAGGTTTCGCTACAAAAAGGCTTAGTCTTGGAGCAAACTTACACTAGACAACAAAAGACAGCACAGAGTGATAA
>KT949841 Arthropodium cirratum 
ATGGACTCCTATTAATGTGGAATAGGCGGAATTCTTCGATTTGAATTGAAATTGTCAATTTATCCAGAACTTCTTAGGCGAAAAAAGAAATTTTTTTGATCAAATCAAACCGCGCAATTTAGAGTTTGTTTGCTATAGAGCATGTCTTGTTTAAAGATTCATACAACGGAACCCCCCTTACATTTATTTTGTATTTCGATTCCATTTAGATATAGGATGCTCTTATACAAAAAAACCTCTTACTTTGTCTCGGTTTCCCCCTAAAAACAAAATAAAAATAAAGTAATTAAATACAAATACTAAAATTGTATAATTATAATAGTAATAAGTTAGTATAACTATAAATTTTATTTATTTCTATTTTATTATTCTTTGATTATCTCATTCTATTCAATATATGAATTTATATTATTATATATTTTCTATTTATTTATATAAATATATAAAAGTT----------------------------ATAATATAAAATTCTAAAATAGAATTTATAAATTTATAATAAAAAATGAATTAATGAAATGAAAT-----AAGAATTTCATTTCCATTGAGGTAAAATGACTAGAAATTTCTAGTATATTCTACTCGAAGTATTCTTTTCATTAAAATAAAATCTAAGTATAGAATCGTTGCTTTTATTGATTCGATAGGAATACGTAAACATAATCTAGTACATCGAACGATTCTATTTTATCCCCCTTCCTTGTCCTAGATTTCATTTCGATTTTCCTTACTTTATTGATTTGATTCAATCCGTTGAGTTGCGAGGAACCTTTCCATATACTAAAGAAAGACCGCGATTTGGGATGAACAAAAATACGTCTTATGGCAATAAAACTTAGTAAGACCAAGCGGTGGGTTAGGTTTCGCTACAAAAAGGCTTAGTCTTGGAGCAAACTTACACTAGACAACAAAAGACAGCACAGAGTGATAA
>KT949842 Arthropodium cirratum
ATGGACTCCTATTAATGTGGAATAGGCGGAATTCTTCGATTTGAATTGAAATTGTCAATTTATCCAGAACTTCTTAGGCGAAAAAAGAAATTTTTTTGATCAAATCAAACCGCGCAATTTAGAGTTTGTTTGCTATAGAGCATGTCTTGTTTAAAGATTCATACAACGGAACCCCCCTTACATTTATTTTGTATTTCGATTCCATTTAGATATAGGATGCTCTTATACAAAAAAACCTCTTACTTTGTCTCGGTTTCCCCCTAAAAACAAAATAAAAATAAAGTAATTAAATACAAATACTAAAATTGTATAATTATAATAGTAATAAGTTAGTATAACTATAAATTTTATTTATTTCTATTTTATTATTCTTTGATTATCTCATTCTATTCAATATATGAATTTATATTATTATATATTTTCTATTTATTTATATAAATATATAAAAGTT----------------------------ATAATATAAAATTCTAAAATAGAATTTATAAATTTATAATAAAAAATGAATTAATGAAATGAAAT-----AAGAATTTCATTTCCATTGAGGTAAAATGACTAGAAATTTCTAGTATATTCTACTCGAAGTATTCTTTTCATTAAAATAAAATCTAAGTATAGAATCGTTGCTTTTATTGATTCGATAGGAATACGTAAACATAATCTAGTACATCGAACGATTCTATTTTATCCCCCTTCCTTGTCCTAGATTTCATTTCGATTTTCCTTACTTTATTGATTTGATTCAATCCGTTGAGTTGCGAGGAACCTTTCCATATACTAAAGAAAGACCGCGATTTGGGATGAACAAAAATACGTCTTATGGCAATAAAACTTAGTAAGACCAAGCGGTGGGTTAGGTTTCGCTACAAAAAGGCTTAGTCTTGGAGCAAACTTACACTAGACAACAAAAGACAGCACAGAGTGATAA
>KT949843 Arthropodium cirratum 
ATGGACTCCTATTAATGTGGAATAGGCGGAATTCTTCGATTTGAATTGAAATTGTCAATTTATCCGGAACTTCTTAGGCGAAAAAAGAAATTTTTTTGATCAAATCAAACCGCGCAATTTAGAGTTTGTTTGCTATAGAGCATGTCTTGTTTAAAGATTCATACAACGGAACCCCCCTTACATTTATTTTGTATTTCGATTCCATTTAGATATAGGATGCTCTTATACAAAAAAACCTCTTACTTTGTCTCGGTTTCCCCCTAAAAACAAAATAAAAATAAAGTAATTAAATACAAATACTAAAATTGTATAATTATAATAGTAATAAGTTAGTATAACTATAAATTTTATTTATTTCTATTTTATTATTCTTTGATTATCTCATTCTATTCAATATATGAATTTATATTATTATATATTTTCTATTTATTTATATAAATATATAAAAGTT----------------------------ATAATATAAAATTCTAAAATAGAATTTATAAATTTATAATAAAAAATGAATTAATGAAATGAAAT-----AAGAATTTCATTTCCATTGAGGTAAAATGACTAGAAATTTCTAGTATATTCTACTCGAAGTATTCTTTTCATTAAAATAAAATCTAAGTATAGAATCGTTGCTTTTATTGATTCGATAGGAATACGTAAACATAATCTAGTACATCGAACGATTCTATTTTATCCCCCTTCCTTGTCCTAGATTTCATTTCGATTTTCCTTACTTTATTGATTTGATTCAATCCGTTGAGTTGCGAGGAACCTTTCCATATACTAAAGAAAGACCGCGATTTGGGATGAACAAAAATACGTCTTATGGCAATAAAACTTAGTAAGACCAAGCGGTGGGTTAGGTTTCGCTACAAAAAGGCTTAGTCTTGGAGCAAACTTACACTAGACAACAAAAGACAGCACAGAGTTATAA
>KT949844 Arthropodium cirratum 
ATGGACTCCTATTAATGTGGAATAGGCGGAATTCTTCGATTTGAATTGAAATTGTCAATTTATCCGGAACTTCTTAGGCGAAAAAAGAAATTTTTTTGATCAAATCAAACCGCGCAATTTAGAGTTTGTTTGCTATAGAGCATGTCTTGTTTAAAGATTCATACAACGGAACCCCCCTTACATTTATTTTGTATTTCGATTCCATTTAGATATAGGATGCTCTTATACAAAAAAACCTCTTACTTTGTCTCGGTTTCCCCCTAAAAACAAAATAAAAATAAAGTAATTAAATACAAATACTAAAATTGTATAATTATAATAGTAATAAGTTAGTATAACTATAAATTTTATTTATTTCTATTTTATTATTCTTTGATTATCTCATTCTATTCAATATATGAATTTATATTATTATATATTTTCTATTTATTTATATAAATATATAAAAGTT----------------------------ATAATATAAAATTCTAAAATAGAATTTATAAATTTATAATAAAAAATGAATTAATGAAATGAAAT-----AAGAATTTCATTTCCATTGAGGTAAAATGACTAGAAATTTCTAGTATATTCTACTCGAAGTATTCTTTTCATTAAAATAAAATCTAAGTATAGAATCGTTGCTTTTATTGATTCGATAGGAATACGTAAACATAATCTAGTACATCGAACGATTCTATTTTATCCCCCTTCCTTGTCCTAGATTTCATTTCGATTTTCCTTACTTTATTGATTTGATTCAATCCGTTGAGTTGCGAGGAACCTTTCCATATACTAAAGAAAGACCGCGATTTGGGATGAACAAAAATACGTCTTATGGCAATAAAACTTAGTAAGACCAAGCGGTGGGTTAGGTTTCGCTACAAAAAGGCTTAGTCTTGGAGCAAACTTACACTAGACAACAAAAGACAGCACAGAGTTATAA
>KT949845 Arthropodium cirratum 
ATGGACTCCTATTAATGTGGAATAGGCGGAATTCTTCGATTTGAATTGAAATTGTCAATTTATCCAGAACTTCTTAGGCGAAAAAAGAAATTTTTTTGATCAAATCAAACCGCGCAATTTAGAGTTTGTTTGCTATAGAGCATGTCTTGTTTAAAGATTCATACAACGGAACCCCCCTTACATTTATTTTGTATTTCGATTCCATTTAGATATAGGATGCTCTTATACAAAAAAACCTCTTACTTTGTCTCGGTTTCCCCCTAAAAACAAAATAAAAATAAAGTAATTAAATACAAATACTAAAATTGTATAATTATAATAGTAATAAGTTAGTATAACTATAAATTTTATTTATTTCTATTTTATTATTCTTTGATTATCTCATTCTATTCAATATATGAATTTATATTATTATATATTTTCTATTTATTTATATAAATATATAAAAGTT----------------------------ATAATATAAAATTCTAAAATAGAATTTATAAATTTATAATAAAAAATGAATTAATGAAATGAAAT-----AAGAATTTCATTTCCATTGAGGTAAAATGACTAGAAATTTCTAGTATATTCTACTCGAAGTATTCTTTTCATTAAAATAAAATCTAAGTATAGAATCGTTGCTTTTATTGATTCGATAGGAATACGTAAACATAATCTAGTACATCGAACGATTCTATTTTATCCCCCTTCCTTGTCCTAGATTTCATTTCGATTTTCCTTACTTTATTGATTTGATTCAATCCGTTGAGTTGCGAGGAACCTTTCCATATACTAAAGAAAGACCGCGATTTGGGATGAACAAAAATACGTCTTATGGCAATAAAACTTAGTAAGACCAAGCGGTGGGTTAGGTTTCGCTACAAAAAGGCTTAGTCTTGGAGCAAACTTACACTAGACAACAAAAGACAGCACAGAGTTATAA
>KT949846 Arthropodium cirratum 
ATGGACTCCTATTAATGTGGAATAGGCGGAATTCTTCGATTTGAATTGAAATTGTCAATTTATCCAGAACTTCTTAGGCGAAAAAAGAAATTTTTTTGATCAAATCAAACCGCGCAATTTAGAGTTTGTTTGCTATAGAGCATGTCTTGTTTAAAGATTCATACAACGGAACCCCCCTTACATTTATTTTGTATTTCGATTCCATTTAGATATAGGATGCTCTTATACAAAAAAACCTCTTACTTTGTCTCGGTTTCCCCCTAAAAACAAAATAAAAATAAAGTAATTAAATACAAATACTAAAATTGTATAATTATAATAGTAATAAGTTAGTATAACTATAAATTTTATTTATTTCTATTTTATTATTCTTTGATTATCTCATTCTATTCAATATATGAATTTATATTATTATATATTTTCTATTTATTTATATAAATATATAAAAGTT----------------------------ATAATATAAAATTCTAAAATAGAATTTATAAATTTATAATAAAAAATGAATTAATGAAATGAAAT-----AAGAATTTCATTTCCATTGAGGTAAAATGACTAGAAATTTCTAGTATATTCTACTCGAAGTATTCTTTTCATTAAAATAAAATCTAAGTATAGAATCGTTGCTTTTATTGATTCGATAGGAATACGTAAACATAATCTAGTACATCGAACGATTCTATTTTATCCCCCTTCCTTGTCCTAGATTTCATTTCGATTTTCCTTACTTTATTGATTTGATTCAATCCGTTGAGTTGCGAGGAACCTTTCCATATACTAAAGAAAGACCGCGATTTGGGATGAACAAAAATACGTCTTATGGCAATAAAACTTAGTAAGACCAAGCGGTGGGTTAGGTTTCGCTACAAAAAGGCTTAGTCTTGGAGCAAACTTACACTAGACAACAAAAGACAGCACAGAGTTATAA
>KT949847 Arthropodium cirratum
ATGGACTCCTATTAATGTGGAATAGGCGGAATTCTTCGATTTGAATTGAAATTGTCAATTTATCCAGAACTTCTTAGGCGAAAAAAGAAATTTTTTTGATCAAATCAAACCGCGCAATTTAGAGTTTGTTTGCTATAGAGCATGTCTTGTTTAAAGATTCATACAACGGAACCCCCCTTACATTTATTTTGTATTTCGATTCCATTTAGATATAGGATGCTCTTATACAAAAAAACCTCTTACTTTGTCTCGGTTTCCCCCTAAAAACAAAATAAAAATAAAGTAATTAAATACAAATACTAAAATTGTATAATTATAATAGTAATAAGTTAGTATAACTATAAATTTTATTTATTTCTATTTTATTATTCTTTGATTATCTCATTCTATTCAATATATGAATTTATATTATTATATATTTTCTATTTATTTATATAAATATATAAAAGTT----------------------------ATAATATAAAATTCTAAAATAGAATTTATAAATTTATAATAAAAAATGAATTAATGAAATGAAAT-----AAGAATTTCATTTCCATTGAGGTAAAATGACTAGAAATTTCTAGTATATTCTACTCGAAGTATTCTTTTCATTAAAATAAAATCTAAGTATAGAATCGTTGCTTTTATTGATTCGATAGGAATACGTAAACATAATCTAGTACATCGAACGATTCTATTTTATCCCCCTTCCTTGTCCTAGATTTCATTTCGATTTTCCTTACTTTATTGATTTGATTCAATCCGTTGAGTTGCGAGGAACCTTTCCATATACTAAAGAAAGACCGCGATTTGGGATGAACAAAAATACGTCTTATGGCAATAAAACTTAGTAAGACCAAGCGGTGGGTTAGGTTTCGCTACAAAAAGGCTTAGTCTTGGAGCAAACTTACACTAGACAACAAAAGACAGCACAGAGTTATAA
>KT949848 Arthropodium cirratum
ATGGACTCCTATTAATGTGGAATAGGCGGAATTCTTCGATTTGAATTGAAATTGTCAATTTATCCAGAACTTCTTAGGCGAAAAAAGAAATTTTTTTGATCAAATCAAACCGCGCAATTTAGAGTTTGTTTGCTATAGAGCATGTCTTGTTTAAAGATTCATACAACGGAACCCCCCTTACATTTATTTTGTATTTCGATTCCATTTAGATATAGGATGCTCTTATACAAAAAAACCTCTTACTTTGTCTCGGTTTCCCCCTAAAAACAAAATAAAAATAAAGTAATTAAATACAAATACTAAAATTGTATAATTATAATAGTAATAAGTTAGTATAACTATAAATTTTATTTATTTCTATTTTATTATTCTTTGATTATCTCATTCTATTCAATATATGAATTTATATTATTATATATTTTCTATTTATTTATATAAATATATAAAAGTT----------------------------ATAATATAAAATTCTAAAATAGAATTTATAAATTTATAATAAAAAATGAATTAATGAAATGAAAT-----AAGAATTTCATTTCCATTGAGGTAAAATGACTAGAAATTTCTAGTATATTCTACTCGAAGTATTCTTTTCATTAAAATAAAATCTAAGTATAGAATCGTTGCTTTTATTGATTCGATAGGAATACGTAAACATAATCTAGTACATCGAACGATTCTATTTTATCCCCCTTCCTTGTCCTAGATTTCATTTCGATTTTCCTTACTTTATTGATTTGATTCAATCCGTTGAGTTGCGAGGAACCTTTCCATATACTAAAGAAAGACCGCGATTTGGGATGAACAAAAATACGTCTTATGGCAATAAAACTTAGTAAGACCAAGCGGTGGGTTAGGTTTCGCTACAAAAAGGCTTAGTCTTGGAGCAAACTTACACTAGACAACAAAAGACAGCACAGAGTTATAA
>KT949849 Arthropodium cirratum
ATGGACTCCTATTAATGTGGAATAGGCGGAATTCTTCGATTTGAATTGAAATTGTCAATTTATCCAGAACTTCTTAGGCGAAAAAAGAAATTTTTTTGATCAAATCAAACCGCGCAATTTAGAGTTTGTTTGCTATAGAGCATGTCTTGTTTAAAGATTCATACAACGGAACCCCCCTTACATTTATTTTGTATTTCGATTCCATTTAGATATAGGATGCTCTTATACAAAAAAACCTCTTACTTTGTCTCGGTTTCCCCCTAAAAACAAAATAAAAATAAAGTAATTAAATACAAATACTAAAATTGTATAATTATAATAGTAATAAGTTAGTATAACTATAAATTTTATTTATTTCTATTTTATTATTCTTTGATTATCTCATTCTATTCAATATATGAATTTATATTATTATATATTTTCTATTTATTTATATAAATATATAAAAGTT----------------------------ATAATATAAAATTCTAAAATAGAATTTATAAATTTATAATAAAAAATGAATTAATGAAATGAAAT-----AAGAATTTCATTTCCATTGAGGTAAAATGACTAGAAATTTCTAGTATATTCTACTCGAAGTATTCTTTTCATTAAAATAAAATCTAAGTATAGAATCGTTGCTTTTATTGATTCGATAGGAATACGTAAACATAATCTAGTACATCGAACGATTCTATTTTATCCCCCTTCCTTGTCCTAGATTTCATTTCGATTTTCCTTACTTTATTGATTTGATTCAATCCGTTGAGTTGCGAGGAACCTTTCCATATACTAAAGAAAGACCGCGATTTGGGATGAACAAAAATACGTCTTATGGCAATAAAACTTAGTAAGACCAAGCGGTGGGTTAGGTTTCGCTACAAAAAGGCTTAGTCTTGGAGCAAACTTACACTAGACAACAAAAGACAGCACAGAGTTATAA
>KT949850 Arthropodium cirratum
ATGGACTCCTATTAATGTGGAATAGGCGGAATTCTTCGATTTGAATTGAAATTGTCAATTTATCCAGAACTTCTTAGGCGAAAAAAGAAATTTTTTTGATCAAATCAAACCGCGCAATTTAGAGTTTGTTTGCTATAGAGCATGTCTTGTTTAAAGATTCATACAACGGAACCCCCCTTACATTTATTTTGTATTTCGATTCCATTTAGATATAGGATGCTCTTATACAAAAAAACCTCTTACTTTGTCTCGGTTTCCCCCTAAAAACAAAATAAAAATAAAGTAATTAAATACAAATACTAAAATTGTATAATTATAATAGTAATAAGTTAGTATAACTATAAATTTTATTTATTTCTATTTTATTATTCTTTGATTATCTCATTCTATTCAATATATGAATTTATATTATTATATATTTTCTATTTATTTATATAAATATATAAAAGTT----------------------------ATAATATAAAATTCTAAAATAGAATTTATAAATTTATAATAAAAAATGAATTAATGAAATGAAAT-----AAGAATTTCATTTCCATTGAGGTAAAATGACTAGAAATTTCTAGTATATTCTACTCGAAGTATTCTTTTCATTAAAATAAAATCTAAGTATAGAATCGTTGCTTTTATTGATTCGATAGGAATACGTAAACATAATCTAGTACATCGAACGATTCTATTTTATCCCCCTTCCTTGTCCTAGATTTCATTTCGATTTTCCTTACTTTATTGATTTGATTCAATCCGTTGAGTTGCGAGGAACCTTTCCATATACTAAAGAAAGACCGCGATTTGGGATGAACAAAAATACGTCTTATGGCAATAAAACTTAGTAAGACCAAGCGGTGGGTTAGGTTTCGCTACAAAAAGGCTTAGTCTTGGAGCAAACTTACACTAGACAACAAAAGACAGCACAGAGTTATAA
>KT949851 Arthropodium cirratum 
ATGGACTCCTATTAATGTGGAATAGGCGGAATTCTTCGATTTGAATTGAAATTGTCAATTTATCCAGAACTTCTTAGGCGAAAAAAGAAATTTTTTTGATCAAATCAAACCGCGCAATTTAGAGTTTGTTTGCTATAGAGCATGTCTTGTTTAAAGATTCATACAACGGAACCCCCCTTACATTTATTTTGTATTTCGATTCCATTTAGATATAGGATGCTCTTATACAAAAAAACCTCTTACTTTGTCTCGGTTTCCCCCTAAAAACAAAATAAAAATAAAGTAATTAAATACAAATACTAAAATTGTATAATTATAATAGTAATAAGTTAGTATAACTATAAATTTTATTTATTTCTATTTTATTATTCTTTGATTATCTCATTCTATTCAATATATGAATTTATATTATTATATATTTTCTATTTATTTATATAAATATATAAAAGTT----------------------------ATAATATAAAATTCTAAAATAGAATTTATAAATTTATAATAAAAAATGAATTAATGAAATGAAAT-----AAGAATTTCATTTCCATTGAGGTAAAATGACTAGAAATTTCTAGTATATTCTACTCGAAGTATTCTTTTCATTAAAATAAAATCTAAGTATAGAATCGTTGCTTTTATTGATTCGATAGGAATACGTAAACATAATCTAGTACATCGAACGATTCTATTTTATCCCCCTTCCTTGTCCTAGATTTCATTTCGATTTTCCTTACTTTATTGATTTGATTCAATCCGTTGAGTTGCGAGGAACCTTTCCATATACTAAAGAAAGACCGCGATTTGGGATGAACAAAAATACGTCTTATGGCAATAAAACTTAGTAAGACCAAGCGGTGGGTTAGGTTTCGCTACAAAAAGGCTTAGTCTTGGAGCAAACTTACACTAGACAACAAAAGACAGCACAGAGTTATAA
>KT949852 Arthropodium cirratum
ATGGACTCCTATTAATGTGGAATAGGCGGAATTCTTCGATTTGAATTGAAATTGTCAATTTATCCAGAACTTCTTAGGCGAAAAAAGAAATTTTTTTGATCAAATCAAACCGCGCAATTTAGAGTTTGTTTGCTATAGAGCATGTCTTGTTTAAAGATTCATACAACGGAACCCCCCTTACATTTATTTTGTATTTCGATTCCATTTAGATATAGGATGCTCTTATACAAAAAAACCTCTTACTTTGTCTCGGTTTCCCCCTAAAAACAAAATAAAAATAAAGTAATTAAATACAAATACTAAAATTGTATAATTATAATAGTAATAAGTTAGTATAACTATAAATTTTATTTATTTCTATTTTATTATTCTTTGATTATCTCATTCTATTCAATATATGAATTTATATTATTATATATTTTCTATTTATTTATATAAATATATAAAAGTT----------------------------ATAATATAAAATTCTAAAATAGAATTTATAAATTTATAATAAAAAATGAATTAATGAAATGAAAT-----AAGAATTTCATTTCCATTGAGGTAAAATGACTAGAAATTTCTAGTATATTCTACTCGAAGTATTCTTTTCATTAAAATAAAATCTAAGTATAGAATCGTTGCTTTTATTGATTCGATAGGAATACGTAAACATAATCTAGTACATCGAACGATTCTATTTTATCCCCCTTCCTTGTCCTAGATTTCATTTCGATTTTCCTTACTTTATTGATTTGATTCAATCCGTTGAGTTGCGAGGAACCTTTCCATATACTAAAGAAAGACCGCGATTTGGGATGAACAAAAATACGTCTTATGGCAATAAAACTTAGTAAGACCAAGCGGTGGGTTAGGTTTCGCTACAAAAAGGCTTAGTCTTGGAGCAAACTTACACTAGACAACAAAAGACAGCACAGAGTTATAA
>KT949853 Arthropodium cirratum 
ATGGACTCCTATTAATGTGGAATAGGCGGAATTCTTCGATTTGAATTGAAATTGTCAATTTATCCAGAACTTCTTAGGCGAAAAAAGAAATTTTTTTGATCAAATCAAACCGCGCAATTTAGAGTTTGTTTGCTATAGAGCATGTCTTGTTTAAAGATTCATACAACGGAACCCCCCTTACATTTATTTTGTATTTCGATTCCATTTAGATATAGGATGCTCTTATACAAAAAAACCTCTTACTTTGTCTCGGTTTCCCCCTAAAAACAAAATAAAAATAAAGTAATTAAATACAAATACTAAAATTGTATAATTATAATAGTAATAAGTTAGTATAACTATAAATTTTATTTATTTCTATTTTATTATTCTTTGATTATCTCATTCTATTCAATATATGAATTTATATTATTATATATTTTCTATTTATTTATATAAATATATAAAAGTT----------------------------ATAATATAAAATTCTAAAATAGAATTTATAAATTTATAATAAAAAATGAATTAATGAAATGAAAT-----AAGAATTTCATTTCCATTGAGGTAAAATGACTAGAAATTTCTAGTATATTCTACTCGAAGTATTCTTTTCATTAAAATAAAATCTAAGTATAGAATCGTTGCTTTTATTGATTCGATAGGAATACGTAAACATAATCTAGTACATCGAACGATTCTATTTTATCCCCCTTCCTTGTCCTAGATTTCATTTCGATTTTCCTTACTTTATTGATTTGATTCAATCCGTTGAGTTGCGAGGAACCTTTCCATATACTAAAGAAAGACCGCGATTTGGGATGAACAAAAATACGTCTTATGGCAATAAAACTTAGTAAGACCAAGCGGTGGGTTAGGTTTCGCTACAAAAAGGCTTAGTCTTGGAGCAAACTTACACTAGACAACAAAAGACAGCACAGAGTTATAA
>KT949854 Arthropodium cirratum 
ATGGACTCCTATTAATGTGGAATAGGCGGAATTCTTCGATTTGAATTGAAATTGTCAATTTATCCAGAACTTCTTAGGCGAAAAAAGAAATTTTTTTGATCAAATCAAACCGCGCAATTTAGAGTTTGTTTGCTATAGAGCATGTCTTGTTTAAAGATTCATACAACGGAACCCCCCTTACATTTATTTTGTATTTCGATTCCATTTAGATATAGGATGCTCTTATACAAAAAAACCTCTTACTTTGTCTCGGTTTCCCCCTAAAAACAAAATAAAAATAAAGTAATTAAATACAAATACTAAAATTGTATAATTATAATAGTAATAAGTTAGTATAACTATAAATTTTATTTATTTCTATTTTATTATTCTTTGATTATCTCATTCTATTCAATATATGAATTTATATTATTATATATTTTCTATTTATTTATATAAATATATAAAAGTT----------------------------ATAATATAAAATTCTAAAATAGAATTTATAAATTTATAATAAAAAATGAATTAATGAAATGAAAT-----AAGAATTTCATTTCCATTGAGGTAAAATGACTAGAAATTTCTAGTATATTCTACTCGAAGTATTCTTTTCATTAAAATAAAATCTAAGTATAGAATCGTTGCTTTTATTGATTCGATAGGAATACGTAAACATAATCTAGTACATCGAACGATTCTATTTTATCCCCCTTCCTTGTCCTAGATTTCATTTCGATTTTCCTTACTTTATTGATTTGATTCAATCCGTTGAGTTGCGAGGAACCTTTCCATATACTAAAGAAAGACCGCGATTTGGGATGAACAAAAATACGTCTTATGGCAATAAAACTTAGTAAGACCAAGCGGTGGGTTAGGTTTCGCTACAAAAAGGCTTAGTCTTGGAGCAAACTTACACTAGACAACAAAAGACAGCACAGAGTTATAA
>KT949855 Arthropodium cirratum
ATGGACTCCTATTAATGTGGAATAGGCGGAATTCTTCGATTTGAATTGAAATTGTCAATTTATCCAGAACTTCTTAGGCGAAAAAATAAATTTTTTTGATCAAATCAAACCGCGCAATTTAGAGTTTGTTTGCTATAGAGCATGTCTTGTTTAAAGATTCATACAACGGAACCCCCCTTACATTTATTTTGTATTTCGATTCCATTTAGATATAGGATGCTCTTATACAAAAAAACCTCTTACTTTGTCTCGGTTTCCCCCTAAAAACAAAATAAAAATAAAGTAATTAAATACAAATACTAAAATTGTATAATTATAATAGTAATAAGTTAGTATAACTATAAATTTTATTTATTTCTATTTTATTATTCTTTGATTATCTCATTCTATTCAATATATGAATTTATATTATTATATATTTTCTATTTATTTATATAAATATATAAAAGTT----------------------------ATAATATAAAATTCTAAAATAGAATTTATAAATTTATAATAAAAAATGAATTAATGAAATGAAAT-----AAGAATTTCATTTCCATTGAGGTAAAATGACTAGAAATTTCTAGTATATTCTACTCGAAGTATTCTTTTCATTAAAATAAAATCTAAGTATAGAATCGTTGCTTTTATTGATTCGATAGGAATACGTAAACATAATCTAGTACATCGAACGATTCTATTTTATCCCCCTTCCTTGTCCTAGATTTCATTTCGATTTTCCTTACTTTATTGATTTGATTCAATCCGTTGAGTTGCGAGGAACCTTTCCATATACTAAAGAAAGACCGCGATTTGGGATGAACAAAAATACGTCTTATGGCAATAAAACTTAGTAAGACCAAGCGGTGGGTTAGGTTTCGCTACAAAAAGGCTTAGTCTTGGAGCAAACTTACACTAGACAACAAAAGACAGCACAGAGTTATAA
>KT949856 Arthropodium cirratum
ATGGACTCCTATTAATGTGGAATAGGCGGAATTCTTCGATTTGAATTGAAATTGTCAATTTATCCAGAACTTCTTAGGCGAAAAAATAAATTTTTTTGATCAAATCAAACCGCGCAATTTAGAGTTTGTTTGCTATAGAGCATGTCTTGTTTAAAGATTCATACAACGGAACCCCCCTTACATTTATTTTGTATTTCGATTCCATTTAGATATAGGATGCTCTTATACAAAAAAACCTCTTACTTTGTCTCGGTTTCCCCCTAAAAACAAAATAAAAATAAAGTAATTAAATACAAATACTAAAATTGTATAATTATAATAGTAATAAGTTAGTATAACTATAAATTTTATTTATTTCTATTTTATTATTCTTTGATTATCTCATTCTATTCAATATATGAATTTATATTATTATATATTTTCTATTTATTTATATAAATATATAAAAGTT----------------------------ATAATATAAAATTCTAAAATAGAATTTATAAATTTATAATAAAAAATGAATTAATGAAATGAAAT-----AAGAATTTCATTTCCATTGAGGTAAAATGACTAGAAATTTCTAGTATATTCTACTCGAAGTATTCTTTTCATTAAAATAAAATCTAAGTATAGAATCGTTGCTTTTATTGATTCGATAGGAATACGTAAACATAATCTAGTACATCGAACGATTCTATTTTATCCCCCTTCCTTGTCCTAGATTTCATTTCGATTTTCCTTACTTTATTGATTTGATTCAATCCGTTGAGTTGCGAGGAACCTTTCCATATACTAAAGAAAGACCGCGATTTGGGATGAACAAAAATACGTCTTATGGCAATAAAACTTAGTAAGACCAAGCGGTGGGTTAGGTTTCGCTACAAAAAGGCTTAGTCTTGGAGCAAACTTACACTAGACAACAAAAGACAGCACAGAGTTATAA
>KT949857 Arthropodium cirratum 
ATGGACTCCTATTAATGTGGAATAGGCGGAATTCTTCGATTTGAATTGAAATTGTCAATTTATCCAGAACTTCTTAGGCGAAAAAATAAATTTTTTTGATCAAATCAAACCGCGCAATTTAGAGTTTGTTTGCTATAGAGCATGTCTTGTTTAAAGATTCATACAACGGAACCCCCCTTACATTTATTTTGTATTTCGATTCCATTTAGATATAGGATGCTCTTATACAAAAAAACCTCTTACTTTGTCTCGGTTTCCCCCTAAAAACAAAATAAAAATAAAGTAATTAAATACAAATACTAAAATTGTATAATTATAATAGTAATAAGTTAGTATAACTATAAATTTTATTTATTTCTATTTTATTATTCTTTGATTATCTCATTCTATTCAATATATGAATTTATATTATTATATATTTTCTATTTATTTATATAAATATATAAAAGTT----------------------------ATAATATAAAATTCTAAAATAGAATTTATAAATTTATAATAAAAAATGAATTAATGAAATGAAAT-----AAGAATTTCATTTCCATTGAGGTAAAATGACTAGAAATTTCTAGTATATTCTACTCGAAGTATTCTTTTCATTAAAATAAAATCTAAGTATAGAATCGTTGCTTTTATTGATTCGATAGGAATACGTAAACATAATCTAGTACATCGAACGATTCTATTTTATCCCCCTTCCTTGTCCTAGATTTCATTTCGATTTTCCTTACTTTATTGATTTGATTCAATCCGTTGAGTTGCGAGGAACCTTTCCATATACTAAAGAAAGACCGCGATTTGGGATGAACAAAAATACGTCTTATGGCAATAAAACTTAGTAAGACCAAGCGGTGGGTTAGGTTTCGCTACAAAAAGGCTTAGTCTTGGAGCAAACTTACACTAGACAACAAAAGACAGCACAGAGTTATAA
>KT949858 Arthropodium cirratum
ATGGACTCCTATTAATGTGGAATAGGCGGAATTCTTCGATTTGAATTGAAATTGTCAATTTATCCAGAACTTCTTAGGCGAAAAAAGAAATTTTTTTGATCAAATCAAACCGCGCAATTTAGAGTTTGTTTGCTATAGAGCATGTCTTGTTTAAAGATTCATACAACGGAACCCCCCTTACATTTATTTTGTATTTCGATTCCATTTAGATATAGGATGCTATTATACAAAAAAACCTCTTACTTTGTCTCGGTTTCCCCCTAAAAACAAAATAAAAATAAAGTAATTAAATACAAATACTAAAATTGTATAATTATAATAGTAATAAGTTAGTATAACTATAAATTTTATTTATTTCTATTTTATTATTCTTTGATTATCTCATTCTATTCAATATATGAATTTATATTATTATATATTTTCTATTTATTTATATAAATATATAAAAGTT----------------------------ATAATATAAAATTATAAAATAGAATTTATAAATTTATAATAAAAAATGAATTAATGAAATGAAAT-----AAGAATTTCATTTCCATTGAGGTAAAATGACTAGAAATTTCTAGTATATTCTACTCGAAGTATTCTTTTCATTAAAATAAAATCTAAGTATAGAATCGTTGCTTTTATTGATTCGATAGGAATACGTAAACATAATCTAGTACATCGAACGATTCTATTTTATCCCCCTTCCTTGTCCTAGATTTCATTTCGATTTTCCTTACTTTATTGATTTGATTCAATCCGTTGAGTTGCGAGGAACCTTTCCATATACTAAAGAAAGACCGCGATTTGGGATGAACAAAAATACGTCTTATGGCAATAAAACTTAGTAAGACCAAGCGGTGGGTTAGGTTTCGCTACAAAAAGGCTTAGTCTTGGAGCAAACTTACACTAGACAACAAAAGACAGCACAGAGTTATAA
>KT949859 Arthropodium cirratum 
ATGGACTCCTATTAATGTGGAATAGGCGGAATTCTTCGATTTGAATTGAAATTGTCAATTTATCCAGAACTTCTTAGGCGAAAAAAGAAATTTTTTTGATCAAATCAAACCGCGCAATTTAGAGTTTGTTTGCTATAGAGCATGTCTTGTTTAAAGATTCATACAACGGAACCCCCCTTACATTTATTTTGTATTTCGATTCCATTTAGATATAGGATGCTCTTATACAAAAAAACCTCTTACTTTGTCTCGGTTTCCCCCTAAAAACAAAATAAAAATAAAGTAATTAAATACAAATACTAAAATTGTATAATTATAATAGTAATAAGTTAGTATAACTATAAATTTTATTTATTTCTATTTTATTATTCTTTGATTATCTCATTCTATTCAATATATGAATTTATATTATTATATATTTTCTATTTATTTATATAAATATATAAAAGTT----------------------------ATAATATAAAATTCTAAAATAGAATTTATAAATTTATAATAAAAAATGAATTAATGAAATGAAAT-----AAGAATTTCATTTCCATTGAGGTAAAATGACTAGAAATTTCTAGTATATTCTACTCGAAGTATTCTTTTCATTAAAATAAAATCTAAGTATAGAATCGTTGCTTTTATTGATTCGATAGGAATACGTAAACATAATCTAGTACATCGAACGATTCTATTTTATCCCCCTTCCTTGTCCTAGATTTCATTTCGATTTTCCTTACTTTATTGATTTGATTCAATCCGTTGAGTTGCGAGGAACCTTTCCATATACTAAAGAAAGACCGCGATTTGGGATGAACAAAAATACGTCTTATGGCAATAAAACTTAGTAAGACCAAGCGGTGGGTTAGGTTTCGCTACAAAAAGGCTTAGTCTTGGAGCAAACTTACACTAGACAACAAAAGACAGCACAGAGTTATAA
>KT949860 Arthropodium cirratum 
ATGGACTCCTATTAATGTGGAATAGGCGGAATTCTTCGATTTGAATTGAAATTGTCAATTTATCCAGAACTTCTTAGGCGAAAAAAGAAATTTTTTTGATCAAATCAAACCGCGCAATTTAGAGTTTGTTTGCTATAGAGCATGTCTTGTTTAAAGATTCATACAACGGAACCCCCCTTACATTTATTTTGTATTTCGATTCCATTTAGATATAGGATGCTCTTATACAAAAAAACCTCTTACTTTGTCTCGGTTTCCCCCTAAAAACAAAATAAAAATAAAGTAATTAAATACAAATACTAAAATTGTATAATTATAATAGTAATAAGTTAGTATAACTATAAATTTTATTTATTTCTATTTTATTATTCTTTGATTATCTCATTCTATTCAATATATGAATTTATATTATTATATATTTTCTATTTATTTATATAAATATATAAAAGTT----------------------------ATAATATAAAATTCTAAAATAGAATTTATAAATTTATAATAAAAAATGAATTAATGAAATGAAAT-----AAGAATTTCATTTCCATTGAGGTAAAATGACTAGAAATTTCTAGTATATTCTACTCGAAGTATTCTTTTCATTAAAATAAAATCTAAGTATAGAATCGTTGCTTTTATTGATTCGATAGGAATACGTAAACATAATCTAGTACATCGAACGATTCTATTTTATCCCCCTTCCTTGTCCTAGATTTCATTTCGATTTTCCTTACTTTATTGATTTGATTCAATCCGTTGAGTTGCGAGGAACCTTTCCATATACTAAAGAAAGACCGCGATTTGGGATGAACAAAAATACGTCTTATGGCAATAAAACTTAGTAAGACCAAGCGGTGGGTTAGGTTTCGCTACAAAAAGGCTTAGTCTTGGAGCAAACTTACACTAGACAACAAAAGACAGCACAGAGTTATAA
>KT949861 Arthropodium cirratum 
ATGGACTCCTATTAATGTGGAATAGGCGGAATTCTTCGATTTGAATTGAAATTGTCAATTTATCCAGAACTTCTTAGGCGAAAAAAGAAATTTTTTTGATCAAATCAAACCGCGCAATTTAGAGTTTGTTTGCTATAGAGCATGTCTTGTTTAAAGATTCATACAACGGAACCCCCCTTACATTTATTTTGTATTTCGATTCCATTTAGATATAGGATGCTCTTATACAAAAAAACCTCTTACTTTGTCTCGGTTTCCCCCTAAAAACAAAATAAAAATAAAGTAATTAAATACAAATACTAAAATTGTATAATTATAATAGTAATAAGTTAGTATAACTATAAATTTTATTTATTTCTATTTTATTATTCTTTGATTATCTCATTCTATTCAATATATGAATTTATATTATTATATATTTTCTATTTATTTATATAAATATATAAAAGTT----------------------------ATAATATAAAATTCTAAAATAGAATTTATAAATTTATAATAAAAAATGAATTAATGAAATGAAAT-----AAGAATTTCATTTCCATTGAGGTAAAATGACTAGAAATTTCTAGTATATTCTACTCGAAGTATTCTTTTCATTAAAATAAAATCTAAGTATAGAATCGTTGCTTTTATTGATTCGATAGGAATACGTAAACATAATCTAGTACATCGAACGATTCTATTTTATCCCCCTTCCTTGTCCTAGATTTCATTTCGATTTTCCTTACTTTATTGATTTGATTCAATCCGTTGAGTTGCGAGGAACCTTTCCATATACTAAAGAAAGACCGCGATTTGGGATGAACAAAAATACGTCTTATGGCAATAAAACTTAGTAAGACCAAGCGGTGGGTTAGGTTTCGCTACAAAAAGGCTTAGTCTTGGAGCAAACTTACACTAGACAACAAAAGACAGCACAGAGTTATAA
>KT949862 Arthropodium cirratum 
ATGGACTCCTATTAATGTGGAATAGGCGGAATTCTTCGATTTGAATTGAAATTGTCAATTTATCCAGAACTTCTTAGGCGAAAAAAGAAATTTTTTTGATCAAATCAAACCGCGCAATTTAGAGTTTGTTTGCTATAGAGCATGTCTTGTTTAAAGATTCATACAACGGAACCCCCCTTACATTTATTTTGTATTTCGATTCCATTTAGATATAGGATGCTCTTATACAAAAAAACCTCTTACTTTGTCTCGGTTTCCCCCTAAAAACAAAATAAAAATAAAGTAATTAAATACAAATACTAAAATTGTATAATTATAATAGTAATAAGTTAGTATAACTATAAATTTTATTTATTTCTATTTTATTATTCTTTGATTATCTCATTCTATTCAATATATGAATTTATATTATTATATATTTTCTATTTATTTATATAAATATATAAAAGTT----------------------------ATAATATAAAATTCTAAAATAGAATTTATAAATTTATAATAAAAAATGAATTAATGAAATGAAAT-----AAGAATTTCATTTCCATTGAGGTAAAATGACTAGAAATTTCTAGTATATTCTACTCGAAGTATTCTTTTCATTAAAATAAAATCTAAGTATAGAATCGTTGCTTTTATTGATTCGATAGGAATACGTAAACATAATCTAGTACATCGAACGATTCTATTTTATCCCCCTTCCTTGTCCTAGATTTCATTTCGATTTTCCTTACTTTATTGATTTGATTCAATCCGTTGAGTTGCGAGGAACCTTTCCATATACTAAAGAAAGACCGCGATTTGGGATGAACAAAAATACGTCTTATGGCAATAAAACTTAGTAAGACCAAGCGGTGGGTTAGGTTTCGCTACAAAAAGGCTTAGTCTTGGAGCAAACTTACACTAGACAACAAAAGACAGCACAGAGTGATAA
>KT949863 Arthropodium cirratum
ATGGACTCCTATTAATGTGGAATAGGCGGAATTCTTCGATTTGAATTGAAATTGTCAATTTATCCAGAACTTCTTAGGCGAAAAAAGAAATTTTTTTGATCAAATCAAACCGCGCAATTTAGAGTTTGTTTGCTATAGAGCATGTCTTGTTTAAAGATTCATACAACGGAACCCCCCTTACATTTATTTTGTATTTCGATTCCATTTAGATATAGGATGCTCTTATACAAAAAAACCTCTTACTTTGTCTCGGTTTCCCCCTAAAAACAAAATAAAAATAAAGTAATTAAATACAAATACTAAAATTGTATAATTATAATAGTAATAAGTTAGTATAACTATAAATTTTATTTATTTCTATTTTATTATTCTTTGATTATCTCATTCTATTCAATATATGAATTTATATTATTATATATTTTCTATTTATTTATATAAATATATAAAAGTT----------------------------ATAATATAAAATTCTAAAATAGAATTTATAAATTTATAATAAAAAATGAATTAATGAAATGAAAT-----AAGAATTTCATTTCCATTGAGGTAAAATGACTAGAAATTTCTAGTATATTCTACTCGAAGTATTCTTTTCATTAAAATAAAATCTAAGTATAGAATCGTTGCTTTTATTGATTCGATAGGAATACGTAAACATAATCTAGTACATCGAACGATTCTATTTTATCCCCCTTCCTTGTCCTAGATTTCATTTCGATTTTCCTTACTTTATTGATTTGATTCAATCCGTTGAGTTGCGAGGAACCTTTCCATATACTAAAGAAAGACCGCGATTTGGGATGAACAAAAATACGTCTTATGGCAATAAAACTTAGTAAGACCAAGCGGTGGGTTAGGTTTCGCTACAAAAAGGCTTAGTCTTGGAGCAAACTTACACTAGACAACAAAAGACAGCACAGAGTGATAA
>KT949864 Arthropodium cirratum 
ATGGACTCCTATTAATGTGGAATAGGCGGAATTCTTCGATTTGAATTGAAATTGTCAATTTATCCAGAACTTCTTAGGCGAAAAAAGAAATTTTTTTGATCAAATCAAACCGCGCAATTTAGAGTTTGTTTGCTATAGAGCATGTCTTGTTTAAAGATTCATACAACGGAACCCCCCTTACATTTATTTTGTATTTCGATTCCATTTAGATATAGGATGCTCTTATACAAAAAAACCTCTTACTTTGTCTCGGTTTCCCCCTAAAAACAAAATAAAAATAAAGTAATTAAATACAAATACTAAAATTGTATAATTATAATAGTAATAAGTTAGTATAACTATAAATTTTATTTATTTCTATTTTATTATTCTTTGATTATCTCATTCTATTCAATATATGAATTTATATTATTATATATTTTCTATTTATTTATATAAATATATAAAAGTT----------------------------ATAATATAAAATTCTAAAATAGAATTTATAAATTTATAATAAAAAATGAATTAATGAAATGAAAT-----AAGAATTTCATTTCCATTGAGGTAAAATGACTAGAAATTTCTAGTATATTCTACTCGAAGTATTCTTTTCATTAAAATAAAATCTAAGTATAGAATCGTTGCTTTTATTGATTCGATAGGAATACGTAAACATAATCTAGTACATCGAACGATTCTATTTTATCCCCCTTCCTTGTCCTAGATTTCATTTCGATTTTCCTTACTTTATTGATTTGATTCAATCCGTTGAGTTGCGAGGAACCTTTCCATATACTAAAGAAAGACCGCGATTTGGGATGAACAAAAATACGTCTTATGGCAATAAAACTTAGTAAGACCAAGCGGTGGGTTAGGTTTCGCTACAAAAAGGCTTAGTCTTGGAGCAAACTTACACTAGACAACAAAAGACAGCACAGAGTTATAA
>KT949865 Arthropodium cirratum
ATGGACTCCTATTAATGTGGAATAGGCGGAATTCTTCGATTTGAATTGAAATTGTCAATTTATCCAGAACTTCTTAGGCGAAAAAAGAAATTTTTTTGATCAAATCAAACCGCGCAATTTAGAGTTTGTTTGCTATAGAGCATGTCTTGTTTAAAGATTCATACAACGGAACCCCCCTTACATTTATTTTGTATTTCGATTCCATTTAGATATAGGATGCTCTTATACAAAAAAACCTCTTACTTTGTCTCGGTTTCCCCCTAAAAACAAAATAAAAATAAAGTAATTAAATACAAATACTAAAATTGTATAATTATAATAGTAATAAGTTAGTATAACTATAAATTTTATTTATTTCTATTTTATTATTCTTTGATTATCTCATTCTATTCAATATATGAATTTATATTATTATATATTTTCTATTTATTTATATAAATATATAAAAGTT----------------------------ATAATATAAAATTCTAAAATAGAATTTATAAATTTATAATAAAAAATGAATTAATGAAATGAAAT-----AAGAATTTCATTTCCATTGAGGTAAAATGACTAGAAATTTCTAGTATATTCTACTCGAAGTATTCTTTTCATTAAAATAAAATCTAAGTATAGAATCGTTGCTTTTATTGATTCGATAGGAATACGTAAACATAATCTAGTACATCGAACGATTCTATTTTATCCCCCTTCCTTGTCCTAGATTTCATTTCGATTTTCCTTACTTTATTGATTTGATTCAATCCGTTGAGTTGCGAGGAACCTTTCCATATACTAAAGAAAGACCGCGATTTGGGATGAACAAAAATACGTCTTATGGCAATAAAACTTAGTAAGACCAAGCGGTGGGTTAGGTTTCGCTACAAAAAGGCTTAGTCTTGGAGCAAACTTACACTAGACAACAAAAGACAGCACAGAGTTATAA
>KT949866 Arthropodium cirratum
ATGGACTCCTATTAATGTGGAATAGGCGGAATTCTTCGATTTGAATTGAAATTGTCAATTTATCCAGAACTTCTTAGGCGAAAAAAGAAATTTTTTTGATCAAATCAAACCGCGCAATTTAGAGTTTGTTTGCTATAGAGCATGTCTTGTTTAAAGATTCATACAACGGAACCCCCCTTACATTTATTTTGTATTTCGATTCCATTTAGATATAGGATGCTCTTATACAAAAAAACCTCTTACTTTGTCTCGGTTTCCCCCTAAAAACAAAATAAAAATAAAGTAATTAAATACAAATACTAAAATTGTATAATTATAATAGTAATAAGTTAGTATAACTATAAATTTTATTTATTTCTATTTTATTATTCTTTGATTATCTCATTCTATTCAATATATGAATTTATATTATTATATATTTTCTATTTATTTATATAAATATATAAAAGTT----------------------------ATAATATAAAATTCTAAAATAGAATTTATAAATTTATAATAAAAAATGAATTAATGAAATGAAAT-----AAGAATTTCATTTCCATTGAGGTAAAATGACTAGAAATTTCTAGTATATTCTACTCGAAGTATTCTTTTCATTAAAATAAAATCTAAGTATAGAATCGTTGCTTTTATTGATTCGATAGGAATACGTAAACATAATCTAGTACATCGAACGATTCTATTTTATCCCCCTTCCTTGTCCTAGATTTCATTTCGATTTTCCTTACTTTATTGATTTGATTCAATCCGTTGAGTTGCGAGGAACCTTTCCATATACTAAAGAAAGACCGCGATTTGGGATGAACAAAAATACGTCTTATGGCAATAAAACTTAGTAAGACCAAGCGGTGGGTTAGGTTTCGCTACAAAAAGGCTTAGTCTTGGAGCAAACTTACACTAGACAACAAAAGACAGCACAGAGTTATAA
>KT949867 Arthropodium cirratum 
ATGGACTCCTATTAATGTGGAATAGGCGGAATTCTTCGATTTGAATTGAAATTGTCAATTTATCCAGAACTTCTTAGGCGAAAAAAGAAATTTTTTTGATCAAATCAAACCGCGCAATTTAGAGTTTGTTTGCTATAGAGCATGTCTTGTTTAAAGATTCATACAACGGAACCCCCCTTACATTTATTTTGTATTTCGATTCCATTTAGATATAGGATGCTCTTATACAAAAAAACCTCTTACTTTGTCTCGGTTTCCCCCTAAAAACAAAATAAAAATAAAGTAATTAAATACAAATACTAAAATTGTATAATTATAATAGTAATAAGTTAGTATAACTATAAATTTTATTTATTTCTATTTTATTATTCTTTGATTATCTCATTCTATTCAATATATGAATTTATATTATTATATATTTTCTATTTATTTATATAAATATATAAAAGTT----------------------------ATAATATAAAATTCTAAAATAGAATTTATAAATTTATAATAAAAAATGAATTAATGAAATGAAAT-----AAGAATTTCATTTCCATTGAGGTAAAATGACTAGAAATTTCTAGTATATTCTACTCGAAGTATTCTTTTCATTAAAATAAAATCTAAGTATAGAATCGTTGCTTTTATTGATTCGATAGGAATACGTAAACATAATCTAGTACATCGAACGATTCTATTTTATCCCCCTTCCTTGTCCTAGATTTCATTTCGATTTTCCTTACTTTATTGATTTGATTCAATCCGTTGAGTTGCGAGGAACCTTTCCATATACTAAAGAAAGACCGCGATTTGGGATGAACAAAAATACGTCTTATGGCAATAAAACTTAGTAAGACCAAGCGGTGGGTTAGGTTTCGCTACAAAAAGGCTTAGTCTTGGAGCAAACTTACACTAGACAACAAAAGACAGCACAGAGTTATAA
>KT949868 Arthropodium cirratum
ATGGACTCCTATTAATGTGGAATAGGCGGAATTCTTCGATTTGAATTGAAATTGTCAATTTATCCAGAACTTCTTAGGCGAAAAAAGAAATTTTTTTGATCAAATCAAACCGCGCAATTTAGAGTTTGTTTGCTATAGAGCATGTCTTGTTTAAAGATTCATACAACGGAACCCCCCTTACATTTATTTTGTATTTAGATTCCATTTAGATATAGGATGCTCTTATACAAAAAAACCTCTTACTTTGTCTCGGTTTCCCCCTAAAAACAAAATAAAAATAAAGTAATTAAATACAAATACTAAAATTGTATAATTATAATAGTAATAAGTTAGTATAACTATAAATTTTATTTATTTCTATTTTATTATTCTTTGATTATCTCATTCTATTCAATATATGAATTTATATTATTATATATTTTCTATTTATTTATATAAATATATAAAAGTT----------------------------ATAATATAAAATTATAAAATAGAATTTATAAATTTATAATAAAAAATGAATTAATGAAATGAAAT-----AAGAATTTCATTTCCATTGAGGTAAAATGACTAGAAATTTCTAGTATATTCTACTCGAAGTATTCTTTTCATTAAAATAAAATCTAAGTATAGAATCGTTGCTTTTATTGATTCGATAGGAATACGTAAACATAATCTAGTACATCGAACGATTCTATTTTATCCCCCTTCCTTGTCCTAGATTTCATTTCGATTTTCCTTACTTTATTGATTTGATTCAATCCGTTGAGTTGCGAGGAACCTTTCCATATACTAAAGAAAGACCGCGATTTGGGATGAACAAAAATACGTCTTATGGCAATAAAACTTAGTAAGACCAAGCGGTGGGTTAGGTTTCGCTACAAAAAGGCTTAGTCTTGGAGCAAACTTACACTAGACAACAAAAGACAGCACAGAGTTATAA
>KT949869 Arthropodium cirratum 
ATGGACTCCTATTAATGTGGAATAGGCGGAATTCTTCGATTTGAATTGAAATTGTCAATTTATCCAGAACTTCTTAGGCGAAAAAAGAAATTTTTTTGATCAAATCAAACCGCGCAATTTAGAGTTTGTTTGCTATAGAGCATGTCTTGTTTAAAGATTCATACAACGGAACCCCCCTTACATTTATTTTGTATTTAGATTCCATTTAGATATAGGATGCTCTTATACAAAAAAACCTCTTACTTTGTCTCGGTTTCCCCCTAAAAACAAAATAAAAATAAAGTAATTAAATACAAATACTAAAATTGTATAATTATAATAGTAATAAGTTAGTATAACTATAAATTTTATTTATTTCTATTTTATTATTCTTTGATTATCTCATTCTATTCAATATATGAATTTATATTATTATATATTTTCTATTTATTTATATAAATATATAAAAGTT----------------------------ATAATATAAAATTATAAAATAGAATTTATAAATTTATAATAAAAAATGAATTAATGAAATGAAAT-----AAGAATTTCATTTCCATTGAGGTAAAATGACTAGAAATTTCTAGTATATTCTACTCGAAGTATTCTTTTCATTAAAATAAAATCTAAGTATAGAATCGTTGCTTTTATTGATTCGATAGGAATACGTAAACATAATCTAGTACATCGAACGATTCTATTTTATCCCCCTTCCTTGTCCTAGATTTCATTTCGATTTTCCTTACTTTATTGATTTGATTCAATCCGTTGAGTTGCGAGGAACCTTTCCATATACTAAAGAAAGACCGCGATTTGGGATGAACAAAAATACGTCTTATGGCAATAAAACTTAGTAAGACCAAGCGGTGGGTTAGGTTTCGCTACAAAAAGGCTTAGTCTTGGAGCAAACTTACACTAGACAACAAAAGACAGCACAGAGTTATAA
>KT949870 Arthropodium cirratum
ATGGACTCCTATTAATGTGGAATAGGCGGAATTCTTCGATTTGAATTGAAATTGTCAATTTATCCAGAACTTCTTAGGCGAAAAAAGAAATTTTTTTGATCAAATCAAACCGCGCAATTTAGAGTTTGTTTGCTATAGAGCATGTCTTGTTTAAAGATTCATACAACGGAACCCCCCTTACATTTATTTTGTATTTCGATTCCATTTAGATATAGGATGCTCTTATACAAAAAAACCTCTTACTTTGTCTCGGTTTCCCCCTAAAAACAAAATAAAAATAAAGTAATTAAATACAAATACTAAAATTGTATAATTATAATAGTAATAAGTTAGTATAACTATAAATTTTATTTATTTCTATTTTTTTATTCTTTGATTATCTCATTCTATTCAATATATGAATTTATATTATTATATATTTTCTATTTATTTATATAAATATATAAAAGTT----------------------------ATAATATAAAATTCTAAAATAGAATTTATAAATTTATAATAAAAAATGAATTAATGAAATGAAAT-----AAGAATTTCATTTCCATTGAGGTAAAATGACTAGAAATTTCGAGTATATTCTACTCGAAGTATTCTTTTCATTAAAATAAAATCTAAGTATAGAATCGTTGCTTTTATTGATTCGATAGGAATACGTAAACATAATCTAGTACATCGAACGATTCTATTTTATCCCCCTTCCTTGTCCTAGATTTCATTTCGATTTTCCTTACTTTATTGATTTGATTCAATCCGTTGAGTTGCGAGGAACCTTTCCATATACTAAAGAAAGACCGCGATTTGGGATGAACAAAAATACGTCTTATGGCAATAAAACTTAGTAAGACCAAGCGGTGGGTTAGGTTTCGCTACAAAAAGGCTTAGTCTTGGAGCAAACTTACACTAGACAACAAAAGACAGCACAGAGTGATAA
>KT949871 Arthropodium cirratum
ATGGACTCCTATTAATGTGGAATAGGCGGAATTCTTCGATTTGAATTGAAATTGTCAATTTATCCAGAACTTCTTAGGCGAAAAAAGAAATTTTTTTGATCAAATCAAACCGCGCAATTTAGAGTTTGTTTGCTATAGAGCATGTCTTGTTTAAAGATTCATACAACGGAACCCCCCTTACATTTATTTTGTATTTCGATTCCATTTAGATATAGGATGCTCTTATACAAAAAAACCTCTTACTTTGTCTCGGTTTCCCCCTAAAAACAAAATAAAAATAAAGTAATTAAATACAAATACTAAAATTGTATAATTATAATAGTAATAAGTTAGTATAACTATAAATTTTATTTATTTCTATTTTATTATTCTTTGATTATCTCATTCTATTCAATATATGAATTTATATTATTATATATTTTCTATTTATTTATATAAATATATAAAAGTT----------------------------ATAATATAAAATTCTAAAATAGAATTTATAAATTTATAATAAAAAATGAATTAATGAAATGAAAT-----AAGAATTTCATTTCCATTGAGGTAAAATGACTAGAAATTTATAGTATATTCTACTCGAAGTATTCTTTTCATTAAAATAAAATCTAAGTATAGAATCGTTGCTTTTATTGATTCGATAGGAATACGTAAACATAATCTAGTACATCGAACGATTCTATTTTATCCCCCTTCCTTGTCCTAGATTTCATTTCGATTTTCCTTACTTTATTGATTTGATTCAATCCGTTGAGTTGCGAGGAACCTTTCCATATACTAAAGAAAGACCGCGATTGGGGATGAACAAAAATACGTCTTATGGCAATAAAACTTAGTAAGACCAAGCGGTGGGTTAGGTTTCGCTACAAAAAGGCTTAGTCTTGGAGCAAACTTACACTAGACAACAAAAGACAGCACAGAGTGATAA
>KT949872 Arthropodium cirratum 
ATGGACTCCTATTAATGTGGAATAGGCGGAATTCTTCGATTTGAATTGAAATTGTCAATTTATCCAGAACTTCTTAGGCGAAAAAATAAATTTTTTTGATCAAATAAAACCGCGCAATTTAGAGTTTGTTTGCTATAGAGCATGTCTTGTTTAAAGATTCATACAACGGAACCCCCCTTACATTTATTTTGTATTTCGATTCCATTTAGATATAGGATGCTCTTATACAAAAAAACCTCTTACTTTGTCTCGGTTTCCCCCTAAAAACAAAATAAAAATAAAGTAATTAAATACAAATACTAAAATTGTATAATTATAATAGTAATAAGTTAGTATAACTATAAATTTTATTTATTTCTATTTTATTATTCTTTGATTATCTCATTCTATTCAATATATGAATTTATATTATTATATATTTTCTATTTATTTATATAAATATATAAAAGTT----------------------------ATAATATAAAATTCTAAAATAGAATTTATAAATTTATAATAAAAAATGAATTAATGAAATGAAAT-----AAGAATTTCATTTCCATTGAGGTAAAATGACTAGAAATTTCTAGTATATTCTACTCGAAGTATTCTTTTCATTAAAATAAAATCTAAGTATAGAATCGTTGCTTTTATTGATTCGATAGGAATACGTAAACATAATCTAGTACATCGAACGATTCTATTTTATCCCCCTTCCTTGTCCTAGATTTCATTTCGATTTTCCTTGCTTTATTGATTTGATTCAATCCGTTGAGTTGCGAGGAACCTTTCCATATACTAAAGAAAGACCGCGATTTGGGATGAACAAAAATACGTCTTATGGCAATAAAACTTAGTAAGACCAAGCGGTGGGTTAGGTTTCGCTACAAAAAGGCTTAGTCTTGGAGCAAACTTACACTAGACAACAAAAGACAGCACAGAGTTATAA
>KT949873 Arthropodium cirratum 
ATGGACTCCTATTAATGTGGAATAGGCGGAATTCTTCGATTTGAATTGAAATTGTCAATTTATCCAGAACTTCTTAGGCGAAAAAATAAATTTTTTTGATCAAATAAAACCGCGCAATTTAGAGTTTGTTTGCTATAGAGCATGTCTTGTTTAAAGATTCATACAACGGAACCCCCCTTACATTTATTTTGTATTTCGATTCCATTTAGATATAGGATGCTCTTATACAAAAAAACCTCTTACTTTGTCTCGGTTTCCCCCTAAAAACAAAATAAAAATAAAGTAATTAAATACAAATACTAAAATTGTATAATTATAATAGTAATAAGTTAGTATAACTATAAATTTTATTTATTTCTATTTTATTATTCTTTGATTATCTCATTCTATTCAATATATGAATTTATATTATTATATATTTTCTATTTATTTATATAAATATATAAAAGTT----------------------------ATAATATAAAATTCTAAAATAGAATTTATAAATTTATAATAAAAAATGAATTAATGAAATGAAAT-----AAGAATTTCATTTCCATTGAGGTAAAATGACTAGAAATTTCTAGTATATTCTACTCGAAGTATTCTTTTCATTAAAATAAAATCTAAGTATAGAATCGTTGCTTTTATTGATTCGATAGGAATACGTAAACATAATCTAGTACATCGAACGATTCTATTTTATCCCCCTTCCTTGTCCTAGATTTCATTTCGATTTTCCTTGCTTTATTGATTTGATTCAATCCGTTGAGTTGCGAGGAACCTTTCCATATACTAAAGAAAGACCGCGATTTGGGATGAACAAAAATACGTCTTATGGCAATAAAACTTAGTAAGACCAAGCGGTGGGTTAGGTTTCGCTACAAAAAGGCTTAGTCTTGGAGCAAACTTACACTAGACAACAAAAGACAGCACAGAGTTATAA
>KT949874 Arthropodium cirratum 
ATGGACTCCTATTAATGTGGAATAGGCGGAATTCTTCGATTTGAATTGAAATTGTCAATTTATCCAGAACTTCTTAGGCGAAAAAAGAAATTTTTTTGATCAAATCAAACCGCGCAATTTAGAGTTTGTTTGCTATAGAGCATGTCTTGTTTAAAGATTCATACAACGGAACCCCCCTTACATTTATTTTGTATTTCGATTCCATTTAGATATAGGATGCTCTTATACAAAAAAACCTCTTACTTTGTCTCGGTTTCCCCCTAAAAACAAAATAAAAATAAAGTAATTAAATACAAATACTAAAATTGTATAATTATAATAGTAATAAGTTAGTATAACTATAAATTTTATTTATTTCTATTTTATTATTCTTTGATTATCTCATTCTATTCAATATATGAATTTATATTATTATATATTTTCTATTTATTTATATAAATATATAAAAGTT----------------------------ATAATATAAAATTCTAAAATAGAATTTATAAATTTATAATAAAAAATGAATTAATGAAATGAAAT-----AAGAATTTCATTTCCATTGAGGTAAAATGACTAGAAATTTCTAGTATATTCTACTCGAAGTATTCTTTTCATTAAAATAAAATCTAAGTATAGAATCGTTGCTTTTATTGATTCGATAGGAATACGTAAACATAATCTAGTACATCGAACGATTCTATTTTATCCCCCTTCCTTGTCCTAGATTTCATTTCGATTTTCCTTACTTTATTGATTTGATTCAATCCGTTGAGTTGCGAGGAACCTTTCCATATACTAAAGAAAGACCGCGATTCGGGATGAACAAAAATACGTCTTATGGCAATAAAACTTAGTAAGACCAAGCGGTGGGTTAGGTTTCGCTACAAAAAGGCTTAGTCTTGGAGCAAACTTACACTAGACAACAAAAGACAGCACAGAGTGATAA
>KT949875 Arthropodium cirratum 
ATGGACTCCTATTAATGTGGAATAGGCGGAATTCTTCGATTTGAATTGAAATTGTCAATTTATCCAGAACTTCTTAGGCGAAAAAAGAAATTTTTTTGATCAAATCAAACCGCGCAATTTAGAGTTTGTTTGCTATAGAGCATGTCTTGTTTAAAGATTCATACAACGGAACCCCCCTTACATTTATTTTGTATTTCGATTCCATTTAGATATAGGATGCTCTTATACAAAAAAACCTCTTACTTTGTCTCGGTTTCCCCCTAAAAACAAAATAAAAATAAAGTAATTAAATACAAATACTAAAATTGTATAATTATAATAGTAATAAGTTAGTATAACTATAAATTTTATTTATTTCTATTTTATTATTCTTTGATTATCTCATTCTATTCAATATATGAATTTATATTATTATATATTTTCTATTTATTTATATAAATATATAAAAGTT----------------------------ATAATATAAAATTCTAAAATAGAATTTATAAATTTATAATAAAAAATGAATTAATGAAATGAAAT-----AAGAATTTCATTTCCATTGAGGTAAAATGACTAGAAATTTCTAGTATATTCTACTCGAAGTATTCTTTTCATTAAAATAAAATCTAAGTATAGAATCGTTGCTTTTATTGATTCGATAGGAATACGTAAACATAATCTAGTACATCGAACGATTCTATTTTATCCCCCTTCCTTGTCCTAGATTTCATTTCGATTTTCCTTACTTTATTGATTTGATTCAATCCGTTGAGTTGCGAGGAACCTTTCCATATACTAAAGAAAGACCGCGATTCGGGATGAACAAAAATACGTCTTATGGCAATAAAACTTAGTAAGACCAAGCGGTGGGTTAGGTTTCGCTACAAAAAGGCTTAGTCTTGGAGCAAACTTACACTAGACAACAAAAGACAGCACAGAGTGATAA
>KT949876 Arthropodium cirratum 
ATGGACTCCTATTAATGTGGAATAGGCGGAATTCTTCGATTTGAATTGAAATTGTCAATTTATCCAGAACTTCTTAGGCGAAAAAAGAAATTTTTTTGATCAAATCAAACCGCGCAATTTAGAGTTTGTTTGCTATAGAGCATGTCTTGTTTAAAGATTCATACAACGGAACCCCCCTTACATTTATTTTGTATTTCGATTCCATTTAGATATAGGATGCTCTTATACAAAAAAACCTCTTACTTTGTCTCGGTTTCCCCCTAAAAACAAAATAAAAATAAAGTAATTAAATACAAATACTAAAATTGTATAATTATAATAGTAATAAGTTAGTATAACTATAAATTTTATTTATTTCTATTTTATTATTCTTTGATTATCTCATTCTATTCAATATATGAATTTATATTATTATATATTTTCTATTTATTTATATAAATATATAAAAGTT----------------------------ATAATATAAAATTCTAAAATAGAATTTATAAATTTATAATAAAAAATGAATTAATGAAATGAAAT-----AAGAATTTCATTTCCATTGAGGTAAAATGACTAGAAATTTCTAGTATATTCTACTCGAAGTATTCTTTTCATTAAAATAAAATCTAAGTATAGAATCGTTGCTTTTATTGATTCGATAGGAATACGTAAACATAATCTAGTACATCGAACGATTCTATTTTATCCCCCTTCCTTGTCCTAGATTTCATTTCGATTTTCCTTACTTTATTGATTTGATTCAATCCGTTGAGTTGCGAGGAACCTTTCCATATACTAAAGAAAGACCGCGATTCGGGATGAACAAAAATACGTCTTATGGCAATAAAACTTAGTAAGACCAAGCGGTGGGTTAGGTTTCGCTACAAAAAGGCTTAGTCTTGGAGCAAACTTACACTAGACAACAAAAGACAGCACAGAGTGATAA
>KT949877 Arthropodium cirratum 
ATGGACTCCTATTAATGTGGAATAGGCGGAATTCTTCGATTTGAATTGAAATTGTCAATTTATCCAGAACTTCTTAGGCGAAAAAAGAAATTTTTTTGATCAAATCAAACCGCGCAATTTAGAGTTTGTTTGCTATAGAGCATGTCTTGTTTAAAGATTCATACAACGGAACCCCCCTTACATTTATTTTGTATTTCGATTCCATTTAGATATAGGATGCTCTTATACAAAAAAACCTCTTACTTTGTCTCGGTTTCCCCCTAAAAACAAAATAAAAATAAAGTAATTAAATACAAATACTAAAATTGTATAATTATAATAGTAATAAGTTAGTATAACTATAAATTTTATTTATTTCTATTTTATTATTCTTTGATTATCTCATTCTATTCAATATATGAATTTATATTATTATATATTTTCTATTTATTTATATAAATATATAAAAGTT----------------------------ATAATATAAAATTATAAAATAGAATTTATAAATTTATAATAAAAAATGAATTAATGAAATGAAAT-----AAGAATTTCATTTCCATTGAGGTAAAATGACTAGAAATTTCTAGTATATTCTACTCGAAGTATTCTTTTCATTAAAATAAAATCTAAGTATAGAATCGTTGCTTTTATTGATTCGATAGGAATACGTAAACATAATCTAGTACATCGAACGATTCTATTTTATCCCCCTTCCTTGTCCTAGATTTCATTTCGATTTTCCTTACTTTATTGATTTGATTCAATCCGTTGAGTTGCGAGGAACCTTTCCATATACTAAAGAAAGACCGCGATTTGGGATGAACAAAAATACGTCTTATGGCAATAAAACTTAGTAAGACCAAGCGGTGGGTTAGGTTTCGCTACAAAAAGGCTTAGTCTTGGAGCAAACTTACACTAGACAACAAAAGACAGCACAGAGTTATAA
>KT949878 Arthropodium cirratum
ATGGACTCCTATTAATGTGGAATAGGCGGAATTCTTCGATTTGAATTGAAATTGTCAATTTATCCAGAACTTCTTAGGCGAAAAAAGAAATTTTTTTGATCAAATCAAACCGCGCAATTTAGAGTTTGTTTGCTATAGAGCATGTCTTGTTTAAAGATTCATACAACGGAACCCCCCTTACATTTATTTTGTATTTCGATTCCATTTAGATATAGGATGCTCTTATACAAAAAAACCTCTTACTTTGTCTCGGTTTCCCCCTAAAAACAAAATAAAAATAAAGTAATTAAATACAAATACTAAAATTGTATAATTATAATAGTAATAAGTTAGTATAACTATAAATTTTATTTATTTCTATTTTATTATTCTTTGATTATCTCATTCTATTCAATATATGAATTTATATTATTATATATTTTCTATTTATTTATATAAATATATAAAAGTT----------------------------ATAATATAAAATTCTAAAATAGAATTTATAAATTTATAATAAAAAATGAATTAATGAAATGAAAT-----AAGAATTTCATTTCCATTGAGGTAAAATGACTAGAAATTTCTAGTATATTCTACTCGAAGTATTCTTTTCATTAAAATAAAATCTAAGTATAGAATCGTTGCTTTTATTGATTCGATAGGAATACGTAAACATAATCTAGTACATCGAACGATTCTATTTTATCCCCCTTCCTTGTCCTAGATTTCATTTCGATTTTCCTTACTTTATTGATTTGATTCAATCCGTTGAGTTGCGAGGAACCTTTCCATATACTAAAGAAAGACCGCGATTTGGGATGAACAAAAATACGTCTTATGGCAATAAAACTTAGTAAGACCAAGCGGTGGGTTAGGTTTCGCTACAAAAAGGCTTAGTCTTGGAGCAAACTTACACTAGACAACAAAAGACAGCACAGAGTTATAA
>KT949879 Arthropodium cirratum 
ATGGACTCCTATTAATGTGGAATAGGCGGAATTCTTCGATTTGAATTGAAATTGTCAATTTATCCAGAACTTCTTAGGCGAAAAAAGAAATTTTTTTGATCAAATCAAACCGCGCAATTTAGAGTTTGTTTGCTATAGAGCATGTCTTGTTTAAAGATTCATACAACGGAACCCCCCTTACATTTATTTTGTATTTCGATTCCATTTAGATATAGGATGCTCTTATACAAAAAAACCTCTTACTTTGTCTCGGTTTCCCCCTAAAAACAAAATAAAAATAAAGTAATTAAATACAAATACTAAAATTGTATAATTATAATAGTAATAAGTTAGTATAACTATAAATTTTATTTATTTCTATTTTATTATTCTTTGATTATCTCATTCTATTCAATATATGAATTTATATTATTATATATTTTCTATTTATTTATATAAATATATAAAAGTT----------------------------ATAATATAAAATTCTAAAATAGAATTTATAAATTTATAATAAAAAATGAATTAATGAAATGAAAT-----AAGAATTTCATTTCCATTGAGGTAAAATGACTAGAAATTTCTAGTATATTCTACTCGAAGTATTCTTTTCATTAAAATAAAATCTAAGTATAGAATCGTTGCTTTTATTGATTCGATAGGAATACGTAAACATAATCTAGTACATCGAACGATTCTATTTTATCCCCCTTCCTTGTCCTAGATTTCATTTCGATTTTCCTTACTTTATTGATTTGATTCAATCCGTTGAGTTGCGAGGAACCTTTCCATATACTAAAGAAAGACCGCGATTCGGGATGAACAAAAATACGTCTTATGGCAATAAAACTTAGTAAGACCAAGCGGTGGGTTAGGTTTCGCTACAAAAAGGCTTAGTCTCGGAGCAAACTTACACTAGACAACAAAAGACAGCACAGAGTGATAA
>KT949880 Arthropodium cirratum
ATGGACTCCTATTAATGTGGAATAGGCGGAATTCTTCGATTTGAATTGAAATTGTCAATTTATCCAGAACTTCTTAGGCGAAAAAAGAAATTTTTTTGATCAAATCAAACCGCGCAATTTAGAGTTTGTTTGCTATAGAGCATGTCTTGTTTAAAGATTCATACAACGGAACCCCCCTTACATTTATTTTGTATTTCGATTCCATTTAGATATAGGATGCTCTTATACAAAAAAACCTCTTACTTTGTCTCGGTTTCCCCCTAAAAACAAAATAAAAATAAAGTAATTAAATACAAATACTAAAATTGTATAATTATAATAGTAATAAGTTAGTATAACTATAAATTTTATTTATTTCTATTTTATTATTCTTTGATTATCTCATTCTATTCAATATATGAATTTATATTATTATATATTTTCTATTTATTTATATAAATATATAAAAGTT----------------------------ATAATATAAAATTATAAAATAGAATTTATAAATTTATAATAAAAAATGAATTAATGAAATGAAATGAAATAAGAATTTCATTTCCATTGAGGTAAAATGACTAGAAATTTCTAGTATATTCTACTCGAAGTATTCTTTTCATTAAAATAAAATCTAAGTATAGAATCGTTGCTTTTATTGATTCGATAGGAATACGTAAACATAATCTAGTACATCGAACGATTCTATTTTATCCCCCTTCCTTGTCCTAGATTTCATTTCGATTTTCCTTACTTTATTGATTTGATTCAATCCGTTGAGTTGCGAGGAACCTTTCCATATACTAAAGAAAGACCGCGATTTGGGATGAACAAAAATACGTCTTATGGCAATAAAACTTAGTAAGACCAAGCGGTGGGTTAGGTTTCGCTACAAAAAGGCTTAGTCTTGGAGCAAACTTACACTAGACAACAAAAGACAGCACAGAGTTATAA
>KT949881 Arthropodium cirratum
ATGGACTCCTATTAATGTGGAATAGGCGGAATTCTTCGATTTGAATTGAAATTGTCAATTTATCCAGAACTTCTTAGGCGAAAAAAGAAATTTTTTTGATCAAATCAAACCGCGCAATTTAGAGTTTGTTTGCTATAGAGCATGTCTTGTTTAAAGATTCATACAACGGAACCCCCCTTACATTTATTTTGTATTTCGATTCCATTTAGATATAGGATGCTCTTATACAAAAAAACCTCTTACTTTGTCTCGGTTTCCCCCTAAAAACAAAATAAAAATAAAGTAATTAAATACAAATACTAAAATTGTATAATTATAATAGTAATAAGTTAGTATAACTATAAATTTTATTTATTTCTATTTTATTATTCTTTGATTATCTCATTCTATTCAATATATGAATTTATATTATTATATATTTTCTATTTATTTATATAAATATATAAAAGTT----------------------------ATAATATAAAATTATAAAATAGAATTTATAAATTTATAATAAAAAATGAATTAATGAAATGAAATGAAATAAGAATTTCATTTCCATTGAGGTAAAATGACTAGAAATTTCTAGTATATTCTACTCGAAGTATTCTTTTCATTAAAATAAAATCTAAGTATAGAATCGTTGCTTTTATTGATTCGATAGGAATACGTAAACATAATCTAGTACATCGAACGATTCTATTTTATCCCCCTTCCTTGTCCTAGATTTCATTTCGATTTTCCTTACTTTATTGATTTGATTCAATCCGTTGAGTTGCGAGGAACCTTTCCATATACTAAAGAAAGACCGCGATTTGGGATGAACAAAAATACGTCTTATGGCAATAAAACTTAGTAAGACCAAGCGGTGGGTTAGGTTTCGCTACAAAAAGGCTTAGTCTTGGAGCAAACTTACACTAGACAACAAAAGACAGCACAGAGTTATAA
>KT949882 Arthropodium cirratum 
ATGGACTCCTATTAATGTGGAATAGGCGGAATTCTTCGATTTGAATTGAAATTGTCAATTTATCCAGAACTTCTTAGGCGAAAAAAGAAATTTTTTTGATCAAATCAAACCGCGCAATTTAGAGTTTGTTTGCTATAGAGCATGTCTTGTTTAAAGATTCATACAACGGAACCCCCCTTACATTTATTTTGTATTTCGATTCCATTTAGATATAGGATGCTCTTATACAAAAAAACCTCTTACTTTGTCTCGGTTTCCCCCTAAAAACAAAATAAAAATAAAGTAATTAAATACAAATACTAAAATTGTATAATTATAATAGTAATAAGTTAGTATAACTATAAATTTTATTTATTTCTATTTTATTATTCTTTGATTATCTCATTCTATTCAATATATGAATTTATATTATTATATATTTTCTATTTATTTATATAAATATATAAAAGTT----------------------------ATAATATAAAATTATAAAATAGAATTTATAAATTTATAATAAAAAATGAATTAATGAAATGAAATGAAATAAGAATTTCATTTCCATTGAGGTAAAATGACTAGAAATTTCTAGTATATTCTACTCGAAGTATTCTTTTCATTAAAATAAAATCTAAGTATAGAATCGTTGCTTTTATTGATTCGATAGGAATACGTAAACATAATCTAGTACATCGAACGATTCTATTTTATCCCCCTTCCTTGTCCTAGATTTCATTTCGATTTTCCTTACTTTATTGATTTGATTCAATCCGTTGAGTTGCGAGGAACCTTTCCATATACTAAAGAAAGACCGCGATTTGGGATGAACAAAAATACGTCTTATGGCAATAAAACTTAGTAAGACCAAGCGGTGGGTTAGGTTTCGCTACAAAAAGGCTTAGTCTTGGAGCAAACTTACACTAGACAACAAAAGACAGCACAGAGTTATAA
>KT949883 Arthropodium cirratum 
ATGGACTCCTATTAATGTGGAATAGGCGGAATTCTTCGATTTGAATTGAAATTGTCAATTTATCCAGAACTTCTTAGGCGAAAAAAGAAATTTTTTTGATCAAATCAAACCGCGCAATTTAGAGTTTGTTTGCTATAGAGCATGTCTTGTTTAAAGATTCATACAACGGAACCCCCCTTACATTTATTTTGTATTTCGATTCCATTTAGATATAGGATGCTCTTATACAAAAAAACCTCTTACTTTGTCTCGGTTTCCCCCTAAAAACAAAATAAAAATAAAGTAATTAAATACAAATACTAAAATTGTATAATTATAATAGTAATAAGTTAGTATAACTATAAATTTTATTTATTTCTATTTTATTATTCTTTGATTATCTCATTCTATTCAATATATGAATTTATATTATTATATATTTTCTATTTATTTATATAAATATATAAAAGTT----------------------------ATAATATAAAATTATAAAATAGAATTTATAAATTTATAATAAAAAATGAATTAATGAAATGAAATGAAATAAGAATTTCATTTCCATTGAGGTAAAATGACTAGAAATTTCTAGTATATTCTACTCGAAGTATTCTTTTCATTAAAATAAAATCTAAGTATAGAATCGTTGCTTTTATTGATTCGATAGGAATACGTAAACATAATCTAGTACATCGAACGATTCTATTTTATCCCCCTTCCTTGTCCTAGATTTCATTTCGATTTTCCTTACTTTATTGATTTGATTCAATCCGTTGAGTTGCGAGGAACCTTTCCATATACTAAAGAAAGACCGCGATTTGGGATGAACAAAAATACGTCTTATGGCAATAAAACTTAGTAAGACCAAGCGGTGGGTTAGGTTTCGCTACAAAAAGGCTTAGTCTTGGAGCAAACTTACACTAGACAACAAAAGACAGCACAGAGTTATAA
>KT949884 Arthropodium cirratum 
ATGGACTCCTATTAATGTGGAATAGGCGGAATTCTTCGATTTGAATTGAAATTGTCAATTTATCCAGAACTTCTTAGGCGAAAAAAGAAATTTTTTTGATCAAATCAAACCGCGCAATTTAGAGTTTGTTTGCTATAGAGCATGTCTTGTTTAAAGATTCATACAACGGAACCCCCCTTACATTTATTTTGTATTTCGATTCCATTTAGATATAGGATGCTCTTATACAAAAAAACCTCTTACTTTGTCTCGGTTTCCCCCTAAAAACAAAATAAAAATAAAGTAATTAAATACAAATACTAAAATTGTATAATTATAATAGTAATAAGTTAGTATAACTATAAATTTTATTTATTTCTATTTTATTATTCTTTGATTATCTCATTCTATTCAATATATGAATTTATATTATTATATATTTTCTATTTATTTATATAAATATATAAAAGTT----------------------------ATAATATAAAATTATAAAATAGAATTTATAAATTTATAATAAAAAATGAATTAATGAAATGAAATGAAATAAGAATTTCATTTCCATTGAGGTAAAATGACTAGAAATTTCTAGTATATTCTACTCGAAGTATTCTTTTCATTAAAATAAAATCTAAGTATAGAATCGTTGCTTTTATTGATTCGATAGGAATACGTAAACATAATCTAGTACATCGAACGATTCTATTTTATCCCCCTTCCTTGTCCTAGATTTCATTTCGATTTTCCTTACTTTATTGATTTGATTCAATCCGTTGAGTTGCGAGGAACCTTTCCATATACTAAAGAAAGACCGCGATTTGGGATGAACAAAAATACGTCTTATGGCAATAAAACTTAGTAAGACCAAGCGGTGGGTTAGGTTTCGCTACAAAAAGGCTTAGTCTTGGAGCAAACTTACACTAGACAACAAAAGACAGCACAGAGTTATAA
>KT949885 Arthropodium cirratum 
ATGGACTCCTATTAATGTGGAATAGGCGGAATTCTTCGATTTGAATTGAAATTGTCAATTTATCCAGAACTTCTTAGGCGAAAAAAGAAATTTTTTTGATCAAATCAAACCGCGCAATTTAGAGTTTGTTTGCTATAGAGCATGTCTTGTTTAAAGATTCATACAACGGAACCCCCCTTACATTTATTTTGTATTTCGATTCCATTTAGATATAGGATGCTCTTATACAAAAAAACCTCTTACTTTGTCTCGGTTTCCCCCTAAAAACAAAATAAAAATAAAGTAATTAAATACAAATACTAAAATTGTATAATTATAATAGTAATAAGTTAGTATAACTATAAATTTTATTTATTTCTATTTTATTATTCTTTGATTATCTCATTCTATTCAATATATGAATTTATATTATTATATATTTTCTATTTATTTATATAAATATATAAAAGTT----------------------------ATAATATAAAATTATAAAATAGAATTTATAAATTTATAATAAAAAATGAATTAATGAAATGAAATGAAATAAGAATTTCATTTCCATTGAGGTAAAATGACTAGAAATTTCTAGTATATTCTACTCGAAGTATTCTTTTCATTAAAATAAAATCTAAGTATAGAATCGTTGCTTTTATTGATTCGATAGGAATACGTAAACATAATCTAGTACATCGAACGATTCTATTTTATCCCCCTTCCTTGTCCTAGATTTCATTTCGATTTTCCTTACTTTATTGATTTGATTCAATCCGTTGAGTTGCGAGGAACCTTTCCATATACTAAAGAAAGACCGCGATTTGGGATGAACAAAAATACGTCTTATGGCAATAAAACTTAGTAAGACCAAGCGGTGGGTTAGGTTTCGCTACAAAAAGGCTTAGTCTTGGAGCAAACTTACACTAGACAACAAAAGACAGCACAGAGTTATAA
>KT949886 Arthropodium cirratum 
ATGGACTCCTATTAATGTGGAATAGGCGGAATTCTTCGATTTGAATTGAAATTGTCAATTTATCCAGAACTTCTTAGGCGAAAAAAGAAATTTTTTTGATCAAATCAAACCGCGCAATTTAGAGTTTGTTTGCTATAGAGCATGTCTTGTTTAAAGATTCATACAACGGAACCCCCCTTACATTTATTTTGTATTTCGATTCCATTTAGATATAGGATGCTCTTATACAAAAAAACCTCTTACTTTGTCTCGGTTTCCCCCTAAAAACAAAATAAAAATAAAGTAATTAAATACAAATACTAAAATTGTATAATTATAATAGTAATAAGTTAGTATAACTATAAATTTTATTTATTTCTATTTTATTATTCTTTGATTATCTCATTCTATTCAATATATGAATTTATATTATTATATATTTTCTATTTATTTATATAAATATATAAAAGTT----------------------------ATAATATAAAATTATAAAATAGAATTTATAAATTTATAATAAAAAATGAATTAATGAAATGAAATGAAATAAGAATTTCATTTCCATTGAGGTAAAATGACTAGAAATTTCTAGTATATTCTACTCGAAGTATTCTTTTCATTAAAATAAAATCTAAGTATAGAATCGTTGCTTTTATTGATTCGATAGGAATACGTAAACATAATCTAGTACATCGAACGATTCTATTTTATCCCCCTTCCTTGTCCTAGATTTCATTTCGATTTTCCTTACTTTATTGATTTGATTCAATCCGTTGAGTTGCGAGGAACCTTTCCATATACTAAAGAAAGACCGCGATTTGGGATGAACAAAAATACGTCTTATGGCAATAAAACTTAGTAAGACCAAGCGGTGGGTTAGGTTTCGCTACAAAAAGGCTTAGTCTTGGAGCAAACTTACACTAGACAACAAAAGACAGCACAGAGTTATAA
>KT949887 Arthropodium cirratum
ATGGACTCCTATTAATGTGGAATAGGCGGAATTCTTCGATTTGAATTGAAATTGTCAATTTATCCAGAACTTCTTAGGCGAAAAAAGAAATTTTTTTGATCAAATCAAACCGCGCAATTTAGAGTTTGTTTGCTATAGAGCATGTCTTGTTTAAAGATTCATACAACGGAACCCCCCTTACATTTATTTTGTATTTCGATTCCATTTAGATATAGGATGCTATTATACAAAAAAACCTCTTACTTTGTCTCGGTTTCCCCCTAAAAACAAAATAAAAATAAAGTAATTAAATACAAATACTAAAATTGTATAATTATAATAGTAATAAGTTAGTATAACTATAAATTTTATTTATTTCTATTTTATTATTCTTTGATTATCTCATTCTATTCAATATATGAATTTATATTATTATATATTTTCTATTTATTTATATAAATATATAAAAGTT----------------------------ATAATATAAAATTATAAAATAGAATTTATAAATTTATAATAAAAAATGAATTAATGAAATGAAAT-----AAGAATTTCATTTCCATTGAGGTAAAATGACTAGAAATTTCTAGTATATTCTACTCGAAGTATTCTTTTCATTAAAATAAAATCTAAGTATAGAATCGTTGCTTTTATTGATTCGATAGGAATACGTAAACATAATCTAGTACATCGAACGATTCTATTTTATCCCCCTTCCTTGTCCTAGATTTCATTTCGATTTTCCTTACTTTATTGATTTGATTCAATCCGTTGAGTTGCGAGGAACCTTTCCATATACTAAAGAAAGACCGCGATTTGGGATGAACAAAAATACGTCTTATGGCAATAAAACTTAGTAAGACCAAGCGGTGGGTTAGGTTTCGCTACAAAAAGGCTTAGTCTTGGAGCAAACTTACACTAGACAACAAAAGACAGCACAGAGTTATAA
>KT949888 Arthropodium cirratum 
ATGGACTCCTATTAATGTGGAATAGGCGGAATTCTTCGATTTGAATTGAAATTGTCAATTTATCCAGAACTTCTTAGGCGAAAAAAGAAATTTTTTTGATCAAATCAAACCGCGCAATTTAGAGTTTGTTTGCTATAGAGCATGTCTTGTTTAAAGATTCATACAACGGAACCCCCCTTACATTTATTTTGTATTTCGATTCCATTTAGATATAGGATGCTATTATACAAAAAAACCTCTTACTTTGTCTCGGTTTCCCCCTAAAAACAAAATAAAAATAAAGTAATTAAATACAAATACTAAAATTGTATAATTATAATAGTAATAAGTTAGTATAACTATAAATTTTATTTATTTCTATTTTATTATTCTTTGATTATCTCATTCTATTCAATATATGAATTTATATTATTATATATTTTCTATTTATTTATATAAATATATAAAAGTT----------------------------ATAATATAAAATTATAAAATAGAATTTATAAATTTATAATAAAAAATGAATTAATGAAATGAAAT-----AAGAATTTCATTTCCATTGAGGTAAAATGACTAGAAATTTCTAGTATATTCTACTCGAAGTATTCTTTTCATTAAAATAAAATCTAAGTATAGAATCGTTGCTTTTATTGATTCGATAGGAATACGTAAACATAATCTAGTACATCGAACGATTCTATTTTATCCCCCTTCCTTGTCCTAGATTTCATTTCGATTTTCCTTACTTTATTGATTTGATTCAATCCGTTGAGTTGCGAGGAACCTTTCCATATACTAAAGAAAGACCGCGATTTGGGATGAACAAAAATACGTCTTATGGCAATAAAACTTAGTAAGACCAAGCGGTGGGTTAGGTTTCGCTACAAAAAGGCTTAGTCTTGGAGCAAACTTACACTAGACAACAAAAGACAGCACAGAGTTATAA
>KT949889 Arthropodium cirratum 
ATGGACTCCTATTAATGTGGAATAGGCGGAATTCTTCGATTTGAATTGAAATTGTCAATTTATCCAGAACTTCTTAGGCGAAAAAAGAAATTTTTTTGATCAAATCAAACCGCGCAATTTAGAGTTTGTTTGCTATAGAGCATGTCTTGTTTAAAGATTCATACAACGGAACCCCCCTTACATTTATTTTGTATTTCGATTCCATTTAGATATAGGATGCTCTTATACAAAAAAACCTCTTACTTTGTCTCGGTTTCCCCCTAAAAACAAAATAAAAATAAAGTAATTAAATACAAATACTAAAATTGTATAATTATAATAGTAATAAGTTAGTATAACTATAAATTTTATTTATTTCTATTTTATTATTCTTTGATTATCTCATTCTATTCAATATATGAATTTATATTATTATATATTTTCTATTTATTTATATAAATATATAAAAGTT----------------------------ATAATATAAAATTCTAAAATAGAATTTATAAATTTATAATAAAAAATGAATTAATGAAATGAAAT-----AAGAATTTCATTTCCATTGAGGTAAAATGACTAGAAATTTCTAGTATATTCTACTCGAAGTATTCTTTTCATTAAAATAAAATCTAAGTATAGAATCGTTGCTTTTATTGATTCGATAGGAATACGTAAACATAATCTAGTACATCGAACGATTCTATTTTATCCCCCTTCCTTGTCCTAGATTTCATTTCGATTTTCCTTACTTTATTGATTTGATTCAATCCGTTGAGTTGCGAGGAACCTTTCCATATACTAAAGAAAGACCGCGATTTGGGATGAACAAAAATACGTCTTATGGCAATAAAACTTAGTAAGACCAAGCGGTGGGTTAGGTTTCGCTACAAAAAGGCTTAGTCTTGGAGCAAACTTACACTAGACAACAAAAGACAGCACAGAGTTATAA
>KT949890 Arthropodium cirratum
ATGGACTCCTATTAATGTGGAATAGGCGGAATTCTTCGATTTGAATTGAAATTGTCAATTTATCCAGAACTTCTTAGGCGAAAAAAGAAATTTTTTTGATCAAATCAAACCGCGCAATTTAGAGTTTGTTTGCTATAGAGCATGTCTTGTTTAAAGATTCATACAACGGAACCCCCCTTACATTTATTTTGTATTTCGATTCCATTTAGATATAGGATGCTCTTATACAAAAAAACCTCTTACTTTGTCTCGGTTTCCCCCTAAAAACAAAATAAAAATAAAGTAATTAAATACAAATACTAAAATTGTATAATTATAATAGTAATAAGTTAGTATAACTATAAATTTTATTTATTTCTATTTTATTATTCTTTGATTATCTCATTCTATTCAATATATGAATTTATATTATTATATATTTTCTATTTATTTATATAAATATATAAAAGTT----------------------------ATAATATAAAATTCTAAAATAGAATTTATAAATTTATAATAAAAAATGAATTAATGAAATGAAAT-----AAGAATTTCATTTCCATTGAGGTAAAATGACTAGAAATTTCTAGTATATTCTACTCGAAGTATTCTTTTCATTAAAATAAAATCTAAGTATAGAATCGTTGCTTTTATTGATTCGATAGGAATACGTAAACATAATCTAGTACATCGAACGATTCTATTTTATCCCCCTTCCTTGTCCTAGATTTCATTTCGATTTTCCTTACTTTATTGATTTGATTCAATCCGTTGAGTTGCGAGGAACCTTTCCATATACTAAAGAAAGACCGCGATTTGGGATGAACAAAAATACGTCTTATGGCAATAAAACTTAGTAAGACCAAGCGGTGGGTTAGGTTTCGCTACAAAAAGGCTTAGTCTTGGAGCAAACTTACACTAGACAACAAAAGACAGCACAGAGTTATAA
>KT949891 Arthropodium candidum
ATGGACTCCTATTAATGTGGAATAGGCGGAATTCTTCGATTTGAATTGAAATTGTCAATTTATCCAGAACTTCTTAGGCGAAAAAAGAAATTTTTTTGATCAAATCAAACCGCGCAATTTAGAGTTTGTTTGCTATAGAGCATGTCTTGTTTAAAGATTCATACAACGGAACCCCCTTTACATTTTTTTTTTATTTCGATTCCATTTAGATATAGGATGCTCTTATACAAAAAAACCTCTTACTTTGTCTCGGTTTCTCCCTAAAAACAAAATAAAAATAAAGTAATTAAATACAAATACTAAAATTGTATAATTATAATAGTAATAAGCTAGTATAACTATAAATTTTATTTATTTCTATTTAATTATTCTTT---------------------ATATGAATTTCTATTATTATATATTTTCTATTTATTTATATAAATATATAAAAGTTCTATTATTTATATAAATATATAAAAGTTATAATATAAAATTCGAAAATAGAATTTCGAAATTGAGAATTAAAAATGAATTAATGAAATGCAAT-----TCTTATTTCATTTCCATTGAGGTAAAATGACTATAAATTTCTAGTATATTCTACTCGAAGTATTCTTTTCATTAAAATCAAATCTAAGTATAGAATCGTTGCTTCTATTGATTCGATAGGAATACGTAAACATAATCTAGTACATCGAACGATTCTATTTTATCCCCCTTCCTTGTCCTAGATTTCATTTCTATTTTCCTTACTTTATTGATTTGATTCAATCCGTTGAGTTGCGAGGAACCTTTCCATATACTAAAGAAAGACCGCGATTTGGGATGAACAAAAATACGTCTTATGGCAATAAAACTTAGTAAGACCAAGCGATGGGTTAGGTTTCGCTACAAAAAGGCTTAGTCTTGGAGCAAACTTACATTAGACAACAAAAAACAGCACAGAGTGATAA
>KT949892 Arthropodium candidum 
ATGGACTCCTATTAATGTGGAATAGGCGGAATTCTTCGATTTGAATTGAAATTGTCAATTTATCCAGAACTTCTTAGGCGAAAAAAGAAATTTTTTTGATCAAATCAAACCGCGCAATTTAGAGTTTGTTTGCTATAGAGCATGTCTTGTTTAAAGATTCATACAACGGAACCCCCTTTACATTTTTTTTTTATTTCGATTCCATTTAGATATAGGATGCTCTTATACAAAAAAACCTCTTACTTTGTCTCGGTTTCTCCCTAAAAACAAAATAAAAATAAAGTAATTAAATACAAATACTAAAATTGTATAATTATAATAGTAATAAGCTAGTATAACTATAAATTTTATTTATTTCTATTTAATTATTCTTT---------------------ATATGAATTTCTATTATTATATATTTTCTATTTATTTATATAAATATATAAAAGTTCTATTATTTATATAAATATATAAAAGTTATAATATAAAATTCGAAAATAGAATTTCGAAATTGAGAATTAAAAATGAATTAATGAAATGCAAT-----TCTTATTTCATTTCCATTGAGGTAAAATGACTATAAATTTCTAGTATATTCTACTCGAAGTATTCTTTTCATTAAAATCAAATCTAAGTATAGAATCGTTGCTTCTATTGATTCGATAGGAATACGTAAACATAATCTAGTACATCGAACGATTCTATTTTATCCCCCTTCCTTGTCCTAGATTTCATTTCTATTTTCCTTACTTTATTGATTTGATTCAATCCGTTGAGTTGCGAGGAACCTTTCCATATACTAAAGAAAGACCGCGATTTGGGATGAACAAAAATACGTCTTATGGCAATAAAACTTAGTAAGACCAAGCGATGGGTTAGGTTTCGCTACAAAAAGGCTTAGTCTTGGAGCAAACTTACATTAGACAACAAAAAACAGCACAGAGTGATAA
