# Supplementary material for: Evidence of a Strong Domestication Bottleneck in the Recently Cultivated New Zealand Endemic Root Crop, Arthropodium cirratum (Asparagaceae)
Source: PLoS One. 2016 Mar 24;11(3):e0152455. doi: 10.1371/journal.pone.0152455 (PMC4806853; doi:10.1371/journal.pone.0152455)
Supplement: S5 Fig — (TXT) [file pone.0152455.s005.txt]

>KT949655 Arthropodium bifurcatum 
TGTCAAAGAAAAATAGAGTACGTTATAAGAAATTAATTAGTCAGTTGGATATTGGAAAATCAAAAATTCGTTAATTTCAAGATAGGTTTTAATTTTTTTCTTTAGGTGTTATTAGATTTTTAATTTGAATGAACCTTATTTTGATAAATTCATGGAATAATGAATTAAGGAAGAAAAGATATGACTGTACCGACTACAAGAAAGGATTTCATGATAGTTAATATGGGTCCTCACCACCCATCAATGCACGGTGTGCTTCGACTGATCATCACTCTCGATGGAGAAGATGTTATTGACTGTGAACCCATATTGGGTTATTTACACAGAGGGATGGAAAAAATAGCGGAAAATCGAACAATTATACAATATTTGCCTTATGTAACACGATGGGATTATTTAGCCACAATGTTCACAGAAGCAATAACAGTAAATGCACCAGAACGATTGGAAAGTGTTCAAGTACCTAAAAGAGCTAGTTACATTAGAGTAATCATGCTGGAACTGAGTCGTATAGCTTCTCATTTGTTATGGCTTGGGCCTTTTATGGCGGATATTGGCGCACAGACTCCCTTTTTCTATATTTTCAGAGAAAGGGAATTTTTATACGATCTATTCGAAGCCGCTACAGGTATGCGAATGATGCATAATTATTTCCGTATTGGAGGAGTCGCTGCGGATCTCCCATATGGCTGGATAGATAAATGTTTTGATTTCTGTAATTTTTCTTTAACAAGAATTGTTGAATATCAAAAACTTATTACGCGGAATCCTAT
>KT949656 Arthropodium bifurcatum  
TGTCAAAGAAAAATAGAGTACGTTATAAGAAATTAATTAGTCAGTTGGATATTGGAAAATCAAAAATTCGTTAATTTCAAGATAGGTTTTAATTTTTTTCTTTAGGTGTTATTAGATTTTTAATTTGAATGAACCTTATTTTGATAAATTCATGGAATAATGAATTAAGGAAGAAAAGATATGACTGTACCGACTACAAGAAAGGATTTCATGATAGTTAATATGGGTCCTCACCACCCATCAATGCACGGTGTGCTTCGACTGATCATCACTCTCGATGGAGAAGATGTTATTGACTGTGAACCCATATTGGGTTATTTACACAGAGGGATGGAAAAAATAGCGGAAAATCGAACAATTATACAATATTTGCCTTATGTAACACGATGGGATTATTTAGCCACAATGTTCACAGAAGCAATAACAGTAAATGCACCAGAACGATTGGAAAGTGTTCAAGTACCTAAAAGAGCTAGTTACATTAGAGTAATCATGCTGGAACTGAGTCGTATAGCTTCTCATTTGTTATGGCTTGGGCCTTTTATGGCGGATATTGGCGCACAGACTCCCTTTTTCTATATTTTCAGAGAAAGGGAATTTTTATACGATCTATTCGAAGCCGCTACAGGTATGCGAATGATGCATAATTATTTCCGTATTGGAGGAGTCGCTGCGGATCTCCCATATGGCTGGATAGATAAATGTTTTGATTTCTGTAATTTTTCTTTAACAAGAATTGTTGAATATCAAAAACTTATTACGCGGAATCCTAT
>KT949657 Arthropodium bifurcatum  
TGTCAAAGAAAAATAGAGTACGTTATAAGAAATTAATTAGTCAGTTGGATATTGGAAAATCAAAAATTCGTTAATTTCAAGATAGGTTTTAATTTTTTTCTTTAGGTGTTATTAGATTTTTAATTTGAATGAACCTTATTTTGATAAATTCATGGAATAATGAATTAAGGAAGAAAAGATATGACTGTACCGACTACAAGAAAGGATTTCATGATAGTTAATATGGGTCCTCACCACCCATCAATGCACGGTGTGCTTCGACTGATCATCACTCTCGATGGAGAAGATGTTATTGACTGTGAACCCATATTGGGTTATTTACACAGAGGGATGGAAAAAATAGCGGAAAATCGAACAATTATACAATATTTGCCTTATGTAACACGATGGGATTATTTAGCCACAATGTTCACAGAAGCAATAACAGTAAATGCACCAGAACGATTGGAAAGTGTTCAAGTACCTAAAAGAGCTAGTTACATTAGAGTAATCATGCTGGAACTGAGTCGTATAGCTTCTCATTTGTTATGGCTTGGGCCTTTTATGGCGGATATTGGCGCACAGACTCCCTTTTTCTATATTTTCAGAGAAAGGGAATTTTTATACGATCTATTCGAAGCCGCTACAGGTATGCGAATGATGCATAATTATTTCCGTATTGGAGGAGTCGCTGCGGATCTCCCATATGGCTGGATAGATAAATGTTTTGATTTCTGTAATTTTTCTTTAACAAGAATTGTTGAATATCAAAAACTTATTACGCGGAATCCTAT
>KT949658 Arthropodium bifurcatum  
TGTCAAAGAAAAATAGAGTACGTTATAAGAAATTAATTAGTCAGTTGGATATTGGAAAATCAAAAATTCGTTAATTTCAAGATAGGTTTTAATTTTTTTCTTTAGGTGTTATTAGATTTTTAATTTGAATGAACCTTATTTTGATAAATTCATGGAATAATGAATTAAGGAAGAAAAGATATGACTGTACCGACTACAAGAAAGGATTTCATGATAGTTAATATGGGTCCTCACCACCCATCAATGCACGGTGTGCTTCGACTGATCATCACTCTCGATGGAGAAGATGTTATTGACTGTGAACCCATATTGGGTTATTTACACAGAGGGATGGAAAAAATAGCGGAAAATCGAACAATTATACAATATTTGCCTTATGTAACACGATGGGATTATTTAGCCACAATGTTCACAGAAGCAATAACAGTAAATGCACCAGAACGATTGGAAAGTGTTCAAGTACCTAAAAGAGCTAGTTACATTAGAGTAATCATGCTGGAACTGAGTCGTATAGCTTCTCATTTGTTATGGCTTGGGCCTTTTATGGCGGATATTGGCGCACAGACTCCCTTTTTCTATATTTTCAGAGAAAGGGAATTTTTATACGATCTATTCGAAGCCGCTACAGGTATGCGAATGATGCATAATTATTTCCGTATTGGAGGAGTCGCTGCGGATCTCCCATATGGCTGGATAGATAAATGTTTTGATTTCTGTAATTTTTCTTTAACAAGAATTGTTGAATATCAAAAACTTATTACGCGGAATCCTAT
>KT949659 Arthropodium bifurcatum 
TGTCAAAGAAAAATAGAGTACGTTATAAGAAATTAATTAGTCAGTTGGATATTGGAAAATCAAAAATTCGTTAATTTCAAGATAGGTTTTAATTTTTTTCTTTAGGTGTTATTAGATTTTTAATTTGAATGAACCTTATTTTGATAAATTCATGGAATAATGAATTAAGGAAGAAAAGATATGACTGTACCGACTACAAGAAAGGATTTCATGATAGTTAATATGGGTCCTCACCACCCATCAATGCACGGTGTGCTTCGACTGATCATCACTCTCGATGGAGAAGATGTTATTGACTGTGAACCCATATTGGGTTATTTACACAGAGGGATGGAAAAAATAGCGGAAAATCGAACAATTATACAATATTTGCCTTATGTAACACGATGGGATTATTTAGCCACAATGTTCACAGAAGCAATAACAGTAAATGCACCAGAACGATTGGAAAGTGTTCAAGTACCTAAAAGAGCTAGTTACATTAGAGTAATCATGCTGGAACTGAGTCGTATAGCTTCTCATTTGTTATGGCTTGGGCCTTTTATGGCGGATATTGGCGCACAGACTCCCTTTTTCTATATTTTCAGAGAAAGGGAATTTTTATACGATCTATTCGAAGCCGCTACAGGTATGCGAATGATGCATAATTATTTCCGTATTGGAGGAGTCGCTGCGGATCTCCCATATGGCTGGATAGATAAATGTTTTGATTTCTGTAATTTTTCTTTAACAAGAATTGTTGAATATCAAAAACTTATTACGCGGAATCCTAT
>KT949660 Arthropodium bifurcatum 
TGTCAAAGAAAAATAGAGTACGTTATAAGAAATTAATTAGTCAGTTGGATATTGGAAAATCAAAAATTCGTTAATTTCAAGATAGGTTTTAATTTTTTTCTTTAGGTGTTATTAGATTTTTAATTTGAATGAACCTTATTTTGATAAATTCATGGAATAATGAATTAAGGAAGAAAAGATATGACTGTACCGACTACAAGAAAGGATTTCATGATAGTTAATATGGGTCCTCACCACCCATCAATGCACGGTGTGCTTCGACTGATCATCACTCTCGATGGAGAAGATGTTATTGACTGTGAACCCATATTGGGTTATTTACACAGAGGGATGGAAAAAATAGCGGAAAATCGAACAATTATACAATATTTGCCTTATGTAACACGATGGGATTATTTAGCCACAATGTTCACAGAAGCAATAACAGTAAATGCACCAGAACGATTGGAAAGTGTTCAAGTACCTAAAAGAGCTAGTTACATTAGAGTAATCATGCTGGAACTGAGTCGTATAGCTTCTCATTTGTTATGGCTTGGGCCTTTTATGGCGGATATTGGCGCACAGACTCCCTTTTTCTATATTTTCAGAGAAAGGGAATTTTTATACGATCTATTCGAAGCCGCTACAGGTATGCGAATGATGCATAATTATTTCCGTATTGGAGGAGTCGCTGCGGATCTCCCATATGGCTGGATAGATAAATGTTTTGATTTCTGTAATTTTTCTTTAACAAGAATTGTTGAATATCAAAAACTTATTACGCGGAATCCTAT
>KT949661 Arthropodium bifurcatum  
TGTCAAAGAAAAATAGAGTACGTTATAAGAAATTAATTAGTCAGTTGGATATTGGAAAATCAAAAATTCGTTAATTTCAAGATAGGTTTTAATTTTTTTCTTTAGGTGTTATTAGATTTTTAATTTGAATGAACCTTATTTTGATAAATTCATGGAATAATGAATTAAGGAAGAAAAGATATGACTGTACCGACTACAAGAAAGGATTTCATGATAGTTAATATGGGTCCTCACCACCCATCAATGCACGGTGTGCTTCGACTGATCATCACTCTCGATGGAGAAGATGTTATTGACTGTGAACCCATATTGGGTTATTTACACAGAGGGATGGAAAAAATAGCGGAAAATCGAACAATTATACAATATTTGCCTTATGTAACACGATGGGATTATTTAGCCACAATGTTCACAGAAGCAATAACAGTAAATGCACCAGAACGATTGGAAAGTGTTCAAGTACCTAAAAGAGCTAGTTACATTAGAGTAATCATGCTGGAACTGAGTCGTATAGCTTCTCATTTGTTATGGCTTGGGCCTTTTATGGCGGATATTGGCGCACAGACTCCCTTTTTCTATATTTTCAGAGAAAGGGAATTTTTATACGATCTATTCGAAGCCGCTACAGGTATGCGAATGATGCATAATTATTTCCGTATTGGAGGAGTCGCTGCGGATCTCCCATATGGCTGGATAGATAAATGTTTTGATTTCTGTAATTTTTCTTTAACAAGAATTGTTGAATATCAAAAACTTATTACGCGGAATCCTAT
>KT949662 Arthropodium cirratum 
TGTCAAAGAAAAATAGAGTACGTTATAAGAAATTAATTAGTCAGTTGGATATTGGAAAATCAAAAATTCGTTAATTTCAAGATAGGTTTTAATTTTTTTCTTTAGGTGTTATTAGATTTTTAATTTGAATGAACCTTATTTTGATAAATTCATGGAATAATGAATTAAGGAAGAAAAGATATGACTGTACCGACTACAAGAAAGGATTTCATGATAGTTAATATGGGTCCTCACCACCCATCAATGCACGGTGTGCTTCGACTGATCATCACTCTCGATGGAGAAGATGTTATTGACTGTGAACCCATATTGGGTTATTTACACAGAGGGATGGAAAAAATAGCGGAAAATCGAACAATTATACAATATTTGCCTTATGTAACACGATGGGATTATTTAGCCACAATGTTCACAGAAGCAATAACAGTAAATGCACCAGAACGATTGGAAAGTGTTCAAGTACCTAAAAGAGCTAGTTACATTAGAGTAATCATGCTGGAACTGAGTCGTATAGCTTCTCATTTGTTATGGCTTGGGCCTTTTATGGCGGATATTGGCGCACAGACTCCCTTTTTCTATATTTTCAGAGAAAGGGAATTTTTATACGATCTATTCGAAGCCGCTACAGGTATGCGAATGATGCATAATTATTTCCGTATTGGAGGAGTCGCTGCGGATCTCCCATATGGCTGGATAGATAAATGTTTTGATTTCTGTAATTTTTCTTTAACAAGAATTGTTGAATATCAAAAACTTATTACGCGGAATCCTAT
>KT949663 Arthropodium bifurcatum  
TGTCAAAGAAAAATAGAGTACGTTATAAGAAATTAATTAGTCAGTTGGATATTGGAAAATCAAAAATTCGTTAATTTCAAGATAGGTTTTAATTTTTTTCTTTAGGTGTTATTAGATTTTTAATTTGAATGAACCTTATTTTGATAAATTCATGGAATAATGAATTAAGGAAGAAAAGATATGACTGTACCGACTACAAGAAAGGATTTCATGATAGTTAATATGGGTCCTCACCACCCATCAATGCACGGTGTGCTTCGACTGATCATCACTCTCGATGGAGAAGATGTTATTGACTGTGAACCCATATTGGGTTATTTACACAGAGGGATGGAAAAAATAGCGGAAAATCGAACAATTATACAATATTTGCCTTATGTAACACGATGGGATTATTTAGCCACAATGTTCACAGAAGCAATAACAGTAAATGCACCAGAACGATTGGAAAGTGTTCAAGTACCTAAAAGAGCTAGTTACATTAGAGTAATCATGCTGGAACTGAGTCGTATAGCTTCTCATTTGTTATGGCTTGGGCCTTTTATGGCGGATATTGGCGCACAGACTCCCTTTTTCTATATTTTCAGAGAAAGGGAATTTTTATACGATCTATTCGAAGCCGCTACAGGTATGCGAATGATGCATAATTATTTCCGTATTGGAGGAGTCGCTGCGGATCTCCCATATGGCTGGATAGATAAATGTTTTGATTTCTGTAATTTTTCTTTAACAAGAATTGTTGAATATCAAAAACTTATTACGCGGAATCCTAT
>KT949664 Arthropodium cirratum  
TGTCAAAGAAAAATAGAGTACGTTATAAGAAATTAATTAGTCAGTTGGATATTGGAAAATCAAAAATTCGTTAATTTCAAGATAGGTTTTAATTTTTTTCTTTAGGTGTTATTAGATTTTTAATTTGAATGAACCTTATTTTGATAAATTCATGGAATAATGAATTAAGGAAGAAAAGATATGACTGTACCGACTACAAGAAAGGATTTCATGATAGTTAATATGGGTCCTCACCACCCATCAATGCACGGTGTGCTTCGACTGATCATCACTCTCGATGGAGAAGATGTTATTGACTGTGAACCCATATTGGGTTATTTACACAGAGGGATGGAAAAAATAGCGGAAAATCGAACAATTATACAATATTTGCCTTATGTAACACGATGGGATTATTTAGCCACAATGTTCACAGAAGCAATAACAGTAAATGCACCAGAACGATTGGAAAGTGTTCAAGTACCTAAAAGAGCTAGTTACATTAGAGTAATCATGCTGGAACTGAGTCGTATAGCTTCTCATTTGTTATGGCTTGGGCCTTTTATGGCGGATATTGGCGCACAGACTCCCTTTTTCTATATTTTCAGAGAAAGGGAATTTTTATACGATCTATTCGAAGCCGCTACAGGTATGCGAATGATGCATAATTATTTCCGTATTGGAGGAGTCGCTGCGGATCTCCCATATGGCTGGATAGATAAATGTTTTGATTTCTGTAATTTTTCTTTAACAAGAATTGTTGAATATCAAAAACTTATTACGCGGAATCCTAT
>KT949665 Arthropodium cirratum  
TGTCAAAGAAAAATAGAGTACGTTATAAGAAATTAATTAGTCAGTTGGATATTGGAAAATCAAAAATTCGTTAATTTCAAGATAGGTTTTAATTTTTTTCTTTAGGTGTTATTAGATTTTTAATTTGAATGAACCTTATTTTGATAAATTCATGGAATAATGAATTAAGGAAGAAAAGATATGACTGTACCGACTACAAGAAAGGATTTCATGATAGTTAATATGGGTCCTCACCACCCATCAATGCACGGTGTGCTTCGACTGATCATCACTCTCGATGGAGAAGATGTTATTGACTGTGAACCCATATTGGGTTATTTACACAGAGGGATGGAAAAAATAGCGGAAAATCGAACAATTATACAATATTTGCCTTATGTAACACGATGGGATTATTTAGCCACAATGTTCACAGAAGCAATAACAGTAAATGCACCAGAACGATTGGAAAGTGTTCAAGTACCTAAAAGAGCTAGTTACATTAGAGTAATCATGCTGGAACTGAGTCGTATAGCTTCTCATTTGTTATGGCTTGGGCCTTTTATGGCGGATATTGGCGCACAGACTCCCTTTTTCTATATTTTCAGAGAAAGGGAATTTTTATACGATCTATTCGAAGCCGCTACAGGTATGCGAATGATGCATAATTATTTCCGTATTGGAGGAGTCGCTGCGGATCTCCCATATGGCTGGATAGATAAATGTTTTGATTTCTGTAATTTTTCTTTAACAAGAATTGTTGAATATCAAAAACTTATTACGCGGAATCCTAT
>KT949666 Arthropodium cirratum 
TGTCAAAGAAAAATAGAGTACGTTATAAGAAATTAATTAGTCAGTTGGATATTGGAAAATCAAAAATTCGTTAATTTCAAGATAGGTTTTAATTTTTTTCTTTAGGTGTTATTAGATTTTTAATTTGAATGAACCTTATTTTGATAAATTCATGGAATAATGAATTAAGGAAGAAAAGATATGACTGTACCGACTACAAGAAAGGATTTCATGATAGTTAATATGGGTCCTCACCACCCATCAATGCACGGTGTGCTTCGACTGATCATCACTCTCGATGGAGAAGATGTTATTGACTGTGAACCCATATTGGGTTATTTACACAGAGGGATGGAAAAAATAGCGGAAAATCGAACAATTATACAATATTTGCCTTATGTAACACGATGGGATTATTTAGCCACAATGTTCACAGAAGCAATAACAGTAAATGCACCAGAACGATTGGAAAGTGTTCAAGTACCTAAAAGAGCTAGTTACATTAGAGTAATCATGCTGGAACTGAGTCGTATAGCTTCTCATTTGTTATGGCTTGGGCCTTTTATGGCGGATATTGGCGCACAGACTCCCTTTTTCTATATTTTCAGAGAAAGGGAATTTTTATACGATCTATTCGAAGCCGCTACAGGTATGCGAATGATGCATAATTATTTCCGTATTGGAGGAGTCGCTGCGGATCTCCCATATGGCTGGATAGATAAATGTTTTGATTTCTGTAATTTTTCTTTAACAAGAATTGTTGAATATCAAAAACTTATTACGCGGAATCCTAT
>KT949667 Arthropodium cirratum  
TGTCAAAGAAAAATAGAGTACGTTATAAGAAATTAATTAGTCAGTTGGATATTGGAAAATCAAAAATTCGTTAATTTCAAGATAGGTTTTAATTTTTTTCTTTAGGTGTTATTAGATTTTTCATTTGAATGAACCTTATTTTGATAAATTCATGGAATAATGAATTAAGGAAGAAAAGATATGACTGTACCGGCTACAAGAAAGGATTTCATGATAGTTAATATGGGTCCTCACCACCCATCAATGCACGGTGTGCTTCGACTGATCATCACTCTCGATGGAGAAGATGTTATTGACTGTGAACCCATATTGGGTTATTTACACAGAGGGATGGAAAAAATAGCGGAAAACCGAACAATTATACAATATTTGCCTTATGTAACACGATGGGATTATTTAGCCACAATGTTCACAGAAGCAATAACAGTAAATGCACCAGAACGATTGGAAAGTGTTCAAGTACCTAAAAGAGCTAGTTACATTAGAGTAATCATGCTGGAACTGAGTCGTATAGCTTCTCATTTGTTATGGCTTGGGCCTTTTATGGCGGATATTGGCGCACAGACTCCCTTTTTCTATATTTTCAGAGAAAGGGAATTTTTATACGATCTATTCGAAGCCGCTACAGGTATGCGAATGATGCATAATTATTTCCGTATTGGAGGAGTCGCTGCGGATCTCCCATATGGCTGGATAGATAAATGTTTTGATTTCTGTAATTTTTCTTTAACAGGAATTGTTGAATATCAAAAACTTATTACGCGGAATCCTAT
>KT949668 Arthropodium cirratum 
TGTCAAAGAAAAATAGAGTACGTTATAAGAAATTAATTAGTCAGTTGGATATTGGAAAATCAAAAATTCGTTAATTTCAAGATAGGTTTTAATTTTTTTCTTTAGGTGTTATTAGATTTTTCATTTGAATGAACCTTATTTTGATAAATTCATGGAATAATGAATTAAGGAAGAAAAGATATGACTGTACCGGCTACAAGAAAGGATTTCATGATAGTTAATATGGGTCCTCACCACCCATCAATGCACGGTGTGCTTCGACTGATCATCACTCTCGATGGAGAAGATGTTATTGACTGTGAACCCATATTGGGTTATTTACACAGAGGGATGGAAAAAATAGCGGAAAACCGAACAATTATACAATATTTGCCTTATGTAACACGATGGGATTATTTAGCCACAATGTTCACAGAAGCAATAACAGTAAATGCACCAGAACGATTGGAAAGTGTTCAAGTACCTAAAAGAGCTAGTTACATTAGAGTAATCATGCTGGAACTGAGTCGTATAGCTTCTCATTTGTTATGGCTTGGGCCTTTTATGGCGGATATTGGCGCACAGACTCCCTTTTTCTATATTTTCAGAGAAAGGGAATTTTTATACGATCTATTCGAAGCCGCTACAGGTATGCGAATGATGCATAATTATTTCCGTATTGGAGGAGTCGCTGCGGATCTCCCATATGGCTGGATAGATAAATGTTTTGATTTCTGTAATTTTTCTTTAACAGGAATTGTTGAATATCAAAAACTTATTACGCGGAATCCTAT
>KT949669 Arthropodium cirratum 
TGTCAAAGAAAAATAGAGTACGTTATAAGAAATTAATTAGTCAGTTGGATATTGGAAAATCAAAAATTCGTTAATTTCAAGATAGGTTTTAATTTTTTTCTTTAGGTGTTATTAGATTTTTCATTTGAATGAACCTTATTTTGATAAATTCATGGAATAATGAATTAAGGAAGAAAAGATATGACTGTACCGGCTACAAGAAAGGATTTCATGATAGTTAATATGGGTCCTCACCACCCATCAATGCACGGTGTGCTTCGACTGATCATCACTCTCGATGGAGAAGATGTTATTGACTGTGAACCCATATTGGGTTATTTACACAGAGGGATGGAAAAAATAGCGGAAAACCGAACAATTATACAATATTTGCCTTATGTAACACGATGGGATTATTTAGCCACAATGTTCACAGAAGCAATAACAGTAAATGCACCAGAACGATTGGAAAGTGTTCAAGTACCTAAAAGAGCTAGTTACATTAGAGTAATCATGCTGGAACTGAGTCGTATAGCTTCTCATTTGTTATGGCTTGGGCCTTTTATGGCGGATATTGGCGCACAGACTCCCTTTTTCTATATTTTCAGAGAAAGGGAATTTTTATACGATCTATTCGAAGCCGCTACAGGTATGCGAATGATGCATAATTATTTCCGTATTGGAGGAGTCGCTGCGGATCTCCCATATGGCTGGATAGATAAATGTTTTGATTTCTGTAATTTTTCTTTAACAGGAATTGTTGAATATCAAAAACTTATTACGCGGAATCCTAT
>KT949670 Arthropodium cirratum 
TGTCAAAGAAAAATAGAGTACGTTATAAGAAATTAATTAGTCAGTTGGATATTGGAAAATCAAAAATTCGTTAATTTCAAGATAGGTTTTAATTTTTTTCTTTAGGTGTTATTAGATTTTTCATTTGAATGAACCTTATTTTGATAAATTCATGGAATAATGAATTAAGGAAGAAAAGATATGACTGTACCGGCTACAAGAAAGGATTTCATGATAGTTAATATGGGTCCTCACCACCCATCAATGCACGGTGTGCTTCGACTGATCATCACTCTCGATGGAGAAGATGTTATTGACTGTGAACCCATATTGGGTTATTTACACAGAGGGATGGAAAAAATAGCGGAAAACCGAACAATTATACAATATTTGCCTTATGTAACACGATGGGATTATTTAGCCACAATGTTCACAGAAGCAATAACAGTAAATGCACCAGAACGATTGGAAAGTGTTCAAGTACCTAAAAGAGCTAGTTACATTAGAGTAATCATGCTGGAACTGAGTCGTATAGCTTCTCATTTGTTATGGCTTGGGCCTTTTATGGCGGATATTGGCGCACAGACTCCCTTTTTCTATATTTTCAGAGAAAGGGAATTTTTATACGATCTATTCGAAGCCGCTACAGGTATGCGAATGATGCATAATTATTTCCGTATTGGAGGAGTCGCTGCGGATCTCCCATATGGCTGGATAGATAAATGTTTTGATTTCTGTAATTTTTCTTTAACAGGAATTGTTGAATATCAAAAACTTATTACGCGGAATCCTAT
>KT949671 Arthropodium cirratum 
TGTCAAAGAAAAATAGAGTACGTTATAAGAAATTAATTAGTCAGTTGGATATTGGAAAATCAAAAATTCGTTAATTTCAAGATAGGTTTTAATTTTTTTCTTTAGGTGTTATTAGATTTTTCATTTGAATGAACCTTATTTTGATAAATTCATGGAATAATGAATTAAGGAAGAAAAGATATGACTGTACCGGCTACAAGAAAGGATTTCATGATAGTTAATATGGGTCCTCACCACCCATCAATGCACGGTGTGCTTCGACTGATCATCACTCTCGATGGAGAAGATGTTATTGACTGTGAACCCATATTGGGTTATTTACACAGAGGGATGGAAAAAATAGCGGAAAACCGAACAATTATACAATATTTGCCTTATGTAACACGATGGGATTATTTAGCCACAATGTTCACAGAAGCAATAACAGTAAATGCACCAGAACGATTGGAAAGTGTTCAAGTACCTAAAAGAGCTAGTTACATTAGAGTAATCATGCTGGAACTGAGTCGTATAGCTTCTCATTTGTTATGGCTTGGGCCTTTTATGGCGGATATTGGCGCACAGACTCCCTTTTTCTATATTTTCAGAGAAAGGGAATTTTTATACGATCTATTCGAAGCCGCTACAGGTATGCGAATGATGCATAATTATTTCCGTATTGGAGGAGTCGCTGCGGATCTCCCATATGGCTGGATAGATAAATGTTTTGATTTCTGTAATTTTTCTTTAACAGGAATTGTTGAATATCAAAAACTTATTACGCGGAATCCTAT
>KT949672 Arthropodium cirratum 
TGTCAAAGAAAAATAGAGTACGTTATAAGAAATTAATTAGTCAGTTGGATATTGGAAAATCAAAAATTCGTTAATTTCAAGATAGGTTTTAATTTTTTTCTTTAGGTGTTATTAGATTTTTCATTTGAATGAACCTTATTTTGATAAATTCATGGAATAATGAATTAAGGAAGAAAAGATATGACTGTACCGGCTACAAGAAAGGATTTCATGATAGTTAATATGGGTCCTCACCACCCATCAATGCACGGTGTGCTTCGACTGATCATCACTCTCGATGGAGAAGATGTTATTGACTGTGAACCCATATTGGGTTATTTACACAGAGGGATGGAAAAAATAGCGGAAAACCGAACAATTATACAATATTTGCCTTATGTAACACGATGGGATTATTTAGCCACAATGTTCACAGAAGCAATAACAGTAAATGCACCAGAACGATTGGAAAGTGTTCAAGTACCTAAAAGAGCTAGTTACATTAGAGTAATCATGCTGGAACTGAGTCGTATAGCTTCTCATTTGTTATGGCTTGGGCCTTTTATGGCGGATATTGGCGCACAGACTCCCTTTTTCTATATTTTCAGAGAAAGGGAATTTTTATACGATCTATTCGAAGCCGCTACAGGTATGCGAATGATGCATAATTATTTCCGTATTGGAGGAGTCGCTGCGGATCTCCCATATGGCTGGATAGATAAATGTTTTGATTTCTGTAATTTTTCTTTAACAGGAATTGTTGAATATCAAAAACTTATTACGCGGAATCCTAT
>KT949673 Arthropodium cirratum  
TGTCAAAGAAAAATAGAGTACGTTATAAGAAATTAATTAGTCAGTTGGATATTGGAAAATCAAAAATTCGTTAATTTCAAGATAGGTTTTAATTTTTTTCTTTAGGTGTTATTAGATTTTTCATTTGAATGAACCTTATTTTGATAAATTCATGGAATAATGAATTAAGGAAGAAAAGATATGACTGTACCGGCTACAAGAAAGGATTTCATGATAGTTAATATGGGTCCTCACCACCCATCAATGCACGGTGTGCTTCGACTGATCATCACTCTCGATGGAGAAGATGTTATTGACTGTGAACCCATATTGGGTTATTTACACAGAGGGATGGAAAAAATAGCGGAAAACCGAACAATTATACAATATTTGCCTTATGTAACACGATGGGATTATTTAGCCACAATGTTCACAGAAGCAATAACAGTAAATGCACCAGAACGATTGGAAAGTGTTCAAGTACCTAAAAGAGCTAGTTACATTAGAGTAATCATGCTGGAACTGAGTCGTATAGCTTCTCATTTGTTATGGCTTGGGCCTTTTATGGCGGATATTGGCGCACAGACTCCCTTTTTCTATATTTTCAGAGAAAGGGAATTTTTATACGATCTATTCGAAGCCGCTACAGGTATGCGAATGATGCATAATTATTTCCGTATTGGAGGAGTCGCTGCGGATCTCCCATATGGCTGGATAGATAAATGTTTTGATTTCTGTAATTTTTCTTTAACAGGAATTGTTGAATATCAAAAACTTATTACGCGGAATCCTAT
>KT949674 Arthropodium cirratum 
TGTCAAAGAAAAATAGAGTACGTTATAAGAAATTAATTAGTCAGTTGGATATTGGAAAATCAAAAATTCGTTAATTTCAAGATAGGTTTTAATTTTTTTCTTTAGGTGTTATTAGATTTTTCATTTGAATGAACCTTATTTTGATAAATTCATGGAATAATGAATTAAGGAAGAAAAGATATGACTGTACCGGCTACAAGAAAGGATTTCATGATAGTTAATATGGGTCCTCACCACCCATCAATGCACGGTGTGCTTCGACTGATCATCACTCTCGATGGAGAAGATGTTATTGACTGTGAACCCATATTGGGTTATTTACACAGAGGGATGGAAAAAATAGCGGAAAACCGAACAATTATACAATATTTGCCTTATGTAACACGATGGGATTATTTAGCCACAATGTTCACAGAAGCAATAACAGTAAATGCACCAGAACGATTGGAAAGTGTTCAAGTACCTAAAAGAGCTAGTTACATTAGAGTAATCATGCTGGAACTGAGTCGTATAGCTTCTCATTTGTTATGGCTTGGGCCTTTTATGGCGGATATTGGCGCACAGACTCCCTTTTTCTATATTTTCAGAGAAAGGGAATTTTTATACGATCTATTCGAAGCCGCTACAGGTATGCGAATGATGCATAATTATTTCCGTATTGGAGGAGTCGCTGCGGATCTCCCATATGGCTGGATAGATAAATGTTTTGATTTCTGTAATTTTTCTTTAACAGGAATTGTTGAATATCAAAAACTTATTACGCGGAATCCTAT
>KT949675 Arthropodium cirratum  
TGTCAAAGAAAAATAGAGTACGTTATAAGAAATTAATTAGTCAGTTGGATATTGGAAAATCAAAAATTCGTTAATTTCAAGATAGGTTTTAATTTTTTTCTTTAGGTGTTATTAGATTTTTCATTTGAATGAACCTTATTTTGATAAATTCATGGAATAATGAATTAAGGAAGAAAAGATATGACTGTACCGGCTACAAGAAAGGATTTCATGATAGTTAATATGGGTCCTCACCACCCATCAATGCACGGTGTGCTTCGACTGATCATCACTCTCGATGGAGAAGATGTTATTGACTGTGAACCCATATTGGGTTATTTACACAGAGGGATGGAAAAAATAGCGGAAAACCGAACAATTATACAATATTTGCCTTATGTAACACGATGGGATTATTTAGCCACAATGTTCACAGAAGCAATAACAGTAAATGCACCAGAACGATTGGAAAGTGTTCAAGTACCTAAAAGAGCTAGTTACATTAGAGTAATCATGCTGGAACTGAGTCGTATAGCTTCTCATTTGTTATGGCTTGGGCCTTTTATGGCGGATATTGGCGCACAGACTCCCTTTTTCTATATTTTCAGAGAAAGGGAATTTTTATACGATCTATTCGAAGCCGCTACAGGTATGCGAATGATGCATAATTATTTCCGTATTGGAGGAGTCGCTGCGGATCTCCCATATGGCTGGATAGATAAATGTTTTGATTTCTGTAATTTTTCTTTAACAGGAATTGTTGAATATCAAAAACTTATTACGCGGAATCCTAT
>KT949676 Arthropodium cirratum  
TGTCAAAGAAAAATAGAGTACGTTATAAGAAATTAATTAGTCAGTTGGATATTGGAAAATCAAAAATTCGTTAATTTCAAGATAGGTTTTAATTTTTTTCTTTAGGTGTTATTAGATTTTTCATTTGAATGAACCTTATTTTGATAAATTCATGGAATAATGAATTAAGGAAGAAAAGATATGACTGTACCGGCTACAAGAAAGGATTTCATGATAGTTAATATGGGTCCTCACCACCCATCAATGCACGGTGTGCTTCGACTGATCATCACTCTCGATGGAGAAGATGTTATTGACTGTGAACCCATATTGGGTTATTTACACAGAGGGATGGAAAAAATAGCGGAAAACCGAACAATTATACAATATTTGCCTTATGTAACACGATGGGATTATTTAGCCACAATGTTCACAGAAGCAATAACAGTAAATGCACCAGAACGATTGGAAAGTGTTCAAGTACCTAAAAGAGCTAGTTACATTAGAGTAATCATGCTGGAACTGAGTCGTATAGCTTCTCATTTGTTATGGCTTGGGCCTTTTATGGCGGATATTGGCGCACAGACTCCCTTTTTCTATATTTTCAGAGAAAGGGAATTTTTATACGATCTATTCGAAGCCGCTACAGGTATGCGAATGATGCATAATTATTTCCGTATTGGAGGAGTCGCTGCGGATCTCCCATATGGCTGGATAGATAAATGTTTTGATTTCTGTAATTTTTCTTTAACAGGAATTGTTGAATATCAAAAACTTATTACGCGGAATCCTAT
>KT949677 Arthropodium cirratum 
TGTCAAAGAAAAATAGAGTACGTTATAAGAAATTAATTAGTCAGTTGGATATTGGAAAATCAAAAATTCGTTAATTTCAAGATAGGTTTTAATTTTTTTCTTTAGGTGTTATTAGATTTTTCATTTGAATGAACCTTATTTTGATAAATTCATGGAATAATGAATTAAGGAAGAAAAGATATGACTGTACCGGCTACAAGAAAGGATTTCATGATAGTTAATATGGGTCCTCACCACCCATCAATGCACGGTGTGCTTCGACTGATCATCACTCTCGATGGAGAAGATGTTATTGACTGTGAACCCATATTGGGTTATTTACACAGAGGGATGGAAAAAATAGCGGAAAACCGAACAATTATACAATATTTGCCTTATGTAACACGATGGGATTATTTAGCCACAATGTTCACAGAAGCAATAACAGTAAATGCACCAGAACGATTGGAAAGTGTTCAAGTACCTAAAAGAGCTAGTTACATTAGAGTAATCATGCTGGAACTGAGTCGTATAGCTTCTCATTTGTTATGGCTTGGGCCTTTTATGGCGGATATTGGCGCACAGACTCCCTTTTTCTATATTTTCAGAGAAAGGGAATTTTTATACGATCTATTCGAAGCCGCTACAGGTATGCGAATGATGCATAATTATTTCCGTATTGGAGGAGTCGCTGCGGATCTCCCATATGGCTGGATAGATAAATGTTTTGATTTCTGTAATTTTTCTTTAACAGGAATTGTTGAATATCAAAAACTTATTACGCGGAATCCTAT
>KT949678 Arthropodium cirratum 
TGTCAAAGAAAAATAGAGTACGTTATAAGAAATTAATTAGTCAGTTGGATATTGGAAAATCAAAAATTCGTTAATTTCAAGATAGGTTTTAATTTTTTTCTTTAGGTGTTATTAGATTTTTCATTTGAATGAACCTTATTTTGATAAATTCATGGAATAATGAATTAAGGAAGAAAAGATATGACTGTACCGGCTACAAGAAAGGATTTCATGATAGTTAATATGGGTCCTCACCACCCATCAATGCACGGTGTGCTTCGACTGATCATCACTCTCGATGGAGAAGATGTTATTGACTGTGAACCCATATTGGGTTATTTACACAGAGGGATGGAAAAAATAGCGGAAAACCGAACAATTATACAATATTTGCCTTATGTAACACGATGGGATTATTTAGCCACAATGTTCACAGAAGCAATAACAGTAAATGCACCAGAACGATTGGAAAGTGTTCAAGTACCTAAAAGAGCTAGTTACATTAGAGTAATCATGCTGGAACTGAGTCGTATAGCTTCTCATTTGTTATGGCTTGGGCCTTTTATGGCGGATATTGGCGCACAGACTCCCTTTTTCTATATTTTCAGAGAAAGGGAATTTTTATACGATCTATTCGAAGCCGCTACAGGTATGCGAATGATGCATAATTATTTCCGTATTGGAGGAGTCGCTGCGGATCTCCCATATGGCTGGATAGATAAATGTTTTGATTTCTGTAATTTTTCTTTAACAGGAATTGTTGAATATCAAAAACTTATTACGCGGAATCCTAT
>KT949679 Arthropodium cirratum 
TGTCAAAGAAAAATAGAGTACGTTATAAGAAATTAATTAGTCAGTTGGATATTGGAAAATCAAAAATTCGTTAATTTCAAGATAGGTTTTAATTTTTTTCTTTAGGTGTTATTAGATTTTTCATTTGAATGAACCTTATTTTGATAAATTCATGGAATAATGAATTAAGGAAGAAAAGATATGACTGTACCGGCTACAAGAAAGGATTTCATGATAGTTAATATGGGTCCTCACCACCCATCAATGCACGGTGTGCTTCGACTGATCATCACTCTCGATGGAGAAGATGTTATTGACTGTGAACCCATATTGGGTTATTTACACAGAGGGATGGAAAAAATAGCGGAAAACCGAACAATTATACAATATTTGCCTTATGTAACACGATGGGATTATTTAGCCACAATGTTCACAGAAGCAATAACAGTAAATGCACCAGAACGATTGGAAAGTGTTCAAGTACCTAAAAGAGCTAGTTACATTAGAGTAATCATGCTGGAACTGAGTCGTATAGCTTCTCATTTGTTATGGCTTGGGCCTTTTATGGCGGATATTGGCGCACAGACTCCCTTTTTCTATATTTTCAGAGAAAGGGAATTTTTATACGATCTATTCGAAGCCGCTACAGGTATGCGAATGATGCATAATTATTTCCGTATTGGAGGAGTCGCTGCGGATCTCCCATATGGCTGGATAGATAAATGTTTTGATTTCTGTAATTTTTCTTTAACAGGAATTGTTGAATATCAAAAACTTATTACGCGGAATCCTAT
>KT949680 Arthropodium cirratum  
TGTCAAAGAAAAATAGAGTACGTTATAAGAAATTAATTAGTCAGTTGGATATTGGAAAATCAAAAATTCGTTAATTTCAAGATAGGTTTTAATTTTTTTCTTTAGGTGTTATTAGATTTTTCATTTGAATGAACCTTATTTTGATAAATTCATGGAATAATGAATTAAGGAAGAAAAGATATGACTGTACCGGCTACAAGAAAGGATTTCATGATAGTTAATATGGGTCCTCACCACCCATCAATGCACGGTGTGCTTCGACTGATCATCACTCTCGATGGAGAAGATGTTATTGACTGTGAACCCATATTGGGTTATTTACACAGAGGGATGGAAAAAATAGCGGAAAACCGAACAATTATACAATATTTGCCTTATGTAACACGATGGGATTATTTAGCCACAATGTTCACAGAAGCAATAACAGTAAATGCACCAGAACGATTGGAAAGTGTTCAAGTACCTAAAAGAGCTAGTTACATTAGAGTAATCATGCTGGAACTGAGTCGTATAGCTTCTCATTTGTTATGGCTTGGGCCTTTTATGGCGGATATTGGCGCACAGACTCCCTTTTTCTATATTTTCAGAGAAAGGGAATTTTTATACGATCTATTCGAAGCCGCTACAGGTATGCGAATGATGCATAATTATTTCCGTATTGGAGGAGTCGCTGCGGATCTCCCATATGGCTGGATAGATAAATGTTTTGATTTCTGTAATTTTTCTTTAACAGGAATTGTTGAATATCAAAAACTTATTACGCGGAATCCTAT
>KT949681 Arthropodium cirratum  
TGTCAAAGAAAAATAGAGTACGTTATAAGAAATTAATTAGTCAGTTGGATATTGGAAAATCAAAAATTCGTTAATTTCAAGATAGGTTTTAATTTTTTTCTTTAGGTGTTATTAGATTTTTCATTTGAATGAACCTTATTTTGATAAATTCATGGAATAATGAATTAAGGAAGAAAAGATATGACTGTACCGGCTACAAGAAAGGATTTCATGATAGTTAATATGGGTCCTCACCACCCATCAATGCACGGTGTGCTTCGACTGATCATCACTCTCGATGGAGAAGATGTTATTGACTGTGAACCCATATTGGGTTATTTACACAGAGGGATGGAAAAAATAGCGGAAAACCGAACAATTATACAATATTTGCCTTATGTAACACGATGGGATTATTTAGCCACAATGTTCACAGAAGCAATAACAGTAAATGCACCAGAACGATTGGAAAGTGTTCAAGTACCTAAAAGAGCTAGTTACATTAGAGTAATCATGCTGGAACTGAGTCGTATAGCTTCTCATTTGTTATGGCTTGGGCCTTTTATGGCGGATATTGGCGCACAGACTCCCTTTTTCTATATTTTCAGAGAAAGGGAATTTTTATACGATCTATTCGAAGCCGCTACAGGTATGCGAATGATGCATAATTATTTCCGTATTGGAGGAGTCGCTGCGGATCTCCCATATGGCTGGATAGATAAATGTTTTGATTTCTGTAATTTTTCTTTAACAGGAATTGTTGAATATCAAAAACTTATTACGCGGAATCCTAT
>KT949682 Arthropodium cirratum   
TGTCAAAGAAAAATAGAGTACGTTATAAGAAATTAATTAGTCAGTTGGATATTGGAAAATCAAAAATTCGTTAATTTCAAGATAGGTTTTAATTTTTTTCTTTAGGTGTTATTAGATTTTTCATTTGAATGAACCTTATTTTGATAAATTCATGGAATAATGAATTAAGGAAGAAAAGATATGACTGTACCGGCTACAAGAAAGGATTTCATGATAGTTAATATGGGTCCTCACCACCCATCAATGCACGGTGTGCTTCGACTGATCATCACTCTCGATGGAGAAGATGTTATTGACTGTGAACCCATATTGGGTTATTTACACAGAGGGATGGAAAAAATAGCGGAAAACCGAACAATTATACAATATTTGCCTTATGTAACACGATGGGATTATTTAGCCACAATGTTCACAGAAGCAATAACAGTAAATGCACCAGAACGATTGGAAAGTGTTCAAGTACCTAAAAGAGCTAGTTACATTAGAGTAATCATGCTGGAACTGAGTCGTATAGCTTCTCATTTGTTATGGCTTGGGCCTTTTATGGCGGATATTGGCGCACAGACTCCCTTTTTCTATATTTTCAGAGAAAGGGAATTTTTATACGATCTATTCGAAGCCGCTACAGGTATGCGAATGATGCATAATTATTTCCGTATTGGAGGAGTCGCTGCGGATCTCCCATATGGCTGGATAGATAAATGTTTTGATTTCTGTAATTTTTCTTTAACAGGAATTGTTGAATATCAAAAACTTATTACGCGGAATCCTAT
>KT949683 Arthropodium cirratum  
TGTCAAAGAAAAATAGAGTACGTTATAAGAAATTAATTAGTCAGTTGGATATTGGAAAATCAAAAATTCGTTAATTTCAAGATAGGTTTTAATTTTTTTCTTTAGGTGTTATTAGATTTTTCATTTGAATGAACCTTATTTTGATAAATTCATGGAATAATGAATTAAGGAAGAAAAGATATGACTGTACCGGCTACAAGAAAGGATTTCATGATAGTTAATATGGGTCCTCACCACCCATCAATGCACGGTGTGCTTCGACTGATCATCACTCTCGATGGAGAAGATGTTATTGACTGTGAACCCATATTGGGTTATTTACACAGAGGGATGGAAAAAATAGCGGAAAATCGAACAATTATACAATATTTGCCTTATGTAACACGATGGGATTATTTAGCCACAATGTTCACAGAAGCAATAACAGTAAATGCACCAGAACGATTGGAAAGTGTTCAAGTACCTAAAAGAGCTAGTTACATTAGAGTAATCATGCTGGAACTGAGTCGTATAGCTTCTCATTTGTTATGGCTTGGGCCTTTTATGGCGGATATTGGCGCACAGACTCCCTTTTTCTATATTTTCAGAGAAAGGGAATTTTTATACGATCTATTCGAAGCCGCTACAGGTATGCGAATGATGCATAATTATTTCCGTATTGGAGGAGTCGCTGCGGATCTCCCATATGGCTGGATAGATAAATGTTTTGATTTCTGTAATTTTTCTTTAACAGGAATTGTTGAATATCAAAAACTTATTACGCGGAATCCTAT
>KT949684 Arthropodium cirratum   
TGTCAAAGAAAAATAGAGTACGTTATAAGAAATTAATTAGTCAGTTGGATATTGGAAAATCAAAAATTCGTTAATTTCAAGATAGGTTTTAATTTTTTTCTTTAGGTGTTATTAGATTTTTCATTTGAATGAACCTTATTTTGATAAATTCATGGAATAATGAATTAAGGAAGAAAAGATATGACTGTACCGGCTACAAGAAAGGATTTCATGATAGTTAATATGGGTCCTCACCACCCATCAATGCACGGTGTGCTTCGACTGATCATCACTCTCGATGGAGAAGATGTTATTGACTGTGAACCCATATTGGGTTATTTACACAGAGGGATGGAAAAAATAGCGGAAAATCGAACAATTATACAATATTTGCCTTATGTAACACGATGGGATTATTTAGCCACAATGTTCACAGAAGCAATAACAGTAAATGCACCAGAACGATTGGAAAGTGTTCAAGTACCTAAAAGAGCTAGTTACATTAGAGTAATCATGCTGGAACTGAGTCGTATAGCTTCTCATTTGTTATGGCTTGGGCCTTTTATGGCGGATATTGGCGCACAGACTCCCTTTTTCTATATTTTCAGAGAAAGGGAATTTTTATACGATCTATTCGAAGCCGCTACAGGTATGCGAATGATGCATAATTATTTCCGTATTGGAGGAGTCGCTGCGGATCTCCCATATGGCTGGATAGATAAATGTTTTGATTTCTGTAATTTTTCTTTAACAGGAATTGTTGAATATCAAAAACTTATTACGCGGAATCCTAT
>KT949685 Arthropodium cirratum   
TGTCAAAGAAAAATAGAGTACGTTATAAGAAATTAATTAGTCAGTTGGATATTGGAAAATCAAAAATTCGTTAATTTCAAGATAGGTTTTAATTTTTTTCTTTAGGTGTTATTAGATTTTTCATTTGAATGAACCTTATTTTGATAAATTCATGGAATAATGAATTAAGGAAGAAAAGATATGACTGTACCGGCTACAAGAAAGGATTTCATGATAGTTAATATGGGTCCTCACCACCCATCAATGCACGGTGTGCTTCGACTGATCATCACTCTCGATGGAGAAGATGTTATTGACTGTGAACCCATATTGGGTTATTTACACAGAGGGATGGAAAAAATAGCGGAAAATCGAACAATTATACAATATTTGCCTTATGTAACACGATGGGATTATTTAGCCACAATGTTCACAGAAGCAATAACAGTAAATGCACCAGAACGATTGGAAAGTGTTCAAGTACCTAAAAGAGCTAGTTACATTAGAGTAATCATGCTGGAACTGAGTCGTATAGCTTCTCATTTGTTATGGCTTGGGCCTTTTATGGCGGATATTGGCGCACAGACTCCCTTTTTCTATATTTTCAGAGAAAGGGAATTTTTATACGATCTATTCGAAGCCGCTACAGGTATGCGAATGATGCATAATTATTTCCGTATTGGAGGAGTCGCTGCGGATCTCCCATATGGCTGGATAGATAAATGTTTTGATTTCTGTAATTTTTCTTTAACAGGAATTGTTGAATATCAAAAACTTATTACGCGGAATCCTAT
>KT949686 Arthropodium cirratum  
TGTCAAAGAAAAATAGAGTACGTTATAAGAAATTAATTAGTCAGTTGGATATTGGAAAATCAAAAATTCGTTAATTTCAAGATAGGTTTTAATTTTTTTCTTTAGGTGTTATTAGATTTTTCATTTGAATGAACCTTATTTTGATAAATTCATGGAATAATGAATTAAGGAAGAAAAGATATGACTGTACCGGCTACAAGAAAGGATTTCATGATAGTTAATATGGGTCCTCACCACCCATCAATGCACGGTGTGCTTCGACTGATCATCACTCTCGATGGAGAAGATGTTATTGACTGTGAACCCATATTGGGTTATTTACACAGAGGGATGGAAAAAATAGCGGAAAATCGAACAATTATACAATATTTGCCTTATGTAACACGATGGGATTATTTAGCCACAATGTTCACAGAAGCAATAACAGTAAATGCACCAGAACGATTGGAAAGTGTTCAAGTACCTAAAAGAGCTAGTTACATTAGAGTAATCATGCTGGAACTGAGTCGTATAGCTTCTCATTTGTTATGGCTTGGGCCTTTTATGGCGGATATTGGCGCACAGACTCCCTTTTTCTATATTTTCAGAGAAAGGGAATTTTTATACGATCTATTCGAAGCCGCTACAGGTATGCGAATGATGCATAATTATTTCCGTATTGGAGGAGTCGCTGCGGATCTCCCATATGGCTGGATAGATAAATGTTTTGATTTCTGTAATTTTTCTTTAACAGGAATTGTTGAATATCAAAAACTTATTACGCGGAATCCTAT
>KT949687 Arthropodium cirratum  
TGTCAAAGAAAAATAGAGTACGTTATAAGAAATTAATTAGTCAGTTGGATATTGGAAAATCAAAAATTCGTTAATTTCAAGATAGGTTTTAATTTTTTTCTTTAGGTGTTATTAGATTTTTCATTTGAATGAACCTTATTTTGATAAATTCATGGAATAATGAATTAAGGAAGAAAAGATATGACTGTACCGGCTACAAGAAAGGATTTCATGATAGTTAATATGGGTCCTCACCACCCATCAATGCACGGTGTGCTTCGACTGATCATCACTCTCGATGGAGAAGATGTTATTGACTGTGAACCCATATTGGGTTATTTACACAGAGGGATGGAAAAAATAGCGGAAAATCGAACAATTATACAATATTTGCCTTATGTAACACGATGGGATTATTTAGCCACAATGTTCACAGAAGCAATAACAGTAAATGCACCAGAACGATTGGAAAGTGTTCAAGTACCTAAAAGAGCTAGTTACATTAGAGTAATCATGCTGGAACTGAGTCGTATAGCTTCTCATTTGTTATGGCTTGGGCCTTTTATGGCGGATATTGGCGCACAGACTCCCTTTTTCTATATTTTCAGAGAAAGGGAATTTTTATACGATCTATTCGAAGCCGCTACAGGTATGCGAATGATGCATAATTATTTCCGTATTGGAGGAGTCGCTGCGGATCTCCCATATGGCTGGATAGATAAATGTTTTGATTTCTGTAATTTTTCTTTAACAGGAATTGTTGAATATCAAAAACTTATTACGCGGAATCCTAT
>KT949688 Arthropodium cirratum  
TGTCAAAGAAAAATAGAGTACGTTATAAGAAATTAATTAGTCAGTTGGATATTGGAAAATCAAAAATTCGTTAATTTCAAGATAGGTTTTAATTTTTTTCTTTAGGTGTTATTAGATTTTTCATTTGAATGAACCTTATTTTGATAAATTCATGGAATAATGAATTAAGGAAGAAAAGATATGACTGTACCGGCTACAAGAAAGGATTTCATGATAGTTAATATGGGTCCTCACCACCCATCAATGCACGGTGTGCTTCGACTGATCATCACTCTCGATGGAGAAGATGTTATTGACTGTGAACCCATATTGGGTTATTTACACAGAGGGATGGAAAAAATAGCGGAAAATCGAACAATTATACAATATTTGCCTTATGTAACACGATGGGATTATTTAGCCACAATGTTCACAGAAGCAATAACAGTAAATGCACCAGAACGATTGGAAAGTGTTCAAGTACCTAAAAGAGCTAGTTACATTAGAGTAATCATGCTGGAACTGAGTCGTATAGCTTCTCATTTGTTATGGCTTGGGCCTTTTATGGCGGATATTGGCGCACAGACTCCCTTTTTCTATATTTTCAGAGAAAGGGAATTTTTATACGATCTATTCGAAGCCGCTACAGGTATGCGAATGATGCATAATTATTTCCGTATTGGAGGAGTCGCTGCGGATCTCCCATATGGCTGGATAGATAAATGTTTTGATTTCTGTAATTTTTCTTTAACAGGAATTGTTGAATATCAAAAACTTATTACGCGGAATCCTAT
>KT949689 Arthropodium cirratum   
TGTCAAAGAAAAATAGAGTACGTTATAAGAAATTAATTAGTCAGTTGGATATTGGAAAATCAAAAATTCGTTAATTTCAAGATAGGTTTTAATTTTTTTCTTTAGGTGTTATTAGATTTTTCATTTGAATGAACCTTATTTTGATAAATTCATGGAATAATGAATTAAGGAAGAAAAGATATGACTGTACCGGCTACAAGAAAGGATTTCATGATAGTTAATATGGGTCCTCACCACCCATCAATGCACGGTGTGCTTCGACTGATCATCACTCTCGATGGAGAAGATGTTATTGACTGTGAACCCATATTGGGTTATTTACACAGAGGGATGGAAAAAATAGCGGAAAATCGAACAATTATACAATATTTGCCTTATGTAACACGATGGGATTATTTAGCCACAATGTTCACAGAAGCAATAACAGTAAATGCACCAGAACGATTGGAAAGTGTTCAAGTACCTAAAAGAGCTAGTTACATTAGAGTAATCATGCTGGAACTGAGTCGTATAGCTTCTCATTTGTTATGGCTTGGGCCTTTTATGGCGGATATTGGCGCACAGACTCCCTTTTTCTATATTTTCAGAGAAAGGGAATTTTTATACGATCTATTCGAAGCCGCTACAGGTATGCGAATGATGCATAATTATTTCCGTATTGGAGGAGTCGCTGCGGATCTCCCATATGGCTGGATAGATAAATGTTTTGATTTCTGTAATTTTTCTTTAACAGGAATTGTTGAATATCAAAAACTTATTACGCGGAATCCTAT
>KT949690 Arthropodium cirratum  
TGTCAAAGAAAAATAGAGTACGTTATAAGAAATTAATTAGTCAGTTGGATATTGGAAAATCAAAAATTCGTTAATTTCAAGATAGGTTTTAATTTTTTTCTTTAGGTGTTATTAGATTTTTCATTTGAATGAACCTTATTTTGATAAATTCATGGAATAATGAATTAAGGAAGAAAAGATATGACTGTACCGGCTACAAGAAAGGATTTCATGATAGTTAATATGGGTCCTCACCACCCATCAATGCACGGTGTGCTTCGACTGATCATCACTCTCGATGGAGAAGATGTTATTGACTGTGAACCCATATTGGGTTATTTACACAGAGGGATGGAAAAAATAGCGGAAAATCGAACAATTATACAATATTTGCCTTATGTAACACGATGGGATTATTTAGCCACAATGTTCACAGAAGCAATAACAGTAAATGCACCAGAACGATTGGAAAGTGTTCAAGTACCTAAAAGAGCTAGTTACATTAGAGTAATCATGCTGGAACTGAGTCGTATAGCTTCTCATTTGTTATGGCTTGGGCCTTTTATGGCGGATATTGGCGCACAGACTCCCTTTTTCTATATTTTCAGAGAAAGGGAATTTTTATACGATCTATTCGAAGCCGCTACAGGTATGCGAATGATGCATAATTATTTCCGTATTGGAGGAGTCGCTGCGGATCTCCCATATGGCTGGATAGATAAATGTTTTGATTTCTGTAATTTTTCTTTAACAGGAATTGTTGAATATCAAAAACTTATTACGCGGAATCCTAT
>KT949691 Arthropodium cirratum 
TGTCAAAGAAAAATAGAGTACGTTATAAGAAATTAATTAGTCAGTTGGATATTGGAAAATCAAAAATTCGTTAATTTCAAGATAGGTTTTAATTTTTTTCTTTAGGTGTTATTAGATTTTTCATTTGAATGAACCTTATTTTGATAAATTCATGGAATAATGAATTAAGGAAGAAAAGATATGACTGTACCGGCTACAAGAAAGGATTTCATGATAGTTAATATGGGTCCTCACCACCCATCAATGCACGGTGTGCTTCGACTGATCATCACTCTCGATGGAGAAGATGTTATTGACTGTGAACCCATATTGGGTTATTTACACAGAGGGATGGAAAAAATAGCGGAAAATCGAACAATTATACAATATTTGCCTTATGTAACACGATGGGATTATTTAGCCACAATGTTCACAGAAGCAATAACAGTAAATGCACCAGAACGATTGGAAAGTGTTCAAGTACCTAAAAGAGCTAGTTACATTAGAGTAATCATGCTGGAACTGAGTCGTATAGCTTCTCATTTGTTATGGCTTGGGCCTTTTATGGCGGATATTGGCGCACAGACTCCCTTTTTCTATATTTTCAGAGAAAGGGAATTTTTATACGATCTATTCGAAGCCGCTACAGGTATGCGAATGATGCATAATTATTTCCGTATTGGAGGAGTCGCTGCGGATCTCCCATATGGCTGGATAGATAAATGTTTTGATTTCTGTAATTTTTCTTTAACAGGAATTGTTGAATATCAAAAACTTATTACGCGGAATCCTAT
>KT949692 Arthropodium cirratum 
TGTCAAAGAAAAATAGAGTACGTTATAAGAAATTAATTAGTCAGTTGGATATTGGAAAATCAAAAATTCGTTAATTTCAAGATAGGTTTTAATTTTTTTCTTTAGGTGTTATTAGATTTTTCATTTGAATGAACCTTATTTTGATAAATTCATGGAATAATGAATTAAGGAAGAAAAGATATGACTGTACCGGCTACAAGAAAGGATTTCATGATAGTTAATATGGGTCCTCACCACCCATCAATGCACGGTGTGCTTCGACTGATCATCACTCTCGATGGAGAAGATGTTATTGACTGTGAACCCATATTGGGTTATTTACACAGAGGGATGGAAAAAATAGCGGAAAATCGAACAATTATACAATATTTGCCTTATGTAACACGATGGGATTATTTAGCCACAATGTTCACAGAAGCAATAACAGTAAATGCACCAGAACGATTGGAAAGTGTTCAAGTACCTAAAAGAGCTAGTTACATTAGAGTAATCATGCTGGAACTGAGTCGTATAGCTTCTCATTTGTTATGGCTTGGGCCTTTTATGGCGGATATTGGCGCACAGACTCCCTTTTTCTATATTTTCAGAGAAAGGGAATTTTTATACGATCTATTCGAAGCCGCTACAGGTATGCGAATGATGCATAATTATTTCCGTATTGGAGGAGTCGCTGCGGATCTCCCATATGGCTGGATAGATAAATGTTTTGATTTCTGTAATTTTTCTTTAACAGGAATTGTTGAATATCAAAAACTTATTACGCGGAATCCTAT
>KT949693 Arthropodium cirratum 
TGTCAAAGAAAAATAGAGTACGTTATAAGAAATTAATTAGTCAGTTGGATATTGGAAAATCAAAAATTCGTTAATTTCAAGATAGGTTTTAATTTTTTTCTTTAGGTGTTATTAGATTTTTCATTTGAATGAACCTTATTTTGATAAATTCATGGAATAATGAATTAAGGAAGAAAAGATATGACTGTACCGGCTACAAGAAAGGATTTCATGATAGTTAATATGGGTCCTCACCACCCATCAATGCACGGTGTGCTTCGACTGATCATCACTCTCGATGGAGAAGATGTTATTGACTGTGAACCCATATTGGGTTATTTACACAGAGGGATGGAAAAAATAGCGGAAAATCGAACAATTATACAATATTTGCCTTATGTAACACGATGGGATTATTTAGCCACAATGTTCACAGAAGCAATAACAGTAAATGCACCAGAACGATTGGAAAGTGTTCAAGTACCTAAAAGAGCTAGTTACATTAGAGTAATCATGCTGGAACTGAGTCGTATAGCTTCTCATTTGTTATGGCTTGGGCCTTTTATGGCGGATATTGGCGCACAGACTCCCTTTTTCTATATTTTCAGAGAAAGGGAATTTTTATACGATCTATTCGAAGCCGCTACAGGTATGCGAATGATGCATAATTATTTCCGTATTGGAGGAGTCGCTGCGGATCTCCCATATGGCTGGATAGATAAATGTTTTGATTTCTGTAATTTTTCTTTAACAGGAATTGTTGAATATCAAAAACTTATTACGCGGAATCCTAT
>KT949694 Arthropodium cirratum  
TGTCAAAGAAAAATAGAGTACGTTATAAGAAATTAATTAGTCAGTTGGATATTGGAAAATCAAAAATTCGTTAATTTCAAGATAGGTTTTAATTTTTTTCTTTAGGTGTTATTAGATTTTTCATTTGAATGAACCTTATTTTGATAAATTCATGGAATAATGAATTAAGGAAGAAAAGATATGACTGTACCGGCTACAAGAAAGGATTTCATGATAGTTAATATGGGTCCTCACCACCCATCAATGCACGGTGTGCTTCGACTGATCATCACTCTCGATGGAGAAGATGTTATTGACTGTGAACCCATATTGGGTTATTTACACAGAGGGATGGAAAAAATAGCGGAAAATCGAACAATTATACAATATTTGCCTTATGTAACACGATGGGATTATTTAGCCACAATGTTCACAGAAGCAATAACAGTAAATGCACCAGAACGATTGGAAAGTGTTCAAGTACCTAAAAGAGCTAGTTACATTAGAGTAATCATGCTGGAACTGAGTCGTATAGCTTCTCATTTGTTATGGCTTGGGCCTTTTATGGCGGATATTGGCGCACAGACTCCCTTTTTCTATATTTTCAGAGAAAGGGAATTTTTATACGATCTATTCGAAGCCGCTACAGGTATGCGAATGATGCATAATTATTTCCGTATTGGAGGAGTCGCTGCGGATCTCCCATATGGCTGGATAGATAAATGTTTTGATTTCTGTAATTTTTCTTTAACAGGAATTGTTGAATATCAAAAACTTATTACGCGGAATCCTAT
>KT949695 Arthropodium cirratum  
TGTCAAAGAAAAATAGAGTACGTTATAAGAAATTAATTAGTCAGTTGGATATTGGAAAATCAAAAATTCGTTAATTTCAAGATAGGTTTTAATTTTTTTCTTTAGGTGTTATTAGATTTTTCATTTGAATGAACCTTATTTTGATAAATTCATGGAATAATGAATTAAGGAAGAAAAGATATGACTGTACCGGCTACAAGAAAGGATTTCATGATAGTTAATATGGGTCCTCACCACCCATCAATGCACGGTGTGCTTCGACTGATCATCACTCTCGATGGAGAAGATGTTATTGACTGTGAACCCATATTGGGTTATTTACACAGAGGGATGGAAAAAATAGCGGAAAATCGAACAATTATACAATATTTGCCTTATGTAACACGATGGGATTATTTAGCCACAATGTTCACAGAAGCAATAACAGTAAATGCACCAGAACGATTGGAAAGTGTTCAAGTACCTAAAAGAGCTAGTTACATTAGAGTAATCATGCTGGAACTGAGTCGTATAGCTTCTCATTTGTTATGGCTTGGGCCTTTTATGGCGGATATTGGCGCACAGACTCCCTTTTTCTATATTTTCAGAGAAAGGGAATTTTTATACGATCTATTCGAAGCCGCTACAGGTATGCGAATGATGCATAATTATTTCCGTATTGGAGGAGTCGCTGCGGATCTCCCATATGGCTGGATAGATAAATGTTTTGATTTCTGTAATTTTTCTTTAACAGGAATTGTTGAATATCAAAAACTTATTACGCGGAATCCTAT
>KT949696 Arthropodium cirratum  
TGTCAAAGAAAAATAGAGTACGTTATAAGAAATTAATTAGTCAGTTGGATATTGGAAAATCAAAAATTCGTTAATTTCAAGATAGGTTTTAATTTTTTTCTTTAGGTGTTATTAGATTTTTCATTTGAATGAACCTTATTTTGATAAATTCATGGAATAATGAATTAAGGAAGAAAAGATATGACTGTACCGGCTACAAGAAAGGATTTCATGATAGTTAATATGGGTCCTCACCACCCATCAATGCACGGTGTGCTTCGACTGATCATCACTCTCGATGGAGAAGATGTTATTGACTGTGAACCCATATTGGGTTATTTACACAGAGGGATGGAAAAAATAGCGGAAAATCGAACAATTATACAATATTTGCCTTATGTAACACGATGGGATTATTTAGCCACAATGTTCACAGAAGCAATAACAGTAAATGCACCAGAACGATTGGAAAGTGTTCAAGTACCTAAAAGAGCTAGTTACATTAGAGTAATCATGCTGGAACTGAGTCGTATAGCTTCTCATTTGTTATGGCTTGGGCCTTTTATGGCGGATATTGGCGCACAGACTCCCTTTTTCTATATTTTCAGAGAAAGGGAATTTTTATACGATCTATTCGAAGCCGCTACAGGTATGCGAATGATGCATAATTATTTCCGTATTGGAGGAGTCGCTGCGGATCTCCCATATGGCTGGATAGATAAATGTTTTGATTTCTGTAATTTTTCTTTAACAGGAATTGTTGAATATCAAAAACTTATTACGCGGAATCCTAT
>KT949697 Arthropodium cirratum 
TGTCAAAGAAAAATAGAGTACGTTATAAGAAATTAATTAGTCAGTTGGATATTGGAAAATCAAAAATTCGTTAATTTCAAGATAGGTTTTAATTTTTTTCTTTAGGTGTTATTAGATTTTTCATTTGAATGAACCTTATTTTGATAAATTCATGGAATAATGAATTAAGGAAGAAAAGATATGACTGTACCGGCTACAAGAAAGGATTTCATGATAGTTAATATGGGTCCTCACCACCCATCAATGCACGGTGTGCTTCGACTGATCATCACTCTCGATGGAGAAGATGTTATTGACTGTGAACCCATATTGGGTTATTTACACAGAGGGATGGAAAAAATAGCGGAAAATCGAACAATTATACAATATTTGCCTTATGTAACACGATGGGATTATTTAGCCACAATGTTCACAGAAGCAATAACAGTAAATGCACCAGAACGATTGGAAAGTGTTCAAGTACCTAAAAGAGCTAGTTACATTAGAGTAATCATGCTGGAACTGAGTCGTATAGCTTCTCATTTGTTATGGCTTGGGCCTTTTATGGCGGATATTGGCGCACAGACTCCCTTTTTCTATATTTTCAGAGAAAGGGAATTTTTATACGATCTATTCGAAGCCGCTACAGGTATGCGAATGATGCATAATTATTTCCGTATTGGAGGAGTCGCTGCGGATCTCCCATATGGCTGGATAGATAAATGTTTTGATTTCTGTAATTTTTCTTTAACAGGAATTGTTGAATATCAAAAACTTATTACGCGGAATCCTAT
>KT949698 Arthropodium cirratum 
TGTCAAAGAAAAATAGAGTACGTTATAAGAAATTAATTAGTCAGTTGGATATTGGAAAATCAAAAATTCGTTAATTTCAAGATAGGTTTTAATTTTTTTCTTTAGGTGTTATTAGATTTTTCATTTGAATGAACCTTATTTTGATAAATTCATGGAATAATGAATTAAGGAAGAAAAGATATGACTGTACCGGCTACAAGAAAGGATTTCATGATAGTTAATATGGGTCCTCACCACCCATCAATGCACGGTGTGCTTCGACTGATCATCACTCTCGATGGAGAAGATGTTATTGACTGTGAACCCATATTGGGTTATTTACACAGAGGGATGGAAAAAATAGCGGAAAATCGAACAATTATACAATATTTGCCTTATGTAACACGATGGGATTATTTAGCCACAATGTTCACAGAAGCAATAACAGTAAATGCACCAGAACGATTGGAAAGTGTTCAAGTACCTAAAAGAGCTAGTTACATTAGAGTAATCATGCTGGAACTGAGTCGTATAGCTTCTCATTTGTTATGGCTTGGGCCTTTTATGGCGGATATTGGCGCACAGACTCCCTTTTTCTATATTTTCAGAGAAAGGGAATTTTTATACGATCTATTCGAAGCCGCTACAGGTATGCGAATGATGCATAATTATTTCCGTATTGGAGGAGTCGCTGCGGATCTCCCATATGGCTGGATAGATAAATGTTTTGATTTCTGTAATTTTTCTTTAACAGGAATTGTTGAATATCAAAAACTTATTACGCGGAATCCTAT
>KT949699 Arthropodium cirratum 
TGTCAAAGAAAAATAGAGTACGTTATAAGAAATTAATTAGTCAGTTGGATATTGGAAAATCAAAAATTCGTTAATTTCAAGATAGGTTTTAATTTTTTTCTTTAGGTGTTATTAGATTTTTCATTTGAATGAACCTTATTTTGATAAATTCATGGAATAATGAATTAAGGAAGAAAAGATATGACTGTACCGGCTACAAGAAAGGATTTCATGATAGTTAATATGGGTCCTCACCACCCATCAATGCACGGTGTGCTTCGACTGATCATCACTCTCGATGGAGAAGATGTTATTGACTGTGAACCCATATTGGGTTATTTACACAGAGGGATGGAAAAAATAGCGGAAAATCGAACAATTATACAATATTTGCCTTATGTAACACGATGGGATTATTTAGCCACAATGTTCACAGAAGCAATAACAGTAAATGCACCAGAACGATTGGAAAGTGTTCAAGTACCTAAAAGAGCTAGTTACATTAGAGTAATCATGCTGGAACTGAGTCGTATAGCTTCTCATTTGTTATGGCTTGGGCCTTTTATGGCGGATATTGGCGCACAGACTCCCTTTTTCTATATTTTCAGAGAAAGGGAATTTTTATACGATCTATTCGAAGCCGCTACAGGTATGCGAATGATGCATAATTATTTCCGTATTGGAGGAGTCGCTGCGGATCTCCCATATGGCTGGATAGATAAATGTTTTGATTTCTGTAATTTTTCTTTAACAGGAATTGTTGAATATCAAAAACTTATTACGCGGAATCCTAT
>KT949700 Arthropodium cirratum  
TGTCAAAGAAAAATAGAGTACGTTATAAGAAATTAATTAGTCAGTTGGATATTGGAAAATCAAAAATTCGTTAATTTCAAGATAGGTTTTAATTTTTTTCTTTAGGTGTTATTAGATTTTTCATTTGAATGAACCTTATTTTGATAAATTCATGGAATAATGAATTAAGGAAGAAAAGATATGACTGTACCGGCTACAAGAAAGGATTTCATGATAGTTAATATGGGTCCTCACCACCCATCAATGCACGGTGTGCTTCGACTGATCATCACTCTCGATGGAGAAGATGTTATTGACTGTGAACCCATATTGGGTTATTTACACAGAGGGATGGAAAAAATAGCGGAAAATCGAACAATTATACAATATTTGCCTTATGTAACACGATGGGATTATTTAGCCACAATGTTCACAGAAGCAATAACAGTAAATGCACCAGAACGATTGGAAAGTGTTCAAGTACCTAAAAGAGCTAGTTACATTAGAGTAATCATGCTGGAACTGAGTCGTATAGCTTCTCATTTGTTATGGCTTGGGCCTTTTATGGCGGATATTGGCGCACAGACTCCCTTTTTCTATATTTTCAGAGAAAGGGAATTTTTATACGATCTATTCGAAGCCGCTACAGGTATGCGAATGATGCATAATTATTTCCGTATTGGAGGAGTCGCTGCGGATCTCCCATATGGCTGGATAGATAAATGTTTTGATTTCTGTAATTTTTCTTTAACAGGAATTGTTGAATATCAAAAACTTATTACGCGGAATCCTAT
>KT949701 Arthropodium cirratum 
TGTCAAAGAAAAATAGAGTACGTTATAAGAAATTAATTAGTCAGTTGGATATTGGAAAATCAAAAATTCGTTAATTTCAAGATAGGTTTTAATTTTTTTCTTTAGGTGTTATTAGATTTTTCATTTGAATGAACCTTATTTTGATAAATTCATGGAATAATGAATTAAGGAAGAAAAGATATGACTGTACCGGCTACAAGAAAGGATTTCATGATAGTTAATATGGGTCCTCACCACCCATCAATGCACGGTGTGCTTCGACTGATCATCACTCTCGATGGAGAAGATGTTATTGACTGTGAACCCATATTGGGTTATTTACACAGAGGGATGGAAAAAATAGCGGAAAATCGAACAATTATACAATATTTGCCTTATGTAACACGATGGGATTATTTAGCCACAATGTTCACAGAAGCAATAACAGTAAATGCACCAGAACGATTGGAAAGTGTTCAAGTACCTAAAAGAGCTAGTTACATTAGAGTAATCATGCTGGAACTGAGTCGTATAGCTTCTCATTTGTTATGGCTTGGGCCTTTTATGGCGGATATTGGCGCACAGACTCCCTTTTTCTATATTTTCAGAGAAAGGGAATTTTTATACGATCTATTCGAAGCCGCTACAGGTATGCGAATGATGCATAATTATTTCCGTATTGGAGGAGTCGCTGCGGATCTCCCATATGGCTGGATAGATAAATGTTTTGATTTCTGTAATTTTTCTTTAACAGGAATTGTTGAATATCAAAAACTTATTACGCGGAATCCTAT
>KT949702 Arthropodium cirratum
TGTCAAAGAAAAATAGAGTACGTTATAAGAAATTAATTAGTCAGTTGGATATTGGAAAATCAAAAATTCGTTAATTTCAAGATAGGTTTTAATTTTTTTCTTTAGGTGTTATTAGATTTTTCATTTGAATGAACCTTATTTTGATAAATTCATGGAATAATGAATTAAGGAAGAAAAGATATGACTGTACCGGCTACAAGAAAGGATTTCATGATAGTTAATATGGGTCCTCACCACCCATCAATGCACGGTGTGCTTCGACTGATCATCACTCTCGATGGAGAAGATGTTATTGACTGTGAACCCATATTGGGTTATTTACACAGAGGGATGGAAAAAATAGCGGAAAATCGAACAATTATACAATATTTGCCTTATGTAACACGATGGGATTATTTAGCCACAATGTTCACAGAAGCAATAACAGTAAATGCACCAGAACGATTGGAAAGTGTTCAAGTACCTAAAAGAGCTAGTTACATTAGAGTAATCATGCTGGAACTGAGTCGTATAGCTTCTCATTTGTTATGGCTTGGGCCTTTTATGGCGGATATTGGCGCACAGACTCCCTTTTTCTATATTTTCAGAGAAAGGGAATTTTTATACGATCTATTCGAAGCCGCTACAGGTATGCGAATGATGCATAATTATTTCCGTATTGGAGGAGTCGCTGCGGATCTCCCATATGGCTGGATAGATAAATGTTTTGATTTCTGTAATTTTTCTTTAACAGGAATTGTTGAATATCAAAAACTTATTACGCGGAATCCTAT
>KT949703 Arthropodium cirratum
TGTCAAAGAAAAATAGAGTACGTTATAAGAAATTAATTAGTCAGTTGGATATTGGAAAATCAAAAATTCGTTAATTTCAAGATAGGTTTTAATTTTTTTCTTTAGGTGTTATTAGATTTTTCATTTGAATGAACCTTATTTTGATAAATTCATGGAATAATGAATTAAGGAAGAAAAGATATGACTGTACCGGCTACAAGAAAGGATTTCATGATAGTTAATATGGGTCCTCACCACCCATCAATGCACGGTGTGCTTCGACTGATCATCACTCTCGATGGAGAAGATGTTATTGACTGTGAACCCATATTGGGTTATTTACACAGAGGGATGGAAAAAATAGCGGAAAATCGAACAATTATACAATATTTGCCTTATGTAACACGATGGGATTATTTAGCCACAATGTTCACAGAAGCAATAACAGTAAATGCACCAGAACGATTGGAAAGTGTTCAAGTACCTAAAAGAGCTAGTTACATTAGAGTAATCATGCTGGAACTGAGTCGTATAGCTTCTCATTTGTTATGGCTTGGGCCTTTTATGGCGGATATTGGCGCACAGACTCCCTTTTTCTATATTTTCAGAGAAAGGGAATTTTTATACGATCTATTCGAAGCCGCTACAGGTATGCGAATGATGCATAATTATTTCCGTATTGGAGGAGTCGCTGCGGATCTCCCATATGGCTGGATAGATAAATGTTTTGATTTCTGTAATTTTTCTTTAACAGGAATTGTTGAATATCAAAAACTTATTACGCGGAATCCTAT
>KT949704 Arthropodium cirratum 
TGTCAAAGAAAAATAGAGTACGTTATAAGAAATTAATTAGTCAGTTGGATATTGGAAAATCAAAAATTCGTTAATTTCAAGATAGGTTTTAATTTTTTTCTTTAGGTGTTATTAGATTTTTCATTTGAATGAACCTTATTTTGATAAATTCATGGAATAATGAATTAAGGAAGAAAAGATATGACTGTACCGGCTACAAGAAAGGATTTCATGATAGTTAATATGGGTCCTCACCACCCATCAATGCACGGTGTGCTTCGACTGATCATCACTCTCGATGGAGAAGATGTTATTGACTGTGAACCCATATTGGGTTATTTACACAGAGGGATGGAAAAAATAGCGGAAAATCGAACAATTATACAATATTTGCCTTATGTAACACGATGGGATTATTTAGCCACAATGTTCACAGAAGCAATAACAGTAAATGCACCAGAACGATTGGAAAGTGTTCAAGTACCTAAAAGAGCTAGTTACATTAGAGTAATCATGCTGGAACTGAGTCGTATAGCTTCTCATTTGTTATGGCTTGGGCCTTTTATGGCGGATATTGGCGCACAGACTCCCTTTTTCTATATTTTCAGAGAAAGGGAATTTTTATACGATCTATTCGAAGCCGCTACAGGTATGCGAATGATGCATAATTATTTCCGTATTGGAGGAGTCGCTGCGGATCTCCCATATGGCTGGATAGATAAATGTTTTGATTTCTGTAATTTTTCTTTAACAGGAATTGTTGAATATCAAAAACTTATTACGCGGAATCCTAT
>KT949705 Arthropodium cirratum
TGTCAAAGAAAAATAGAGTACGTTATAAGAAATTAATTAGTCAGTTGGATATTGGAAAATCAAAAATTCGTTAATTTCAAGATAGGTTTTAATTTTTTTCTTTAGGTGTTATTAGATTTTTCATTTGAATGAACCTTATTTTGATAAATTCATGGAATAATGAATTAAGGAAGAAAAGATATGACTGTACCGGCTACAAGAAAGGATTTCATGATAGTTAATATGGGTCCTCACCACCCATCAATGCACGGTGTGCTTCGACTGATCATCACTCTCGATGGAGAAGATGTTATTGACTGTGAACCCATATTGGGTTATTTACACAGAGGGATGGAAAAAATAGCGGAAAATCGAACAATTATACAATATTTGCCTTATGTAACACGATGGGATTATTTAGCCACAATGTTCACAGAAGCAATAACAGTAAATGCACCAGAACGATTGGAAAGTGTTCAAGTACCTAAAAGAGCTAGTTACATTAGAGTAATCATGCTGGAACTGAGTCGTATAGCTTCTCATTTGTTATGGCTTGGGCCTTTTATGGCGGATATTGGCGCACAGACTCCCTTTTTCTATATTTTCAGAGAAAGGGAATTTTTATACGATCTATTCGAAGCCGCTACAGGTATGCGAATGATGCATAATTATTTCCGTATTGGAGGAGTCGCTGCGGATCTCCCATATGGCTGGATAGATAAATGTTTTGATTTCTGTAATTTTTCTTTAACAGGAATTGTTGAATATCAAAAACTTATTACGCGGAATCCTAT
>KT949706 Arthropodium cirratum 
TGTCAAAGAAAAATAGAGTACGTTATAAGAAATTAATTAGTCAGTTGGATATTGGAAAATCAAAAATTCGTTAATTTCAAGATAGGTTTTAATTTTTTTCTTTAGGTGTTATTAGATTTTTCATTTGAATGAACCTTATTTTGATAAATTCATGGAATAATGAATTAAGGAAGAAAAGATATGACTGTACCGGCTACAAGAAAGGATTTCATGATAGTTAATATGGGTCCTCACCACCCATCAATGCACGGTGTGCTTCGACTGATCATCACTCTCGATGGAGAAGATGTTATTGACTGTGAACCCATATTGGGTTATTTACACAGAGGGATGGAAAAAATAGCGGAAAATCGAACAATTATACAATATTTGCCTTATGTAACACGATGGGATTATTTAGCCACAATGTTCACAGAAGCAATAACAGTAAATGCACCAGAACGATTGGAAAGTGTTCAAGTACCTAAAAGAGCTAGTTACATTAGAGTAATCATGCTGGAACTGAGTCGTATAGCTTCTCATTTGTTATGGCTTGGGCCTTTTATGGCGGATATTGGCGCACAGACTCCCTTTTTCTATATTTTCAGAGAAAGGGAATTTTTATACGATCTATTCGAAGCCGCTACAGGTATGCGAATGATGCATAATTATTTCCGTATTGGAGGAGTCGCTGCGGATCTCCCATATGGCTGGATAGATAAATGTTTTGATTTCTGTAATTTTTCTTTAACAGGAATTGTTGAATATCAAAAACTTATTACGCGGAATCCTAT
>KT949707 Arthropodium cirratum
TGTCAAAGAAAAATAGAGTACGTTATAAGAAATTAATTAGTCAGTTGGATATTGGAAAATCAAAAATTCGTTAATTTCAAGATAGGTTTTAATTTTTTTCTTTAGGTGTTATTAGATTTTTCATTTGAATGAACCTTATTTTGATAAATTCATGGAATAATGAATTAAGGAAGAAAAGATATGACTGTACCGGCTACAAGAAAGGATTTCATGATAGTTAATATGGGTCCTCACCACCCATCAATGCACGGTGTGCTTCGACTGATCATCACTCTCGATGGAGAAGATGTTATTGACTGTGAACCCATATTGGGTTATTTACACAGAGGGATGGAAAAAATAGCGGAAAATCGAACAATTATACAATATTTGCCTTATGTAACACGATGGGATTATTTAGCCACAATGTTCACAGAAGCAATAACAGTAAATGCACCAGAACGATTGGAAAGTGTTCAAGTACCTAAAAGAGCTAGTTACATTAGAGTAATCATGCTGGAACTGAGTCGTATAGCTTCTCATTTGTTATGGCTTGGGCCTTTTATGGCGGATATTGGCGCACAGACTCCCTTTTTCTATATTTTCAGAGAAAGGGAATTTTTATACGATCTATTCGAAGCCGCTACAGGTATGCGAATGATGCATAATTATTTCCGTATTGGAGGAGTCGCTGCGGATCTCCCATATGGCTGGATAGATAAATGTTTTGATTTCTGTAATTTTTCTTTAACAGGAATTGTTGAATATCAAAAACTTATTACGCGGAATCCTAT
>KT949708 Arthropodium cirratum 
TGTCAAAGAAAAATAGAGTACGTTATAAGAAATTAATTAGTCAGTTGGATATTGGAAAATCAAAAATTCGTTAATTTCAAGATAGGTTTTAATTTTTTTCTTTAGGTGTTATTAGATTTTTCATTTGAATGAACCTTATTTTGATAAATTCATGGAATAATGAATTAAGGAAGAAAAGATATGACTGTACCGGCTACAAGAAAGGATTTCATGATAGTTAATATGGGTCCTCACCACCCATCAATGCACGGTGTGCTTCGACTGATCATCACTCTCGATGGAGAAGATGTTATTGACTGTGAACCCATATTGGGTTATTTACACAGAGGGATGGAAAAAATAGCGGAAAATCGAACAATTATACAATATTTGCCTTATGTAACACGATGGGATTATTTAGCCACAATGTTCACAGAAGCAATAACAGTAAATGCACCAGAACGATTGGAAAGTGTTCAAGTACCTAAAAGAGCTAGTTACATTAGAGTAATCATGCTGGAACTGAGTCGTATAGCTTCTCATTTGTTATGGCTTGGGCCTTTTATGGCGGATATTGGCGCACAGACTCCCTTTTTCTATATTTTCAGAGAAAGGGAATTTTTATACGATCTATTCGAAGCCGCTACAGGTATGCGAATGATGCATAATTATTTCCGTATTGGAGGAGTCGCTGCGGATCTCCCATATGGCTGGATAGATAAATGTTTTGATTTCTGTAATTTTTCTTTAACAGGAATTGTTGAATATCAAAAACTTATTACGCGGAATCCTAT
>KT949709 Arthropodium cirratum 
TGTCAAAGAAAAATAGAGTACGTTATAAGAAATTAATTAGTCAGTTGGATATTGGAAAATCAAAAATTCGTTAATTTCAAGATAGGTTTTAATTTTTTTCTTTAGGTGTTATTAGATTTTTCATTTGAATGAACCTTATTTTGATAAATTCATGGAATAATGAATTAAGGAAGAAAAGATATGACTGTACCGGCTACAAGAAAGGATTTCATGATAGTTAATATGGGTCCTCACCACCCATCAATGCACGGTGTGCTTCGACTGATCATCACTCTCGATGGAGAAGATGTTATTGACTGTGAACCCATATTGGGTTATTTACACAGAGGGATGGAAAAAATAGCGGAAAATCGAACAATTATACAATATTTGCCTTATGTAACACGATGGGATTATTTAGCCACAATGTTCACAGAAGCAATAACAGTAAATGCACCAGAACGATTGGAAAGTGTTCAAGTACCTAAAAGAGCTAGTTACATTAGAGTAATCATGCTGGAACTGAGTCGTATAGCTTCTCATTTGTTATGGCTTGGGCCTTTTATGGCGGATATTGGCGCACAGACTCCCTTTTTCTATATTTTCAGAGAAAGGGAATTTTTATACGATCTATTCGAAGCCGCTACAGGTATGCGAATGATGCATAATTATTTCCGTATTGGAGGAGTCGCTGCGGATCTCCCATATGGCTGGATAGATAAATGTTTTGATTTCTGTAATTTTTCTTTAACAGGAATTGTTGAATATCAAAAACTTATTACGCGGAATCCTAT
>KT949710 Arthropodium cirratum 
TGTCAAAGAAAAATAGAGTACGTTATAAGAAATTAATTAGTCAGTTGGATATTGGAAAATCAAAAATTCGTTAATTTCAAGATAGGTTTTAATTTTTTTCTTTAGGTGTTATTAGATTTTTCATTTGAATGAACCTTATTTTGATAAATTCATGGAATAATGAATTAAGGAAGAAAAGATATGACTGTACCGGCTACAAGAAAGGATTTCATGATAGTTAATATGGGTCCTCACCACCCATCAATGCACGGTGTGCTTCGACTGATCATCACTCTCGATGGAGAAGATGTTATTGACTGTGAACCCATATTGGGTTATTTACACAGAGGGATGGAAAAAATAGCGGAAAATCGAACAATTATACAATATTTGCCTTATGTAACACGATGGGATTATTTAGCCACAATGTTCACAGAAGCAATAACAGTAAATGCACCAGAACGATTGGAAAGTGTTCAAGTACCTAAAAGAGCTAGTTACATTAGAGTAATCATGCTGGAACTGAGTCGTATAGCTTCTCATTTGTTATGGCTTGGGCCTTTTATGGCGGATATTGGCGCACAGACTCCCTTTTTCTATATTTTCAGAGAAAGGGAATTTTTATACGATCTATTCGAAGCCGCTACAGGTATGCGAATGATGCATAATTATTTCCGTATTGGAGGAGTCGCTGCGGATCTCCCATATGGCTGGATAGATAAATGTTTTGATTTCTGTAATTTTTCTTTAACAGGAATTGTTGAATATCAAAAACTTATTACGCGGAATCCTAT
>KT949711 Arthropodium cirratum  
TGTCAAAGAAAAATAGAGTACGTTATAAGAAATTAATTAGTCAGTTGGATATTGGAAAATCAAAAATTCGTTAATTTCAAGATAGGTTTTAATTTTTTTCTTTAGGTGTTATTAGATTTTTCATTTGAATGAACCTTATTTTGATAAATTCATGGAATAATGAATTAAGGAAGAAAAGATATGACTGTACCGGCTACAAGAAAGGATTTCATGATAGTTAATATGGGTCCTCACCACCCATCAATGCACGGTGTGCTTCGACTGATCATCACTCTCGATGGAGAAGATGTTATTGACTGTGAACCCATATTGGGTTATTTACACAGAGGGATGGAAAAAATAGCGGAAAATCGAACAATTATACAATATTTGCCTTATGTAACACGATGGGATTATTTAGCCACAATGTTCACAGAAGCAATAACAGTAAATGCACCAGAACGATTGGAAAGTGTTCAAGTACCTAAAAGAGCTAGTTACATTAGAGTAATCATGCTGGAACTGAGTCGTATAGCTTCTCATTTGTTATGGCTTGGGCCTTTTATGGCGGATATTGGCGCACAGACTCCCTTTTTCTATATTTTCAGAGAAAGGGAATTTTTATACGATCTATTCGAAGCCGCTACAGGTATGCGAATGATGCATAATTATTTCCGTATTGGAGGAGTCGCTGCGGATCTCCCATATGGCTGGATAGATAAATGTTTTGATTTCTGTAATTTTTCTTTAACAGGAATTGTTGAATATCAAAAACTTATTACGCGGAATCCTAT
>KT949712 Arthropodium cirratum  
TGTCAAAGAAAAATAGAGTACGTTATAAGAAATTAATTAGTCAGTTGGATATTGGAAAATCAAAAATTCGTTAATTTCAAGATAGGTTTTAATTTTTTTCTTTAGGTGTTATTAGATTTTTCATTTGAATGAACCTTATTTTGATAAATTCATGGAATAATGAATTAAGGAAGAAAAGATATGACTGTACCGGCTACAAGAAAGGATTTCATGATAGTTAATATGGGTCCTCACCACCCATCAATGCACGGTGTGCTTCGACTGATCATCACTCTCGATGGAGAAGATGTTATTGACTGTGAACCCATATTGGGTTATTTACACAGAGGGATGGAAAAAATAGCGGAAAATCGAACAATTATACAATATTTGCCTTATGTAACACGATGGGATTATTTAGCCACAATGTTCACAGAAGCAATAACAGTAAATGCACCAGAACGATTGGAAAGTGTTCAAGTACCTAAAAGAGCTAGTTACATTAGAGTAATCATGCTGGAACTGAGTCGTATAGCTTCTCATTTGTTATGGCTTGGGCCTTTTATGGCGGATATTGGCGCACAGACTCCCTTTTTCTATATTTTCAGAGAAAGGGAATTTTTATACGATCTATTCGAAGCCGCTACAGGTATGCGAATGATGCATAATTATTTCCGTATTGGAGGAGTCGCTGCGGATCTCCCATATGGCTGGATAGATAAATGTTTTGATTTCTGTAATTTTTCTTTAACAGGAATTGTTGAATATCAAAAACTTATTACGCGGAATCCTAT
>KT949713 Arthropodium cirratum  
TGTCAAAGAAAAATAGAGTACGTTATAAGAAATTAATTAGTCAGTTGGATATTGGAAAATCAAAAATTCGTTAATTTCAAGATAGGTTTTAATTTTTTTCTTTAGGTGTTATTAGATTTTTCATTTGAATGAACCTTATTTTGATAAATTCATGGAATAATGAATTAAGGAAGAAAAGATATGACTGTACCGGCTACAAGAAAGGATTTCATGATAGTTAATATGGGTCCTCACCACCCATCAATGCACGGTGTGCTTCGACTGATCATCACTCTCGATGGAGAAGATGTTATTGACTGTGAACCCATATTGGGTTATTTACACAGAGGGATGGAAAAAATAGCGGAAAATCGAACAATTATACAATATTTGCCTTATGTAACACGATGGGATTATTTAGCCACAATGTTCACAGAAGCAATAACAGTAAATGCACCAGAACGATTGGAAAGTGTTCAAGTACCTAAAAGAGCTAGTTACATTAGAGTAATCATGCTGGAACTGAGTCGTATAGCTTCTCATTTGTTATGGCTTGGGCCTTTTATGGCGGATATTGGCGCACAGACTCCCTTTTTCTATATTTTCAGAGAAAGGGAATTTTTATACGATCTATTCGAAGCCGCTACAGGTATGCGAATGATGCATAATTATTTCCGTATTGGAGGAGTCGCTGCGGATCTCCCATATGGCTGGATAGATAAATGTTTTGATTTCTGTAATTTTTCTTTAACAGGAATTGTTGAATATCAAAAACTTATTACGCGGAATCCTAT
>KT949714 Arthropodium cirratum  
TGTCAAAGAAAAATAGAGTACGTTATAAGAAATTAATTAGTCAGTTGGATATTGGAAAATCAAAAATTCGTTAATTTCAAGATAGGTTTTAATTTTTTTCTTTAGGTGTTATTAGATTTTTCATTTGAATGAACCTTATTTTGATAAATTCATGGAATAATGAATTAAGGAAGAAAAGATATGACTGTACCGGCTACAAGAAAGGATTTCATGATAGTTAATATGGGTCCTCACCACCCATCAATGCACGGTGTGCTTCGACTGATCATCACTCTCGATGGAGAAGATGTTATTGACTGTGAACCCATATTGGGTTATTTACACAGAGGGATGGAAAAAATAGCGGAAAATCGAACAATTATACAATATTTGCCTTATGTAACACGATGGGATTATTTAGCCACAATGTTCACAGAAGCAATAACAGTAAATGCACCAGAACGATTGGAAAGTGTTCAAGTACCTAAAAGAGCTAGTTACATTAGAGTAATCATGCTGGAACTGAGTCGTATAGCTTCTCATTTGTTATGGCTTGGGCCTTTTATGGCGGATATTGGCGCACAGACTCCCTTTTTCTATATTTTCAGAGAAAGGGAATTTTTATACGATCTATTCGAAGCCGCTACAGGTATGCGAATGATGCATAATTATTTCCGTATTGGAGGAGTCGCTGCGGATCTCCCATATGGCTGGATAGATAAATGTTTTGATTTCTGTAATTTTTCTTTAACAGGAATTGTTGAATATCAAAAACTTATTACGCGGAATCCTAT
>KT949715 Arthropodium cirratum 
TGTCAAAGAAAAATAGAGTACGTTATAAGAAATTAATTAGTCAGTTGGATATTGGAAAATCAAAAATTCGTTAATTTCAAGATAGGTTTTAATTTTTTTCTTTAGGTGTTATTAGATTTTTCATTTGAATGAACCTTATTTTGATAAATTCATGGAATAATGAATTAAGGAAGAAAAGATATGACTGTACCGGCTACAAGAAAGGATTTCATGATAGTTAATATGGGTCCTCACCACCCATCAATGCACGGTGTGCTTCGACTGATCATCACTCTCGATGGAGAAGATGTTATTGACTGTGAACCCATATTGGGTTATTTACACAGAGGGATGGAAAAAATAGCGGAAAATCGAACAATTATACAATATTTGCCTTATGTAACACGATGGGATTATTTAGCCACAATGTTCACAGAAGCAATAACAGTAAATGCACCAGAACGATTGGAAAGTGTTCAAGTACCTAAAAGAGCTAGTTACATTAGAGTAATCATGCTGGAACTGAGTCGTATAGCTTCTCATTTGTTATGGCTTGGGCCTTTTATGGCGGATATTGGCGCACAGACTCCCTTTTTCTATATTTTCAGAGAAAGGGAATTTTTATACGATCTATTCGAAGCCGCTACAGGTATGCGAATGATGCATAATTATTTCCGTATTGGAGGAGTCGCTGCGGATCTCCCATATGGCTGGATAGATAAATGTTTTGATTTCTGTAATTTTTCTTTAACAGGAATTGTTGAATATCAAAAACTTATTACGCGGAATCCTAT
>KT949716 Arthropodium cirratum 
TGTCAAAGAAAAATAGAGTACGTTATAAGAAATTAATTAGTCAGTTGGATATTGGAAAATCAAAAATTCGTTAATTTCAAGATAGGTTTTAATTTTTTTCTTTAGGTGTTATTAGATTTTTCATTTGAATGAACCTTATTTTGATAAATTCATGGAATAATGAATTAAGGAAGAAAAGATATGACTGTACCGGCTACAAGAAAGGATTTCATGATAGTTAATATGGGTCCTCACCACCCATCAATGCACGGTGTGCTTCGACTGATCATCACTCTCGATGGAGAAGATGTTATTGACTGTGAACCCATATTGGGTTATTTACACAGAGGGATGGAAAAAATAGCGGAAAATCGAACAATTATACAATATTTGCCTTATGTAACACGATGGGATTATTTAGCCACAATGTTCACAGAAGCAATAACAGTAAATGCACCAGAACGATTGGAAAGTGTTCAAGTACCTAAAAGAGCTAGTTACATTAGAGTAATCATGCTGGAACTGAGTCGTATAGCTTCTCATTTGTTATGGCTTGGGCCTTTTATGGCGGATATTGGCGCACAGACTCCCTTTTTCTATATTTTCAGAGAAAGGGAATTTTTATACGATCTATTCGAAGCCGCTACAGGTATGCGAATGATGCATAATTATTTCCGTATTGGAGGAGTCGCTGCGGATCTCCCATATGGCTGGATAGATAAATGTTTTGATTTCTGTAATTTTTCTTTAACAGGAATTGTTGAATATCAAAAACTTATTACGCGGAATCCTAT
>KT949717 Arthropodium cirratum  
TGTCAAAGAAAAATAGAGTACGTTATAAGAAATTAATTAGTCAGTTGGATATTGGAAAATCAAAAATTCGTTAATTTCAAGATAGGTTTTAATTTTTTTCTTTAGGTGTTATTAGATTTTTCATTTGAATGAACCTTATTTTGATAAATTCATGGAATAATGAATTAAGGAAGAAAAGATATGACTGTACCGGCTACAAGAAAGGATTTCATGATAGTTAATATGGGTCCTCACCACCCATCAATGCACGGTGTGCTTCGACTGATCATCACTCTCGATGGAGAAGATGTTATTGACTGTGAACCCATATTGGGTTATTTACACAGAGGGATGGAAAAAATAGCGGAAAATCGAACAATTATACAATATTTGCCTTATGTAACACGATGGGATTATTTAGCCACAATGTTCACAGAAGCAATAACAGTAAATGCACCAGAACGATTGGAAAGTGTTCAAGTACCTAAAAGAGCTAGTTACATTAGAGTAATCATGCTGGAACTGAGTCGTATAGCTTCTCATTTGTTATGGCTTGGGCCTTTTATGGCGGATATTGGCGCACAGACTCCCTTTTTCTATATTTTCAGAGAAAGGGAATTTTTATACGATCTATTCGAAGCCGCTACAGGTATGCGAATGATGCATAATTATTTCCGTATTGGAGGAGTCGCTGCGGATCTCCCATATGGCTGGATAGATAAATGTTTTGATTTCTGTAATTTTTCTTTAACAGGAATTGTTGAATATCAAAAACTTATTACGCGGAATCCTAT
>KT949718 Arthropodium cirratum  
TGTCAAAGAAAAATAGAGTACGTTATAAGAAATTAATTAGTCAGTTGGATATTGGAAAATCAAAAATTCGTAAATTTCAAGATAGGTTTTAATTTTTTTCTTTAGGTGTTATTAGATTTTTCATTTGAATGAACCTTATTTTGATAAATTCATGGAATAATGAATTAAGGAAGAAAAGATATGACTGTACCGGCTACAAGAAAGGATTTCATGATAGTTAATATGGGTCCTCACCACCCATCAATGCACGGTGTGCTTCGACTGATCATCACTCTCGATGGAGAAGATGTTATTGACTGTGAACCCATATTGGGTTATTTACACAGAGGGATGGAAAAAATAGCGGAAAATCGAACAATTATACAATATTTGCCTTATGTAACACGATGGGATTATTTAGCCACAATGTTCACAGAAGCAATAACAGTAAATGCACCAGAACGATTGGAAAGTGTTCAAGTACCTAAAAGAGCTAGTTACATTAGAGTAATCATGCTGGAACTGAGTCGTATAGCTTCTCATTTGTTATGGCTTGGGCCTTTTATGGCGGATATTGGCGCACAGACTCCCTTTTTCTATATTTTCAGAGAAAGGGAATTTTTATACGATCTATTCGAAGCCGCTACAGGTATGCGAATGATGCATAATTATTTCCGTATTGGAGGAGTCGCTGCGGATCTCCCATATGGCTGGATAGATAAATGTTTTGATTTCTGTAATTTTTCTTTAACAGGAATTGTTGAATATCAAAAACTTATTACGCGGAATCCTAT
>KT949719 Arthropodium cirratum  
TGTCAAAGAAAAATAGAGTACGTTATAAGAAATTAATTAGTCAGTTGGATATTGGAAAATCAAAAATTCGTAAATTTCAAGATAGGTTTTAATTTTTTTCTTTAGGTGTTATTAGATTTTTCATTTGAATGAACCTTATTTTGATAAATTCATGGAATAATGAATTAAGGAAGAAAAGATATGACTGTACCGGCTACAAGAAAGGATTTCATGATAGTTAATATGGGTCCTCACCACCCATCAATGCACGGTGTGCTTCGACTGATCATCACTCTCGATGGAGAAGATGTTATTGACTGTGAACCCATATTGGGTTATTTACACAGAGGGATGGAAAAAATAGCGGAAAATCGAACAATTATACAATATTTGCCTTATGTAACACGATGGGATTATTTAGCCACAATGTTCACAGAAGCAATAACAGTAAATGCACCAGAACGATTGGAAAGTGTTCAAGTACCTAAAAGAGCTAGTTACATTAGAGTAATCATGCTGGAACTGAGTCGTATAGCTTCTCATTTGTTATGGCTTGGGCCTTTTATGGCGGATATTGGCGCACAGACTCCCTTTTTCTATATTTTCAGAGAAAGGGAATTTTTATACGATCTATTCGAAGCCGCTACAGGTATGCGAATGATGCATAATTATTTCCGTATTGGAGGAGTCGCTGCGGATCTCCCATATGGCTGGATAGATAAATGTTTTGATTTCTGTAATTTTTCTTTAACAGGAATTGTTGAATATCAAAAACTTATTACGCGGAATCCTAT
>KT949720 Arthropodium cirratum 
TGTCAAAGAAAAATAGAGTACGTTATAAGAAATTAATTAGTCAGTTGGATATTGGAAAATCAAAAATTCGTTAATTTCAAGATAGGTTTTAATTTTTTTCTTTAGGTGTTATTAGATTTTTCATTTGAATGAACCTTATTTTGATAAATTCATGGAATAATGAATTAAGGAAGAAAAGATATGACTGTACCGACTACAAGAAAGGATTTCATGATAGTTAATATGGGTCCTCACCACCCATCAATGCACGGTGTGCTTCGACTGATCATCACTCTCGATGGAGAAGATGTTATTGACTGTGAACCCATATTGGGTTATTTACACAGAGGGATGGAAAAAATAGCGGAAAATCGAACAATTATACAATATTTGCCTTATGTAACACGATGGGATTATTTAGCCACAATGTTCACAGAAGCAATAACAGTAAATGCACCAGAACGATTGGAAAGTGTTCAAGTACCTAAAAGAGCTAGTTACATTAGAGTAATCATGCTGGAACTGAGTCGTATAGCTTCTCATTTGTTATGGCTTGGGCCTTTTATGGCGGATATTGGCGCACAGACTCCCTTTTTCTATATTTTCAGAGAAAGGGAATTTTTATACGATCTATTCGAAGCCGCTACAGGTATGCGAATGATGCATAATTATTTCCGTATTGGAGGAGTCGCTGCGGATCTCCCATATGGCTGGATAGATAAATGTTTTGATTTCTGTAATTTTTCTTTAACAGGAATTGTTGAATATCAAAAACTTATTACGCGGAATCCTAT
>KT949721 Arthropodium cirratum  
TGTCAAAGAAAAATAGAGTACGTTATAAGAAATTAATTAGTCAGTTGGATATTGGAAAATCAAAAATTCGTTAATTTCAAGATAGGTTTTAATTTTTTTCTTTAGGTGTTATTAGATTTTTCATTTGAATGAACCTTATTTTGATAAATTCATGGAATAATGAATTAAGGAAGAAAAGATATGACTGTACCGACTACAAGAAAGGATTTCATGATAGTTAATATGGGTCCTCACCACCCATCAATGCACGGTGTGCTTCGACTGATCATCACTCTCGATGGAGAAGATGTTATTGACTGTGAACCCATATTGGGTTATTTACACAGAGGGATGGAAAAAATAGCGGAAAATCGAACAATTATACAATATTTGCCTTATGTAACACGATGGGATTATTTAGCCACAATGTTCACAGAAGCAATAACAGTAAATGCACCAGAACGATTGGAAAGTGTTCAAGTACCTAAAAGAGCTAGTTACATTAGAGTAATCATGCTGGAACTGAGTCGTATAGCTTCTCATTTGTTATGGCTTGGGCCTTTTATGGCGGATATTGGCGCACAGACTCCCTTTTTCTATATTTTCAGAGAAAGGGAATTTTTATACGATCTATTCGAAGCCGCTACAGGTATGCGAATGATGCATAATTATTTCCGTATTGGAGGAGTCGCTGCGGATCTCCCATATGGCTGGATAGATAAATGTTTTGATTTCTGTAATTTTTCTTTAACAGGAATTGTTGAATATCAAAAACTTATTACGCGGAATCCTAT
>KT949722 Arthropodium cirratum 
TGTCAAAGAAAAATAGAGTACGTTATAAGAAATTAATTAGTCAGTTGGATATTGGAAAATCAAAAATTCGTTAATTTCAAGATAGGTTTTAATTTTTTTCTTTAGGTGTTATTAGATTTTTCATTTGAATGAACCTTATTTTGATAAATTCATGGAATAATGAATTAAGGAAGAAAAGATATGACTGTACCGACTACAAGAAAGGATTTCATGATAGTTAATATGGGTCCTCACCACCCATCAATGCACGGTGTGCTTCGACTGATCATCACTCTCGATGGAGAAGATGTTATTGACTGTGAACCCATATTGGGTTATTTACACAGAGGGATGGAAAAAATAGCGGAAAATCGAACAATTATACAATATTTGCCTTATGTAACACGATGGGATTATTTAGCCACAATGTTCACAGAAGCAATAACAGTAAATGCACCAGAAGGATTGGAAAGTGTTCAAGTACCTAAAAGAGCTAGTTACATTAGAGTAATCATGCTGGAACTGAGTCGTATAGCTTCTCATTTGTTATGGCTTGGGCCTTTTATGGCGGATATCGGCGCACAGACTCCCTTTTTCTATATTTTCAGAGAAAGGGAATTTTTATACGATCTATTCGAAGCCGCTACAGGTATGCGAATGATGCATAATTATTTCCGTATTGGAGGAGTCGCTGCGGATCTCCCATATGGCTGGATAGATAAATGTTTTGATTTCTGTAATTTTTCTTTAACAGGAATTGTTGAATATCAAAAACTTATTACGCGGAATCCTAT
>KT949723 Arthropodium cirratum 
TGTCAAAGAAAAATAGAGTACGTTATAAGAAATTAATTAGTCAGTTGGATATTGGAAAATCAAAAATTCGTTAATTTCAAGATAGGTTTTAATTTTTTTCTTTAGGTGTTATTAGATTTTTCATTTGAATGAACCTTATTTTGATAAATTCATGGAATAATGAATTAAGGAAGAAAAGATATGACTGTACCGACTACAAGAAAGGATTTCATGATAGTTAATATGGGTCCTCACCACCCATCAATGCACGGTGTGCTTCGACTGATCATCACTCTCGATGGAGAAGATGTTATTGACTGTGAACCCATATTGGGTTATTTACACAGAGGGATGGAAAAAATAGCGGAAAATCGAACAATTATACAATATTTGCCTTATGTAACACGATGGGATTATTTAGCCACAATGTTCACAGAAGCAATAACAGTAAATGCACCAGAAGGATTGGAAAGTGTTCAAGTACCTAAAAGAGCTAGTTACATTAGAGTAATCATGCTGGAACTGAGTCGTATAGCTTCTCATTTGTTATGGCTTGGGCCTTTTATGGCGGATATCGGCGCACAGACTCCCTTTTTCTATATTTTCAGAGAAAGGGAATTTTTATACGATCTATTCGAAGCCGCTACAGGTATGCGAATGATGCATAATTATTTCCGTATTGGAGGAGTCGCTGCGGATCTCCCATATGGCTGGATAGATAAATGTTTTGATTTCTGTAATTTTTCTTTAACAGGAATTGTTGAATATCAAAAACTTATTACGCGGAATCCTAT
>KT949724 Arthropodium cirratum 
TGTCAAAGAAAAATAGAATACGTTATAAGAAATTAATTAGTCAGTTGGATATTGGAAAATCAAAAATTCGTTAATTTCAAGATAGGTTTTAATTTTTTTCTTTAGGTGTTATTAGATTTTTCATTTGAATGAACCTTATTTTGATAAATTCATGGAATAATGAATTAAGGAAGAAAAGATATGACTGTACCGGCTACAAGAAAGGATTTCATGATAGTTAATATGGGTCCTCACCACCCATCAATGCACGGTGTGCTTCGACTGATCATCACTCTCGATGGAGAAGATGTTATTGACTGTGAACCCATATTGGGTTATTTACACAGAGGGATGGAAAAAATAGCGGAAAATCGAACAATTATACAATATTTGCCTTATGTAACACGATGGGATTATTTAGCCACAATGTTCACAGAAGCAATAACAGTAAATGCACCAGAACGATTGGAAAGTGTTCAAGTACCTAAAAGAGCTAGTTACATTAGAGTAATCATGCTGGAACTGAGTCGTATAGCTTCTCATTTGTTATGGCTTGGGCCTTTTATGGCGGATATTGGCGCACAGACTCCCTTTTTCTATATTTTCAGAGAAAGGGAATTTTTATACGATCTATTCGAAGCCGCTACAGGTATGCGAATGATGCATAATTATTTCCGTATTGGAGGAGTCGCTGCGGATCTCCCATATGGCTGGATAGATAAATGTTTTGATTTCTGTAATTTTTCTTTAACAGGAATTGTTGAATATCAAAAACTTATTACGCGGAATCCTAT
>KT949725 Arthropodium cirratum  
TGTCAAAGAAAAATAGAATACGTTATAAGAAATTAATTAGTCAGTTGGATATTGGAAAATCAAAAATTCGTTAATTTCAAGATAGGTTTTAATTTTTTTCTTTAGGTGTTATTAGATTTTTCATTTGAATGAACCTTATTTTGATAAATTCATGGAATAATGAATTAAGGAAGAAAAGATATGACTGTACCGGCTACAAGAAAGGATTTCATGATAGTTAATATGGGTCCTCACCACCCATCAATGCACGGTGTGCTTCGACTGATCATCACTCTCGATGGAGAAGATGTTATTGACTGTGAACCCATATTGGGTTATTTACACAGAGGGATGGAAAAAATAGCGGAAAATCGAACAATTATACAATATTTGCCTTATGTAACACGATGGGATTATTTAGCCACAATGTTCACAGAAGCAATAACAGTAAATGCACCAGAACGATTGGAAAGTGTTCAAGTACCTAAAAGAGCTAGTTACATTAGAGTAATCATGCTGGAACTGAGTCGTATAGCTTCTCATTTGTTATGGCTTGGGCCTTTTATGGCGGATATTGGCGCACAGACTCCCTTTTTCTATATTTTCAGAGAAAGGGAATTTTTATACGATCTATTCGAAGCCGCTACAGGTATGCGAATGATGCATAATTATTTCCGTATTGGAGGAGTCGCTGCGGATCTCCCATATGGCTGGATAGATAAATGTTTTGATTTCTGTAATTTTTCTTTAACAGGAATTGTTGAATATCAAAAACTTATTACGCGGAATCCTAT
>KT949726 Arthropodium cirratum 
TGTCAAAGAAAAATAGAGTACGTTATAAGAAATTAATTAGTCAGTTGGATATTGGAAAATCAAAAATTCGTTAATTTCAAGATAGGTTTTAATTTTTTTCTTTAGGTGTTATTAGATTTTTCATTTGAATGAACCTTATTTTGATAAATTCATGGAATAATGAATTAAGGAAGAAAAGATATGACTGTACCGGCTACAAGAAAGGATTTCATGATAGTTAATATGGGTCCTCACCACCCATCAATGCACGGTGTGCTTCGACTGATCATCACTCTCGATGGAGAAGATGTTATTGACTGTGAACCCATATTGGGTTATTTACACAGAGGGATGGAAAAAATAGCGGAAAACCGAACAATTATACAATATTTGCCTTATGTAACACGATGGGATTATTTAGCCACAATGTTCACAGAAGCAATAACAGTAAATGCACCAGAACGATTGGAAAGTGTTCAAGTACCTAAAAGAGCTAGTTACATTAGAGTAATCATGCTGGAACTGAGTCGTATAGCTTCTCATTTGTTATGGCTTGGGCCTTTTATGGCGGATATTGGCGCACAGACTCCCTTTTTCTATATTTTCAGAGAAAGGGAATTTTTATACGATCTATTCGAAGCCGCTACAGGTATGCGAATGATGCATAATTATTTCCGTATTGGAGGAGTCGCTGCGGATCTCCCATATGGCTGGATAGATAAATGTTTTGATTTCTGTAATTTTTCTTTAACAGGAATTGTTGAATATCAAAAACTTATTACGCGGAATCCTAT
>KT949727 Arthropodium cirratum  
TGTCAAAGAAAAATAGAGTACGTTATAAGAAATTAATTAGTCAGTTGGATATTGGAAAATCAAAAATTCGTTAATTTCAAGATAGGTTTTAATTTTTTTCTTTAGGTGTTATTAGATTTTTCATTTGAATGAACCTTATTTTGATAAATTCATGGAATAATGAATTAAGGAAGAAAAGATATGACTGTACCGGCTACAAGAAAGGATTTCATGATAGTTAATATGGGTCCTCACCACCCATCAATGCACGGTGTGCTTCGACTGATCATCACTCTCGATGGAGAAGATGTTATTGACTGTGAACCCATATTGGGTTATTTACACAGAGGGATGGAAAAAATAGCGGAAAACCGAACAATTATACAATATTTGCCTTATGTAACACGATGGGATTATTTAGCCACAATGTTCACAGAAGCAATAACAGTAAATGCACCAGAACGATTGGAAAGTGTTCAAGTACCTAAAAGAGCTAGTTACATTAGAGTAATCATGCTGGAACTGAGTCGTATAGCTTCTCATTTGTTATGGCTTGGGCCTTTTATGGCGGATATTGGCGCACAGACTCCCTTTTTCTATATTTTCAGAGAAAGGGAATTTTTATACGATCTATTCGAAGCCGCTACAGGTATGCGAATGATGCATAATTATTTCCGTATTGGAGGAGTCGCTGCGGATCTCCCATATGGCTGGATAGATAAATGTTTTGATTTCTGTAATTTTTCTTTAACAGGAATTGTTGAATATCAAAAACTTATTACGCGGAATCCTAT
>KT949728 Arthropodium cirratum  
TGTCAAAGAAAAATAGAGTACGTTATAAGAAATTAATTAGTCAGTTGGATATTGGAAAATCAAAAATTCGTTAATTTCAAGATAGGTTTTAATTTTTTTCTTTAGGTGTTATTAGATTTTTCATTTGAATGAACCTTATTTTGATAAATTCATGGAATAATGAATTAAGGAAGAAAAGATATGACTGTACCGGCTACAAGAAAGGATTTCATGATAGTTAATATGGGTCCTCACCACCCATCAATGCACGGTGTGCTTCGACTGATCATCACTCTCGATGGAGAAGATGTTATTGACTGTGAACCCATATTGGGTTATTTACACAGAGGGATGGAAAAAATAGCGGAAAACCGAACAATTATACAATATTTGCCTTATGTAACACGATGGGATTATTTAGCCACAATGTTCACAGAAGCAATAACAGTAAATGCACCAGAACGATTGGAAAGTGTTCAAGTACCTAAAAGAGCTAGTTACATTAGAGTAATCATGCTGGAACTGAGTCGTATAGCTTCTCATTTGTTATGGCTTGGGCCTTTTATGGCGGATATTGGCGCACAGACTCCCTTTTTCTATATTTTCAGAGAAAGGGAATTTTTATACGATCTATTCGAAGCCGCTACAGGTATGCGAATGATGCATAATTATTTCCGTATTGGAGGAGTCGCTGCGGATCTCCCATATGGCTGGATAGATAAATGTTTTGATTTCTGTAATTTTTCTTTAACAGGAATTGTTGAATATCAAAAACTTATTACGCGGAATCCTAT
>KT949729 Arthropodium cirratum  
TGTCAAAGAAAAATAGAGTACGTTATAAGAAATTAATTAGTCAGTTGGATATTGGAAAATCAAAAATTCGTTAATTTCAAGATAGGTTTTAATTTTTTTCTTTAGGTGTTATTAGATTTTTCATTTGAATGAACCTTATTTTGATAAATTCATGGAATAATGAATTAAGGAAGAAAAGATATGACTGTACCGGCTACAAGAAAGGATTTCATGATAGTTAATATGGGTCCTCACCACCCATCAATGCACGGTGTGCTTCGACTGATCATCACTCTCGATGGAGAAGATGTTATTGACTGTGAACCCATATTGGGTTATTTACACAGAGGGATGGAAAAAATAGCGGAAAACCGAACAATTATACAATATTTGCCTTATGTAACACGATGGGATTATTTAGCCACAATGTTCACAGAAGCAATAACAGTAAATGCACCAGAACGATTGGAAAGTGTTCAAGTACCTAAAAGAGCTAGTTACATTAGAGTAATCATGCTGGAACTGAGTCGTATAGCTTCTCATTTGTTATGGCTTGGGCCTTTTATGGCGGATATTGGCGCACAGACTCCCTTTTTCTATATTTTCAGAGAAAGGGAATTTTTATACGATCTATTCGAAGCCGCTACAGGTATGCGAATGATGCATAATTATTTCCGTATTGGAGGAGTCGCTGCGGATCTCCCATATGGCTGGATAGATAAATGTTTTGATTTCTGTAATTTTTCTTTAACAGGAATTGTTGAATATCAAAAACTTATTACGCGGAATCCTAT
>KT949730 Arthropodium cirratum  
TGTCAAAGAAAAATAGAGTACGTTATAAGAAATTAATTAGTCAGTTGGATATTGGAAAATCAAAAATTCGTTAATTTCAAGATAGGTTTTAATTTTTTTCTTTAGGTGTTATTAGATTTTTCATTTGAATGAACCTTATTTTGATAAATTCATGGAATAATGAATTAAGGAAGAAAAGATATGACTGTACCGGCTACAAGAAAGGATTTCATGATAGTTAATATGGGTCCTCACCACCCATCAATGCACGGTGTGCTTCGACTGATCATCACTCTCGATGGAGAAGATGTTATTGACTGTGAACCCATATTGGGTTATTTACACAGAGGGATGGAAAAAATAGCGGAAAACCGAACAATTATACAATATTTGCCTTATGTAACACGATGGGATTATTTAGCCACAATGTTCACAGAAGCAATAACAGTAAATGCACCAGAACGATTGGAAAGTGTTCAAGTACCTAAAAGAGCTAGTTACATTAGAGTAATCATGCTGGAACTGAGTCGTATAGCTTCTCATTTGTTATGGCTTGGGCCTTTTATGGCGGATATTGGCGCACAGACTCCCTTTTTCTATATTTTCAGAGAAAGGGAATTTTTATACGATCTATTCGAAGCCGCTACAGGTATGCGAATGATGCATAATTATTTCCGTATTGGAGGAGTCGCTGCGGATCTCCCATATGGCTGGATAGATAAATGTTTTGATTTCTGTAATTTTTCTTTAACAGGAATTGTTGAATATCAAAAACTTATTACGCGGAATCCTAT
>KT949731 Arthropodium cirratum  
TGTCAAAGAAAAATAGAGTACGTTATAAGAAATTAATTAGTCAGTTGGATATTGGAAAATCAAAAATTCGTTAATTTCAAGATAGGTTTTAATTTTTTTCTTTAGGTGTTATTAGATTTTTCATTTGAATGAACCTTATTTTGATAAATTCATGGAATAATGAATTAAGGAAGAAAAGATATGACTGTACCGGCTACAAGAAAGGATTTCATGATAGTTAATATGGGTCCTCACCACCCATCAATGCACGGTGTGCTTCGACTGATCATCACTCTCGATGGAGAAGATGTTATTGACTGTGAACCCATATTGGGTTATTTACACAGAGGGATGGAAAAAATAGCGGAAAACCGAACAATTATACAATATTTGCCTTATGTAACACGATGGGATTATTTAGCCACAATGTTCACAGAAGCAATAACAGTAAATGCACCAGAACGATTGGAAAGTGTTCAAGTACCTAAAAGAGCTAGTTACATTAGAGTAATCATGCTGGAACTGAGTCGTATAGCTTCTCATTTGTTATGGCTTGGGCCTTTTATGGCGGATATTGGCGCACAGACTCCCTTTTTCTATATTTTCAGAGAAAGGGAATTTTTATACGATCTATTCGAAGCCGCTACAGGTATGCGAATGATGCATAATTATTTCCGTATTGGAGGAGTCGCTGCGGATCTCCCATATGGCTGGATAGATAAATGTTTTGATTTCTGTAATTTTTCTTTAACAGGAATTGTTGAATATCAAAAACTTATTACGCGGAATCCTAT
>KT949732 Arthropodium cirratum 
TGTCAAAGAAAAATAGAGTACGTTATAAGAAATTAATTAGTCAGTTGGATATTGGAAAATCAAAAATTCGTTAATTTCAAGATAGGTTTTAATTTTTTTCTTTAGGTGTTATTAGATTTTTCATTTGAATGAACCTTATTTTGATAAATTCATGGAATAATGAATTAAGGAAGAAAAGATATGACTGTACCGGCTACAAGAAAGGATTTCATGATAGTTAATATGGGTCCTCACCACCCATCAATGCACGGTGTGCTTCGACTGATCATCACTCTCGATGGAGAAGATGTTATTGACTGTGAACCCATATTGGGTTATTTACACAGAGGGATGGAAAAAATAGCGGAAAATCGAACAATTATACAATATTTGCCTTATGTAACACGATGGGATTATTTAGCCACAATGTTCACAGAAGCAATAACAGTAAATGCACCAGAACGATTGGAAAGTGTTCAAGTACCTAAAAGAGCTAGTTACATTAGAGTAATCATGCTGGAACTGAGTCGTATAGCTTCTCATTTGTTATGGCTTGGGCCTTTTATGGCGGATATTGGCGCACAGACTCCCTTTTTCTATATTTTCAGAGAAAGGGAATTTTTATACGATCTATTCGAAGCCGCTACAGGTATGCGAATGATGCATAATTATTTCCGTATTGGAGGAGTCGCTGCGGATCTCCCATATGGCTGGATAGATAAATGTTTTGATTTCTGTAATTTTTCTTTAACAGGAATTGTTGAATATCAAAAACTTATTACGCGGAATCCTAT
>KT949733 Arthropodium cirratum  
TGTCAAAGAAAAATAGAGTACGTTATAAGAAATTAATTAGTCAGTTGGATATTGGAAAATCAAAAATTCGTTAATTTCAAGATAGGTTTTAATTTTTTTCTTTAGGTGTTATTAGATTTTTCATTTGAATGAACCTTATTTTGATAAATTCATGGAATAATGAATTAAGGAAGAAAAGATATGACTGTACCGGCTACAAGAAAGGATTTCATGATAGTTAATATGGGTCCTCACCACCCATCAATGCACGGTGTGCTTCGACTGATCATCACTCTCGATGGAGAAGATGTTATTGACTGTGAACCCATATTGGGTTATTTACACAGAGGGATGGAAAAAATAGCGGAAAATCGAACAATTATACAATATTTGCCTTATGTAACACGATGGGATTATTTAGCCACAATGTTCACAGAAGCAATAACAGTAAATGCACCAGAACGATTGGAAAGTGTTCAAGTACCTAAAAGAGCTAGTTACATTAGAGTAATCATGCTGGAACTGAGTCGTATAGCTTCTCATTTGTTATGGCTTGGGCCTTTTATGGCGGATATTGGCGCACAGACTCCCTTTTTCTATATTTTCAGAGAAAGGGAATTTTTATACGATCTATTCGAAGCCGCTACAGGTATGCGAATGATGCATAATTATTTCCGTATTGGAGGAGTCGCTGCGGATCTCCCATATGGCTGGATAGATAAATGTTTTGATTTCTGTAATTTTTCTTTAACAGGAATTGTTGAATATCAAAAACTTATTACGCGGAATCCTAT
>KT949734 Arthropodium cirratum  
TGTCAAAGAAAAATAGAGTACGTTATAAGAAATTAATTAGTCAGTTGGATATTGGAAAATCAAAAATTCGTTAATTTCAAGATAGGTTTTAATTTTTTTCTTTAGGTGTTATTAGATTTTTCATTTGAATGAACCTTATTTTGATAAATTCATGGAATAATGAATTAAGGAAGAAAAGATATGACTGTACCGGCTACAAGAAAGGATTTCATGATAGTTAATATGGGTCCTCACCACCCATCAATGCACGGTGTGCTTCGACTGATCATCACTCTCGATGGAGAAGATGTTATTGACTGTGAACCCATATTGGGTTATTTACACAGAGGGATGGAAAAAATAGCGGAAAATCGAACAATTATACAATATTTGCCTTATGTAACACGATGGGATTATTTAGCCACAATGTTCACAGAAGCAATAACAGTAAATGCACCAGAACGATTGGAAAGTGTTCAAGTACCTAAAAGAGCTAGTTACATTAGAGTAATCATGCTGGAACTGAGTCGTATAGCTTCTCATTTGTTATGGCTTGGGCCTTTTATGGCGGATATTGGCGCACAGACTCCCTTTTTCTATATTTTCAGAGAAAGGGAATTTTTATACGATCTATTCGAAGCCGCTACAGGTATGCGAATGATGCATAATTATTTCCGTATTGGAGGAGTCGCTGCGGATCTCCCATATGGCTGGATAGATAAATGTTTTGATTTCTGTAATTTTTCTTTAACAGGAATTGTTGAATATCAAAAACTTATTACGCGGAATCCTAT
>KT949735 Arthropodium cirratum 
TGTCAAAGAAAAATAGAGTACGTTATAAGAAATTAATTAGTCAGTTGGATATTGGAAAATCAAAAATTCGTTAATTTCAAGATAGGTTTTAATTTTTTTCTTTAGGTGTTATTAGATTTTTCATTTGAATGAACCTTATTTTGATAAATTCATGGAATAATGAATTAAGGAAGAAAAGATATGACTGTACCGGCTACAAGAAAGGATTTCATGATAGTTAATATGGGTCCTCACCACCCATCAATGCACGGTGTGCTTCGACTGATCATCACTCTCGATGGAGAAGATGTTATTGACTGTGAACCCATATTGGGTTATTTACACAGAGGGATGGAAAAAATAGCGGAAAATCGAACAATTATACAATATTTGCCTTATGTAACACGATGGGATTATTTAGCCACAATGTTCACAGAAGCAATAACAGTAAATGCACCAGAACGATTGGAAAGTGTTCAAGTACCTAAAAGAGCTAGTTACATTAGAGTAATCATGCTGGAACTGAGTCGTATAGCTTCTCATTTGTTATGGCTTGGGCCTTTTATGGCGGATATTGGCGCACAGACTCCCTTTTTCTATATTTTCAGAGAAAGGGAATTTTTATACGATCTATTCGAAGCCGCTACAGGTATGCGAATGATGCATAATTATTTCCGTATTGGAGGAGTCGCTGCGGATCTCCCATATGGCTGGATAGATAAATGTTTTGATTTCTGTAATTTTTCTTTAACAGGAATTGTTGAATATCAAAAACTTATTACGCGGAATCCTAT
>KT949736 Arthropodium cirratum  
TGTCAAAGAAAAATAGAGTACGTTATAAGAAATTAATTAGTCAGTTGGATATTGGAAAATCAAAAATTCGTTAATTTCAAGATAGGTTTTAATTTTTTTCTTTAGGTGTTATTAGATTTTTCATTTGAATGAACCTTATTTTGATAAATTCATGGAATAATGAATTAAGGAAGAAAAGATATGACTGTACCGGCTACAAGAAAGGATTTCATGATAGTTAATATGGGTCCTCACCACCCATCAATGCACGGTGTGCTTCGACTGATCATCACTCTCGATGGAGAAGATGTTATTGACTGTGAACCCATATTGGGTTATTTACACAGAGGGATGGAAAAAATAGCGGAAAATCGAACAATTATACAATATTTGCCTTATGTAACACGATGGGATTATTTAGCCACAATGTTCACAGAAGCAATAACAGTAAATGCACCAGAACGATTGGAAAGTGTTCAAGTACCTAAAAGAGCTAGTTACATTAGAGTAATCATGCTGGAACTGAGTCGTATAGCTTCTCATTTGTTATGGCTTGGGCCTTTTATGGCGGATATTGGCGCACAGACTCCCTTTTTCTATATTTTCAGAGAAAGGGAATTTTTATACGATCTATTCGAAGCCGCTACAGGTATGCGAATGATGCATAATTATTTCCGTATTGGAGGAGTCGCTGCGGATCTCCCATATGGCTGGATAGATAAATGTTTTGATTTCTGTAATTTTTCTTTAACAGGAATTGTTGAATATCAAAAACTTATTACGCGGAATCCTAT
>KT949737 Arthropodium cirratum 
TGTCAAAGAAAAATAGAGTACGTTATAAGAAATTAATTAGTCAGTTGGATATTGGAAAATCAAAAATTCGTTAATTTCAAGATAGGTTTTAATTTTTTTCTTTAGGTGTTATTAGATTTTTCATTTGAATGAACCTTATTTTGATAAATTCATGGAATAATGAATTAAGGAAGAAAAGATATGACTGTACCGGCTACAAGAAAGGATTTCATGATAGTTAATATGGGTCCTCACCACCCATCAATGCACGGTGTGCTTCGACTGATCATCACTCTCGATGGAGAAGATGTTATTGACTGTGAACCCATATTGGGTTATTTACACAGAGGGATGGAAAAAATAGCGGAAAATCGAACAATTATACAATATTTGCCTTATGTAACACGATGGGATTATTTAGCCACAATGTTCACAGAAGCAATAACAGTAAATGCACCAGAACGATTGGAAAGTGTTCAAGTACCTAAAAGAGCTAGTTACATTAGAGTAATCATGCTGGAACTGAGTCGTATAGCTTCTCATTTGTTATGGCTTGGGCCTTTTATGGCGGATATTGGCGCACAGACTCCCTTTTTCTATATTTTCAGAGAAAGGGAATTTTTATACGATCTATTCGAAGCCGCTACAGGTATGCGAATGATGCATAATTATTTCCGTATTGGAGGAGTCGCTGCGGATCTCCCATATGGCTGGATAGATAAATGTTTTGATTTCTGTAATTTTTCTTTAACAGGAATTGTTGAATATCAAAAACTTATTACGCGGAATCCTAT
>KT949738 Arthropodium cirratum  
TGTCAAAGAAAAATAGAGTACGTTATAAGAAATTAATTAGTCAGTTGGATATTGGAAAATCAAAAATTCGTTAATTTCAAGATAGGTTTTAATTTTTTTCTTTAGGTGTTATTAGATTTTTCATTTGAATGAACCTTATTTTGATAAATTCATGGAATAATGAATTAAGGAAGAAAAGATATGACTGTACCGGCTACAAGAAAGGATTTCATGATAGTTAATATGGGTCCTCACCACCCATCAATGCACGGTGTGCTTCGACTGATCATCACTCTCGATGGAGAAGATGTTATTGACTGTGAACCCATATTGGGTTATTTACACAGAGGGATGGAAAAAATAGCGGAAAATCGAACAATTATACAATATTTGCCTTATGTAACACGATGGGATTATTTAGCCACAATGTTCACAGAAGCAATAACAGTAAATGCACCAGAACGATTGGAAAGTGTTCAAGTACCTAAAAGAGCTAGTTACATTAGAGTAATCATGCTGGAACTGAGTCGTATAGCTTCTCATTTGTTATGGCTTGGGCCTTTTATGGCGGATATTGGCGCACAGACTCCCTTTTTCTATATTTTCAGAGAAAGGGAATTTTTATACGATCTATTCGAAGCCGCTACAGGTATGCGAATGATGCATAATTATTTCCGTATTGGAGGAGTCGCTGCGGATCTCCCATATGGCTGGATAGATAAATGTTTTGATTTCTGTAATTTTTCTTTAACAGGAATTGTTGAATATCAAAAACTTATTACGCGGAATCCTAT
>KT949739 Arthropodium cirratum  
TGTCAAAGAAAAATAGAGTACGTTATAAGAAATTAATTAGTCAGTTGGATATTGGAAAATCAAAAATTCGTTAATTTCAAGATAGGTTTTAATTTTTTTCTTTAGGTGTTATTAGATTTTTCATTTGAATGAACCTTATTTTGATAAATTCATGGAATAATGAATTAAGGAAGAAAAGATATGACTGTACCGGCTACAAGAAAGGATTTCATGATAGTTAATATGGGTCCTCACCACCCATCAATGCACGGTGTGCTTCGACTGATCATCACTCTCGATGGAGAAGATGTTATTGACTGTGAACCCATATTGGGTTATTTACACAGAGGGATGGAAAAAATAGCGGAAAATCGAACAATTATACAATATTTGCCTTATGTAACACGATGGGATTATTTAGCCACAATGTTCACAGAAGCAATAACAGTAAATGCACCAGAACGATTGGAAAGTGTTCAAGTACCTAAAAGAGCTAGTTACATTAGAGTAATCATGCTGGAACTGAGTCGTATAGCTTCTCATTTGTTATGGCTTGGGCCTTTTATGGCGGATATTGGCGCACAGACTCCCTTTTTCTATATTTTCAGAGAAAGGGAATTTTTATACGATCTATTCGAAGCCGCTACAGGTATGCGAATGATGCATAATTATTTCCGTATTGGAGGAGTCGCTGCGGATCTCCCATATGGCTGGATAGATAAATGTTTTGATTTCTGTAATTTTTCTTTAACAGGAATTGTTGAATATCAAAAACTTATTACGCGGAATCCTAT
>KT949740 Arthropodium cirratum  
TGTCAAAGAAAAATAGAGTACGTTATAAGAAATTAATTAGTCAGTTGGATATTGGAAAATCAAAAATTCGTTAATTTCAAGATAGGTTTTAATTTTTTTCTTTAGGTGTTATTAGATTTTTCATTTGAATGAACCTTATTTTGATAAATTCATGGAATAATGAATTAAGGAAGAAAAGATATGACTGTACCGGCTACAAGAAAGGATTTCATGATAGTTAATATGGGTCCTCACCACCCATCAATGCACGGTGTGCTTCGACTGATCATCACTCTCGATGGAGAAGATGTTATTGACTGTGAACCCATATTGGGTTATTTACACAGAGGGATGGAAAAAATAGCGGAAAATCGAACAATTATACAATATTTGCCTTATGTAACACGATGGGATTATTTAGCCACAATGTTCACAGAAGCAATAACAGTAAATGCACCAGAACGATTGGAAAGTGTTCAAGTACCTAAAAGAGCTAGTTACATTAGAGTAATCATGCTGGAACTGAGTCGTATAGCTTCTCATTTGTTATGGCTTGGGCCTTTTATGGCGGATATTGGCGCACAGACTCCCTTTTTCTATATTTTCAGAGAAAGGGAATTTTTATACGATCTATTCGAAGCCGCTACAGGTATGCGAATGATGCATAATTATTTCCGTATTGGAGGAGTCGCTGCGGATCTCCCATATGGCTGGATAGATAAATGTTTTGATTTCTGTAATTTTTCTTTAACAGGAATTGTTGAATATCAAAAACTTATTACGCGGAATCCTAT
>KT949741 Arthropodium cirratum   
TGTCAAAGAAAAATAGAGTACGTTATAAGAAATTAATTAGTCAGTTGGATATTGGAAAATCAAAAATTCGTTAATTTCAAGATAGGTTTTAATTTTTTTCTTTAGGTGTTATTAGATTTTTCATTTGAATGAACCTTATTTTGATAAATTCATGGAATAATGAATTAAGGAAGAAAAGATATGACTGTACCGGCTACAAGAAAGGATTTCATGATAGTTAATATGGGTCCTCACCACCCATCAATGCACGGTGTGCTTCGACTGATCATCACTCTCGATGGAGAAGATGTTATTGACTGTGAACCCATATTGGGTTATTTACACAGAGGGATGGAAAAAATAGCGGAAAATCGAACAATTATACAATATTTGCCTTATGTAACACGATGGGATTATTTAGCCACAATGTTCACAGAAGCAATAACAGTAAATGCACCAGAACGATTGGAAAGTGTTCAAGTACCTAAAAGAGCTAGTTACATTAGAGTAATCATGCTGGAACTGAGTCGTATAGCTTCTCATTTGTTATGGCTTGGGCCTTTTATGGCGGATATTGGCGCACAGACTCCCTTTTTCTATATTTTCAGAGAAAGGGAATTTTTATACGATCTATTCGAAGCCGCTACAGGTATGCGAATGATGCATAATTATTTCCGTATTGGAGGAGTCGCTGCGGATCTCCCATATGGCTGGATAGATAAATGTTTTGATTTCTGTAATTTTTCTTTAACAGGAATTGTTGAATATCAAAAACTTATTACGCGGAATCCTAT
>KT949742 Arthropodium cirratum   
TGTCAAAGAAAAATAGAGTACGTTATAAGAAATTAATTAGTCAGTTGGATATTGGAAAATCAAAAATTCGTTAATTTCAAGATAGGTTTTAATTTTTTTCTTTAGGTGTTATTAGATTTTTCATTTGAATGAACCTTATTTTGATAAATTCATGGAATAATGAATTAAGGAAGAAAAGATATGACTGTACCGGCTACAAGAAAGGATTTCATGATAGTTAATATGGGTCCTCACCACCCATCAATGCACGGTGTGCTTCGACTGATCATCACTCTCGATGGAGAAGATGTTATTGACTGTGAACCCATATTGGGTTATTTACACAGAGGGATGGAAAAAATAGCGGAAAATCGAACAATTATACAATATTTGCCTTATGTAACACGATGGGATTATTTAGCCACAATGTTCACAGAAGCAATAACAGTAAATGCACCAGAACGATTGGAAAGTGTTCAAGTACCTAAAAGAGCTAGTTACATTAGAGTAATCATGCTGGAACTGAGTCGTATAGCTTCTCATTTGTTATGGCTTGGGCCTTTTATGGCGGATATTGGCGCACAGACTCCCTTTTTCTATATTTTCAGAGAAAGGGAATTTTTATACGATCTATTCGAAGCCGCTACAGGTATGCGAATGATGCATAATTATTTCCGTATTGGAGGAGTCGCTGCGGATCTCCCATATGGCTGGATAGATAAATGTTTTGATTTCTGTAATTTTTCTTTAACAGGAATTGTTGAATATCAAAAACTTATTACGCGGAATCCTAT
>KT949743 Arthropodium cirratum   
TGTCAAAGAAAAATAGAGTACGTTATAAGAAATTAATTAGTCAGTTGGATATTGGAAAATCAAAAATTCGTTAATTTCAAGATAGGTTTTAATTTTTTTCTTTAGGTGTTATTAGATTTTTCATTTGAATGAACCTTATTTTGATAAATTCATGGAATAATGAATTAAGGAAGAAAAGATATGACTGTACCGACTACAAGAAAGGATTTCATGATAGTTAATATGGGTCCTCACCACCCATCAATGCACGGTGTGCTTCGACTGATCATCACTCTCGATGGAGAAGATGTTATTGACTGTGAACCCATATTGGGTTATTTACACAGAGGGATGGAAAAAATAGCGGAAAATCGAACAATTATACAATATTTGCCTTATGTAACACGATGGGATTATTTAGCCACAATGTTCACAGAAGCAATAACAGTAAATGCACCAGAACGATTGGAAAGTGTTCAAGTACCTAAAAGAGCTAGTTACATTAGAGTAATCATGCTGGAACTGAGTCGTATAGCTTCTCATTTGTTATGGCTTGGGCCTTTTATGGCGGATATTGGCGCACAGACTCCCTTTTTCTATATTTTCAGAGAAAGGGAATTTTTATACGATCTATTCGAAGCCGCTACAGGTATGCGAATGATGCATAATTATTTCCGTATTGGAGGAGTCGCTGCGGATCTCCCATATGGCTGGATAGATAAATGTTTTGATTTCTGTAATTTTTCTTTAACAGGAATTGTTGAATATCAAAAACTTATTACGCGGAATCCTAT
>KT949744 Arthropodium cirratum   
TGTCAAAGAAAAATAGAGTACGTTATAAGAAATTAATTAGTCAGTTGGATATTGGAAAATCAAAAATTCGTTAATTTCAAGATAGGTTTTAATTTTTTTCTTTAGGTGTTATTAGATTTTTCATTTGAATGAACCTTATTTTGATAAATTCATGGAATAATGAATTAAGGAAGAAAAGATATGACTGTACCGACTACAAGAAAGGATTTCATGATAGTTAATATGGGTCCTCACCACCCATCAATGCACGGTGTGCTTCGACTGATCATCACTCTCGATGGAGAAGATGTTATTGACTGTGAACCCATATTGGGTTATTTACACAGAGGGATGGAAAAAATAGCGGAAAATCGAACAATTATACAATATTTGCCTTATGTAACACGATGGGATTATTTAGCCACAATGTTCACAGAAGCAATAACAGTAAATGCACCAGAACGATTGGAAAGTGTTCAAGTACCTAAAAGAGCTAGTTACATTAGAGTAATCATGCTGGAACTGAGTCGTATAGCTTCTCATTTGTTATGGCTTGGGCCTTTTATGGCGGATATTGGCGCACAGACTCCCTTTTTCTATATTTTCAGAGAAAGGGAATTTTTATACGATCTATTCGAAGCCGCTACAGGTATGCGAATGATGCATAATTATTTCCGTATTGGAGGAGTCGCTGCGGATCTCCCATATGGCTGGATAGATAAATGTTTTGATTTCTGTAATTTTTCTTTAACAGGAATTGTTGAATATCAAAAACTTATTACGCGGAATCCTAT
>KT949745 Arthropodium cirratum  
TGTCAAAGAAAAATAGAGTACGTTATAAGAAATTAATTAGTCAGTTGGATATTGGAAAATCAAAAATTCGTTAATTTCAAGATAGGTTTTAATTTTTTTCTTTAGGTGTTATTAGATTTTTCATTTGAATGAACCTTATTTTGATAAATTCATGGAATAATGAATTAAGGAAGAAAAGATATGACTGTACCGGCTACAAGAAAGGATTTCATGATAGTTAATATGGGTCCTCACCACCCATCAATGCACGGTGTGCTTCGACTGATCATCACTCTCGATGGAGAAGATGTTATTGACTGTGAACCCATATTGGGTTATTTACACAGAGGGATGGAAAAAATAGCGGAAAACCGAACAATTATACAATATTTGCCTTATGTAACACGATGGGATTATTTAGCCACAATGTTCACAGAAGCAATAACAGTAAATGCACCAGAACGATTGGAAAGTGTTCAAGTACCTAAAAGAGCTAGTTACATTAGAGTAATCATGCTGGAACTGAGTCGTATAGCTTCTCATTTGTTATGGCTTGGGCCTTTTATGGCGGATATTGGCGCACAGACTCCCTTTTTCTATATTTTCAGAGAAAGGGAATTTTTATACGATCTATTCGAAGCCGCTACAGGTATGCGAATGATGCATAATTATTTCCGTATTGGAGGAGTCGCTGCGGATCTCCCATATGGCTGGATAGATAAATGTTTTGATTTCTGTAATTTTTCTTTAACAGGAATTGTTGAATATCAAAAACTTATTACGCGGAATCCTAT
>KT949746 Arthropodium cirratum   
TGTCAAAGAAAAATAGAGTACGTTATAAGAAATTAATTAGTCAGTTGGATATTGGAAAATCAAAAATTCGTTAATTTCAAGATAGGTTTTAATTTTTTTCTTTAGGTGTTATTAGATTTTTCATTTGAATGAACCTTATTTTGATAAATTCATGGAATAATGAATTAAGGAAGAAAAGATATGACTGTACCGGCTACAAGAAAGGATTTCATGATAGTTAATATGGGTCCTCACCACCCATCAATGCACGGTGTGCTTCGACTGATCATCACTCTCGATGGAGAAGATGTTATTGACTGTGAACCCATATTGGGTTATTTACACAGAGGGATGGAAAAAATAGCGGAAAACCGAACAATTATACAATATTTGCCTTATGTAACACGATGGGATTATTTAGCCACAATGTTCACAGAAGCAATAACAGTAAATGCACCAGAACGATTGGAAAGTGTTCAAGTACCTAAAAGAGCTAGTTACATTAGAGTAATCATGCTGGAACTGAGTCGTATAGCTTCTCATTTGTTATGGCTTGGGCCTTTTATGGCGGATATTGGCGCACAGACTCCCTTTTTCTATATTTTCAGAGAAAGGGAATTTTTATACGATCTATTCGAAGCCGCTACAGGTATGCGAATGATGCATAATTATTTCCGTATTGGAGGAGTCGCTGCGGATCTCCCATATGGCTGGATAGATAAATGTTTTGATTTCTGTAATTTTTCTTTAACAGGAATTGTTGAATATCAAAAACTTATTACGCGGAATCCTAT
>KT949747 Arthropodium cirratum  
TGTCAAAGAAAAATAGAGTACGTTATAAGAAATTAATTAGTCAGTTGGATATTGGAAAATCAAAAATTCGTTAATTTCAAGATAGGTTTTAATTTTTTTCTTTAGGTGTTATTAGATTTTTCATTTGAATGAACCTTATTTTGATAAATTCATGGAATAATGAATTAAGGAAGAAAAGATATGACTGTACCGGCTACAAGAAAGGATTTCATGATAGTTAATATGGGTCCTCACCACCCATCAATGCACGGTGTGCTTCGACTGATCATCACTCTCGATGGAGAAGATGTTATTGACTGTGAACCCATATTGGGTTATTTACACAGAGGGATGGAAAAAATAGCGGAAAATCGAACAATTATACAATATTTGCCTTATGTAACACGATGGGATTATTTAGCCACAATGTTCACAGAAGCAATAACAGTAAATGCACCAGAACGATTGGAAAGTGTTCAAGTACCTAAAAGAGCTAGTTACATTAGAGTAATCATGCTGGAACTGAGTCGTATAGCTTCTCATTTGTTATGGCTTGGGCCTTTTATGGCGGATATTGGCGCACAGACTCCCTTTTTCTATATTTTCAGAGAAAGGGAATTTTTATACGATCTATTCGAAGCCGCTACAGGTATGCGAATGATGCATAATTATTTCCGTATTGGAGGAGTCGCTGCGGATCTCCCATATGGCTGGATAGATAAATGTTTTGATTTCTGTAATTTTTCTTTAACAGGAATTGTTGAATATCAAAAACTTATTACGCGGAATCCTAT
>KT949748 Arthropodium cirratum   
TGTCAAAGAAAAATAGAGTACGTTATAAGAAATTAATTAGTCAGTTGGATATTGGAAAATCAAAAATTCGTTAATTTCAAGATAGGTTTTAATTTTTTTCTTTAGGTGTTATTAGATTTTTCATTTGAATGAACCTTATTTTGATAAATTCATGGAATAATGAATTAAGGAAGAAAAGATATGACTGTACCGGCTACAAGAAAGGATTTCATGATAGTTAATATGGGTCCTCACCACCCATCAATGCACGGTGTGCTTCGACTGATCATCACTCTCGATGGAGAAGATGTTATTGACTGTGAACCCATATTGGGTTATTTACACAGAGGGATGGAAAAAATAGCGGAAAATCGAACAATTATACAATATTTGCCTTATGTAACACGATGGGATTATTTAGCCACAATGTTCACAGAAGCAATAACAGTAAATGCACCAGAACGATTGGAAAGTGTTCAAGTACCTAAAAGAGCTAGTTACATTAGAGTAATCATGCTGGAACTGAGTCGTATAGCTTCTCATTTGTTATGGCTTGGGCCTTTTATGGCGGATATTGGCGCACAGACTCCCTTTTTCTATATTTTCAGAGAAAGGGAATTTTTATACGATCTATTCGAAGCCGCTACAGGTATGCGAATGATGCATAATTATTTCCGTATTGGAGGAGTCGCTGCGGATCTCCCATATGGCTGGATAGATAAATGTTTTGATTTCTGTAATTTTTCTTTAACAGGAATTGTTGAATATCAAAAACTTATTACGCGGAATCCTAT
>KT949749 Arthropodium cirratum  
TGTCAAAGAAAAATAGAGTACGTTATAAGAAATTAATTAGTCAGTTGGATATTGGAAAATCAAAAATTCGTTAATTTCAAGATAGGTTTTAATTTTTTTCTTTAGGTGTTATTAGATTTTTCATTTGAATGAACCTTATTTTGATAAATTCATGGAATAATGAATTAAGGAAGAAAAGATATGACTGTACCGGCTACAAGAAAGGATTTCATGATAGTTAATATGGGTCCTCACCACCCATCAATGCACGGTGTGCTTCGACTGATCATCACTCTCGATGGAGAAGATGTTATTGACTGTGAACCCATATTGGGTTATTTACACAGAGGGATGGAAAAAATAGCGGAAAATCGAACAATTATACAATATTTGCCTTATGTAACACGATGGGATTATTTAGCCACAATGTTCACAGAAGCAATAACAGTAAATGCACCAGAACGATTGGAAAGTGTTCAAGTACCTAAAAGAGCTAGTTACATTAGAGTAATCATGCTGGAACTGAGTCGTATAGCTTCTCATTTGTTATGGCTTGGGCCTTTTATGGCGGATATTGGCGCACAGACTCCCTTTTTCTATATTTTCAGAGAAAGGGAATTTTTATACGATCTATTCGAAGCCGCTACAGGTATGCGAATGATGCATAATTATTTCCGTATTGGAGGAGTCGCTGCGGATCTCCCATATGGCTGGATAGATAAATGTTTTGATTTCTGTAATTTTTCTTTAACAGGAATTGTTGAATATCAAAAACTTATTACGCGGAATCCTAT
>KT949750 Arthropodium cirratum   
TGTCAAAGAAAAATAGAGTACGTTATAAGAAATTAATTAGTCAGTTGGATATTGGAAAATCAAAAATTCGTTAATTTCAAGATAGGTTTTAATTTTTTTCTTTAGGTGTTATTAGATTTTTCATTTGAATGAACCTTATTTTGATAAATTCATGGAATAATGAATTAAGGAAGAAAAGATATGACTGTACCGGCTACAAGAAAGGATTTCATGATAGTTAATATGGGTCCTCACCACCCATCAATGCACGGTGTGCTTCGACTGATCATCACTCTCGATGGAGAAGATGTTATTGACTGTGAACCCATATTGGGTTATTTACACAGAGGGATGGAAAAAATAGCGGAAAATCGAACAATTATACAATATTTGCCTTATGTAACACGATGGGATTATTTAGCCACAATGTTCACAGAAGCAATAACAGTAAATGCACCAGAACGATTGGAAAGTGTTCAAGTACCTAAAAGAGCTAGTTACATTAGAGTAATCATGCTGGAACTGAGTCGTATAGCTTCTCATTTGTTATGGCTTGGGCCTTTTATGGCGGATATTGGCGCACAGACTCCCTTTTTCTATATTTTCAGAGAAAGGGAATTTTTATACGATCTATTCGAAGCCGCTACAGGTATGCGAATGATGCATAATTATTTCCGTATTGGAGGAGTCGCTGCGGATCTCCCATATGGCTGGATAGATAAATGTTTTGATTTCTGTAATTTTTCTTTAACAGGAATTGTTGAATATCAAAAACTTATTACGCGGAATCCTAT
>KT949751 Arthropodium cirratum 
TGTCAAAGAAAAATAGAGTACGTTATAAGAAATTAATTAGTCAGTTGGATATTGGAAAATCAAAAATTCGTTAATTTCAAGATAGGTTTTAATTTTTTTCTTTAGGTGTTATTAGATTTTTCATTTGAATGAACCTTATTTTGATAAATTCATGGAATAATGAATTAAGGAAGAAAAGATATGACTGTACCGACTACAAGAAAGGATTTCATGATAGTTAATATGGGTCCTCACCACCCATCAATGCACGGTGTGCTTCGACTGATCATCACTCTCGATGGAGAAGATGTTATTGACTGTGAACCCATATTGGGTTATTTACACAGAGGGATGGAAAAAATAGCGGAAAATCGAACAATTATACAATATTTGCCTTATGTAACACGATGGGATTATTTAGCCACAATGTTCACAGAAGCAATAACAGTAAATGCACCAGAACGATTGGAAAGTGTTCAAGTACCTAAAAGAGCTAGTTACATTAGAGTAATCATGCTGGAACTGAGTCGTATAGCTTCTCATTTGTTATGGCTTGGGCCTTTTATGGCGGATATTGGCGCACAGACTCCCTTTTTCTATATTTTCAGAGAAAGGGAATTTTTATACGATCTATTCGAAGCCGCTACAGGTATGCGAATGATGCATAATTATTTCCGTATTGGAGGAGTCGCTGCGGATCTCCCATATGGCTGGATAGATAAATGTTTTGATTTCTGTAATTTTTCTTTAACAGGAATTGTTGAATATCAAAAACTTATTACGCGGAATCCTAT
>KT949752 Arthropodium cirratum  
TGTCAAAGAAAAATAGAGTACGTTATAAGAAATTAATTAGTCAGTTGGATATTGGAAAATCAAAAATTCGTTAATTTCAAGATAGGTTTTAATTTTTTTCTTTAGGTGTTATTAGATTTTTCATTTGAATGAACCTTATTTTGATAAATTCATGGAATAATGAATTAAGGAAGAAAAGATATGACTGTACCGGCTACAAGAAAGGATTTCATGATAGTTAATATGGGTCCTCACCACCCATCAATGCACGGTGTGCTTCGACTGATCATCACTCTCGATGGAGAAGATGTTATTGACTGTGAACCCATATTGGGTTATTTACACAGAGGGATGGAAAAAATAGCGGAAAATCGAACAATTATACAATATTTGCCTTATGTAACACGATGGGATTATTTAGCCACAATGTTCACAGAAGCAATAACAGTAAATGCACCAGAACGATTGGAAAGTGTTCAAGTACCTAAAAGAGCTAGTTACATTAGAGTAATCATGCTGGAACTGAGTCGTATAGCTTCTCATTTGTTATGGCTTGGGCCTTTTATGGCGGATATTGGCGCACAGACTCCCTTTTTCTATATTTTCAGAGAAAGGGAATTTTTATACGATCTATTCGAAGCCGCTACAGGTATGCGAATGATGCATAATTATTTCCGTATTGGAGGAGTCGCTGCGGATCTCCCATATGGCTGGATAGATAAATGTTTTGATTTCTGTAATTTTTCTTTAACAGGAATTGTTGAATATCAAAAACTTATTACGCGGAATCCTAT
>KT949753 Arthropodium cirratum  
TGTCAAAGAAAAATAGAGTACGTTATAAGAAATTAATTAGTCAGTTGGATATTGGAAAATCAAAAATTCGTTAATTTCAAGATAGGTTTTAATTTTTTTCTTTAGGTGTTATTAGATTTTTCATTTGAATGAACCTTATTTTGATAAATTCATGGAATAATGAATTAAGGAAGAAAAGATATGACTGTACCGGCTACAAGAAAGGATTTCATGATAGTTAATATGGGTCCTCACCACCCATCAATGCACGGTGTGCTTCGACTGATCATCACTCTCGATGGAGAAGATGTTATTGACTGTGAACCCATATTGGGTTATTTACACAGAGGGATGGAAAAAATAGCGGAAAATCGAACAATTATACAATATTTGCCTTATGTAACACGATGGGATTATTTAGCCACAATGTTCACAGAAGCAATAACAGTAAATGCACCAGAACGATTGGAAAGTGTTCAAGTACCTAAAAGAGCTAGTTACATTAGAGTAATCATGCTGGAACTGAGTCGTATAGCTTCTCATTTGTTATGGCTTGGGCCTTTTATGGCGGATATTGGCGCACAGACTCCCTTTTTCTATATTTTCAGAGAAAGGGAATTTTTATACGATCTATTCGAAGCCGCTACAGGTATGCGAATGATGCATAATTATTTCCGTATTGGAGGAGTCGCTGCGGATCTCCCATATGGCTGGATAGATAAATGTTTTGATTTCTGTAATTTTTCTTTAACAGGAATTGTTGAATATCAAAAACTTATTACGCGGAATCCTAT
>KT949754 Arthropodium cirratum 
TGTCAAAGAAAAATAGAGTACGTTATAAGAAATTAATTAGTCAGTTGGATATTGGAAAATCAAAAATTCGTTAATTTCAAGATAGGTTTTAATTTTTTTCTTTAGGTGTTATTAGATTTTTCATTTGAATGAACCTTATTTTGATAAATTCATGGAATAATGAATTAAGGAAGAAAAGATATGACTGTACCGGCTACAAGAAAGGATTTCATGATAGTTAATATGGGTCCTCACCACCCATCAATGCACGGTGTGCTTCGACTGATCATCACTCTCGATGGAGAAGATGTTATTGACTGTGAACCCATATTGGGTTATTTACACAGAGGGATGGAAAAAATAGCGGAAAATCGAACAATTATACAATATTTGCCTTATGTAACACGATGGGATTATTTAGCCACAATGTTCACAGAAGCAATAACAGTAAATGCACCAGAACGATTGGAAAGTGTTCAAGTACCTAAAAGAGCTAGTTACATTAGAGTAATCATGCTGGAACTGAGTCGTATAGCTTCTCATTTGTTATGGCTTGGGCCTTTTATGGCGGATATTGGCGCACAGACTCCCTTTTTCTATATTTTCAGAGAAAGGGAATTTTTATACGATCTATTCGAAGCCGCTACAGGTATGCGAATGATGCATAATTATTTCCGTATTGGAGGAGTCGCTGCGGATCTCCCATATGGCTGGATAGATAAATGTTTTGATTTCTGTAATTTTTCTTTAACAGGAATTGTTGAATATCAAAAACTTATTACGCGGAATCCTAT
>KT949755 Arthropodium cirratum 
TGTCAAAGAAAAATAGAGTACGTTATAAGAAATTAATTAGTCAGTTGGATATTGGAAAATCAAAAATTCGTTAATTTCAAGATAGGTTTTAATTTTTTTCTTTAGGTGTTATTAGATTTTTCATTTGAATGAACCTTATTTTGATAAATTCATGGAATAATGAATTAAGGAAGAAAAGATATGACTGTACCGACTACAAGAAAGGATTTCATGATAGTTAATATGGGTCCTCACCACCCATCAATGCACGGTGTGCTTCGACTGATCATCACTCTCGATGGAGAAGATGTTATTGACTGTGAACCCATATTGGGTTATTTACACAGAGGGATGGAAAAAATAGCGGAAAATCGAACAATTATACAATATTTGCCTTATGTAACACGATGGGATTATTTAGCCACAATGTTCACAGAAGCAATAACAGTAAATGCACCAGAACGATTGGAAAGTGTTCAAGTACCTAAAAGAGCTAGTTACATTAGAGTAATCATGCTGGAACTGAGTCGTATAGCTTCTCATTTGTTATGGCTTGGGCCTTTTATGGCGGATATTGGCGCACAGACTCCCTTTTTCTATATTTTCAGAGAAAGGGAATTTTTATACGATCTATTCGAAGCCGCTACAGGTATGCGAATGATGCATAATTATTTCCGTATTGGAGGAGTCGCTGCGGATCTCCCATATGGCTGGATAGATAAATGTTTTGATTTCTGTAATTTTTCTTTAACAGGAATTGTTGAATATCAAAAACTTATTACGCGGAATCCTAT
>KT949756 Arthropodium cirratum 
TGTCAAAGAAAAATAGAGTACGTTATAAGAAATTAATTAGTCAGTTGGATATTGGAAAATCAAAAATTCGTTAATTTCAAGATAGGTTTTAATTTTTTTCTTTAGGTGTTATTAGATTTTTCATTTGAATGAACCTTATTTTGATAAATTCATGGAATAATGAATTAAGGAAGAAAAGATATGACTGTACCGACTACAAGAAAGGATTTCATGATAGTTAATATGGGTCCTCACCACCCATCAATGCACGGTGTGCTTCGACTGATCATCACTCTCGATGGAGAAGATGTTATTGACTGTGAACCCATATTGGGTTATTTACACAGAGGGATGGAAAAAATAGCGGAAAATCGAACAATTATACAATATTTGCCTTATGTAACACGATGGGATTATTTAGCCACAATGTTCACAGAAGCAATAACAGTAAATGCACCAGAACGATTGGAAAGTGTTCAAGTACCTAAAAGAGCTAGTTACATTAGAGTAATCATGCTGGAACTGAGTCGTATAGCTTCTCATTTGTTATGGCTTGGGCCTTTTATGGCGGATATTGGCGCACAGACTCCCTTTTTCTATATTTTCAGAGAAAGGGAATTTTTATACGATCTATTCGAAGCCGCTACAGGTATGCGAATGATGCATAATTATTTCCGTATTGGAGGAGTCGCTGCGGATCTCCCATATGGCTGGATAGATAAATGTTTTGATTTCTGTAATTTTTCTTTAACAGGAATTGTTGAATATCAAAAACTTATTACGCGGAATCCTAT
>KT949757 Arthropodium cirratum  
TGTCAAAGAAAAATAGAGTACGTTATAAGAAATTAATTAGTCAGTTGGATATTGGAAAATCAAAAATTCGTTAATTTCAAGATAGGTTTTAATTTTTTTCTTTAGGTGTTATTAGATTTTTCATTTGAATGAACCTTATTTTGATAAATTCATGGAATAATGAATTAAGGAAGAAAAGATATGACTGTACCGACTACAAGAAAGGATTTCATGATAGTTAATATGGGTCCTCACCACCCATCAATGCACGGTGTGCTTCGACTGATCATCACTCTCGATGGAGAAGATGTTATTGACTGTGAACCCATATTGGGTTATTTACACAGAGGGATGGAAAAAATAGCGGAAAATCGAACAATTATACAATATTTGCCTTATGTAACACGATGGGATTATTTAGCCACAATGTTCACAGAAGCAATAACAGTAAATGCACCAGAACGATTGGAAAGTGTTCAAGTACCTAAAAGAGCTAGTTACATTAGAGTAATCATGCTGGAACTGAGTCGTATAGCTTCTCATTTGTTATGGCTTGGGCCTTTTATGGCGGATATTGGCGCACAGACTCCCTTTTTCTATATTTTCAGAGAAAGGGAATTTTTATACGATCTATTCGAAGCCGCTACAGGTATGCGAATGATGCATAATTATTTCCGTATTGGAGGAGTCGCTGCGGATCTCCCATATGGCTGGATAGATAAATGTTTTGATTTCTGTAATTTTTCTTTAACAGGAATTGTTGAATATCAAAAACTTATTACGCGGAATCCTAT
>KT949758 Arthropodium cirratum 
TGTCAAAGAAAAATAGAGTACGTTATAAGAAATTAATTAGTCAGTTGGATATTGGAAAATCAAAAATTCGTTAATTTCAAGATAGGTTTTAATTTTTTTCTTTAGGTGTTATTAGATTTTTCATTTGAATGAACCTTATTTTGATAAATTCATGGAATAATGAATTAAGGAAGAAAAGATATGACTGTACCGGCTACAAGAAAGGATTTCATGATAGTTAATATGGGTCCTCACCACCCATCAATGCACGGTGTGCTTCGACTGATCATCACTCTCGATGGAGAAGATGTTATTGACTGTGAACCCATATTGGGTTATTTACACAGAGGGATGGAAAAAATAGCGGAAAATCGAACAATTATACAATATTTGCCTTATGTAACACGATGGGATTATTTAGCCACAATGTTCACAGAAGCAATAACAGTAAATGCACCAGAACGATTGGAAAGTGTTCAAGTACCTAAAAGAGCTAGTTACATTAGAGTAATCATGCTGGAACTGAGTCGTATAGCTTCTCATTTGTTATGGCTTGGGCCTTTTATGGCGGATATTGGCGCACAGACTCCCTTTTTCTATATTTTCAGAGAAAGGGAATTTTTATACGATCTATTCGAAGCCGCTACAGGTATGCGAATGATGCATAATTATTTCCGTATTGGAGGAGTCGCTGCGGATCTCCCATATGGCTGGATAGATAAATGTTTTGATTTCTGTAATTTTTCTTTAACAGGAATTGTTGAATATCAAAAACTTATTACGCGGAATCCTAT
>KT949759 Arthropodium cirratum  
TGTCAAATAAAAATAGAGTACGTTATAAGAAATTAATTAGTCAGTTGGATATTGGAAAATCAAAAATTCGTTAATTTCAAGATAGGTTTTAATTTTTTTCTTTAGGTGTTATTAGATTTTTCATTTGAATGAACCTTATTTTGATAAATTCATGGAATAATGAATTAAGGAAGAAAAGATATGACTGTACCGGCTACAAGAAAGGATTTCATGATAGTTAATATGGGTCCTCACCACCCATCAATGCACGGTGTGCTTCGACTGATCATCACTCTCGATGGAGAAGATGTTATTGACTGTGAACCCATATTGGGTTATTTACACAGAGGGATGGAAAAAATAGCGGAAAATCGAACAATTATACAATATTTGCCTTATGTAACACGATGGGATTATTTAGCCACAATGTTCACAGAAGCAATAACAGTAAATGCACCAGAACGATTGGAAAGTGTTCAAGTACCTAAAAGAGCTAGTTACATTAGAGTAATCATGCTGGAACTGAGTCGTATAGCTTCTCATTTGTTATGGCTTGGGCCTTTTATGGCGGATATTGGCGCACAGACTCCCTTTTTCTATATTTTCAGAGAAAGGGAATTTTTATACGATCTATTCGAAGCCGCTACAGGTATGCGAATGATGCATAATTATTTCCGTATTGGAGGAGTCGCTGCGGATCTCCCATATGGCTGGATAGATAAATGTTTTGATTTCTGTAATTTTTCTTTAACAGGAATTGTTGAATATCAAAAACTTATTACGCGGAATCCTAT
>KT949760 Arthropodium cirratum  
TGTCAAAGAAAAATAGAGTACGTTATAAGAAATTAATTAGTCAGTTGGATATTGGAAAATCAAAAATTCGTTAATTTCAAGATAGGTTTTAATTTTTTTCTTTAGGTGTTATTAGATTTTTCATTTGAATGAACCTTATTTTGATAAATTCATGGAATAATGAATTAAGGAAGAAAAGATATGACTGTACCGACTACAAGAAAGGATTTCATGATAGTTAATATGGGTCCTCACCACCCATCAATGCACGGTGTGCTTCGACTGATCATCACTCTCGATGGAGAAGATGTTATTGACTGTGAACCCATATTGGGTTATTTACACAGAGGGATGGAAAAAATAGCGGAAAATCGAACAATTATACAATATTTGCCTTATGTAACACGATGGGATTATTTAGCCACAATGTTCACAGAAGCAATAACAGTAAATGCACCAGAACGATTGGAAAGTGTTCAAGTACCTAAAAGAGCTAGTTACATTAGAGTAATCATGCTGGAACTGAGTCGTATAGCTTCTCATTTGTTATGGCTTGGGCCTTTTATGGCGGATATTGGCGCACAGACTCCCTTTTTCTATATTTTCAGAGAAAGGGAATTTTTATACGATCTATTCGAAGCCGCTACAGGTATGCGAATGATGCATAATTATTTCCGTATTGGAGGAGTCGCTGCGGATCTCCCATATGGCTGGATAGATAAATGTTTTGATTTCTGTAATTTTTCTTTAACAGGAATTGTTGAATATCAAAAACTTATTACGCGGAATCCTAT
>KT949761 Arthropodium cirratum  
TGTCAAAGAAAAATAGAGTACGTTATAAGAAATTAATTAGTCAGTTGGATATTGGAAAATCAAAAATTCGTTAATTTCAAGATAGGTTTTAATTTTTTTCTTTAGGTGTTATTAGATTTTTCATTTGAATGAACCTTATTTTGATAAATTCATGGAATAATGAATTAAGGAAGAAAAGATATGACTGTACCGGCTACAAGAAAGGATTTCATGATAGTTAATATGGGTCCTCACCACCCATCAATGCACGGTGTGCTTCGACTGATCATCACTCTCGATGGAGAAGATGTTATTGACTGTGAACCCATATTGGGTTATTTACACAGAGGGATGGAAAAAATAGCGGAAAATCGAACAATTATACAATATTTGCCTTATGTAACACGATGGGATTATTTAGCCACAATGTTCACAGAAGCAATAACAGTAAATGCACCAGAACGATTGGAAAGTGTTCAAGTACCTAAAAGAGCTAGTTACATTAGAGTAATCATGCTGGAACTGAGTCGTATAGCTTCTCATTTGTTATGGCTTGGGCCTTTTATGGCGGATATTGGCGCACAGACTCCCTTTTTCTATATTTTCAGAGAAAGGGAATTTTTATACGATCTATTTGAAGCCGCTACAGGTATGCGAATGATGCATAATTATTTCCGTATTGGAGGAGTCGCTGCGGATCTCCCATATGGCTGGATAGATAAATGTTTTGATTTCTGTAATTTTTCTTTAACAGGAATTGTTGAATATCAAAAACTTATTACGCGGAATCCTAT
>KT949762 Arthropodium cirratum 
TGTCAAAGAAAAATAGAGTACGTTATAAGAAATTAATTAGTCAGTTGGATATTGGAAAATCAAAAATTCGTTAATTTCAAGATAGGTTTTAATTTTTTTCTTTAGGTGTTATTAGATTTTTCATTTGAATGAACCTTATTTTGATAAATTCATGGAATAATGAATTAAGGAAGAAAAGATATGACTGTACCGGCTACAAGAAAGGATTTCATGATAGTTAATATGGGTCCTCACCACCCATCAATGCACGGTGTGCTTCGACTGATCATCACTCTCGATGGAGAAGATGTTATTGACTGTGAACCCATATTGGGTTATTTACACAGAGGGATGGAAAAAATAGCGGAAAATCGAACAATTATACAATATTTGCCTTATGTAACACGATGGGATTATTTAGCCACAATGTTCACAGAAGCAATAACAGTAAATGCACCAGAACGATTGGAAAGTGTTCAAGTACCTAAAAGAGCTAGTTACATTAGAGTAATCATGCTGGAACTGAGTCGTATAGCTTCTCATTTGTTATGGCTTGGGCCTTTTATGGCGGATATTGGCGCACAGACTCCCTTTTTCTATATTTTCAGAGAAAGGGAATTTTTATACGATCTATTTGAAGCCGCTACAGGTATGCGAATGATGCATAATTATTTCCGTATTGGAGGAGTCGCTGCGGATCTCCCATATGGCTGGATAGATAAATGTTTTGATTTCTGTAATTTTTCTTTAACAGGAATTGTTGAATATCAAAAACTTATTACGCGGAATCCTAT
>KT949763 Arthropodium cirratum  
TGTCAAAGAAAAATAGAGTACGTTATAAGAAATTAATTAGTCAGTTGGATATTGGAAAATCAAAAATTCGTTAATTTCAAGATAGGTTTTAATTTTTTTCTTTAGGTGTTATTAGATTTTTCATTTGAATGAACCTTATTTTGATAAATTCATGGAATAATGAATTAAGGAAGAAAAGATATGACTGTACCGGCTACAAGAAAGGATTTCATGATAGTTAATATGGGTCCTCACCACCCATCAATGCACGGTGTGCTTCGACTGATCATCACTCTCGATGGAGAAGATGTTATTGACTGTGAACCCATATTGGGTTATTTACACAGAGGGATGGAAAAAATAGCGGAAAATCGAACAATTATACAATATTTGCCTTATGTAACACGATGGGATTATTTAGCCACAATGTTCACAGAAGCAATAACAGTAAATGCACCAGAACGATTGGAAAGTGTTCAAGTACCTAAAAGAGCTAGTTACATTAGAGTAATCATGCTGGAACTGAGTCGTATAGCTTCTCATTTGTTATGGCTTGGGCCTTTTATGGCGGATATTGGCGCACAGACTCCCTTTTTCTATATTTTCAGAGAAAGGGAATTTTTATACGATCTATTTGAAGCCGCTACAGGTATGCGAATGATGCATAATTATTTCCGTATTGGAGGAGTCGCTGCGGATCTCCCATATGGCTGGATAGATAAATGTTTTGATTTCTGTAATTTTTCTTTAACAGGAATTGTTGAATATCAAAAACTTATTACGCGGAATCCTAT
>KT949764 Arthropodium cirratum 
TGTCAAAGAAAAATAGAGTACGTTATAAGAAATTAATTAGTCAGTTGGATATTGGAAAATCAAAAATTCGTTAATTTCAAGATAGGTTTTAATTTTTTTCTTTAGGTGTTATTAGATTTTTCATTTGAATGAACCTTATTTTGATAAATTCATGGAATAATGAATTAAGGAAGAAAAGATATGACTGTACCGGCTACAAGAAAGGATTTCATGATAGTTAATATGGGTCCTCACCACCCATCAATGCACGGTGTGCTTCGACTGATCATCACTCTCGATGGAGAAGATGTTATTGACTGTGAACCCATATTGGGTTATTTACACAGAGGGATGGAAAAAATAGCGGAAAATCGAACAATTATACAATATTTGCCTTATGTAACACGATGGGATTATTTAGCCACAATGTTCACAGAAGCAATAACAGTAAATGCACCAGAACGATTGGAAAGTGTTCAAGTACCTAAAAGAGCTAGTTACATTAGAGTAATCATGCTGGAACTGAGTCGTATAGCTTCTCATTTGTTATGGCTTGGGCCTTTTATGGCGGATATTGGCGCACAGACTCCCTTTTTCTATATTTTCAGAGAAAGGGAATTTTTATACGATCTATTTGAAGCCGCTACAGGTATGCGAATGATGCATAATTATTTCCGTATTGGAGGAGTCGCTGCGGATCTCCCATATGGCTGGATAGATAAATGTTTTGATTTCTGTAATTTTTCTTTAACAGGAATTGTTGAATATCAAAAACTTATTACGCGGAATCCTAT
>KT949765 Arthropodium cirratum  
TGTCAAAGAAAAATAGAGTACGTTATAAGAAATTAATTAGTCAGTTGGATATTGGAAAATCAAAAATTCGTTAATTTCAAGATAGGTTTTAATTTTTTTCTTTAGGTGTTATTAGATTTTTCATTTGAATGAACCTTATTTTGATAAATTCATGGAATAATGAATTAAGGAAGAAAAGATATGACTGTACCGGCTACAAGAAAGGATTTCATGATAGTTAATATGGGTCCTCACCACCCATCAATGCACGGTGTGCTTCGACTGATCATCACTCTCGATGGAGAAGATGTTATTGACTGTGAACCCATATTGGGTTATTTACACAGAGGGATGGAAAAAATAGCGGAAAATCGAACAATTATACAATATTTGCCTTATGTAACACGATGGGATTATTTAGCCACAATGTTCACAGAAGCAATAACAGTAAATGCACCAGAACGATTGGAAAGTGTTCAAGTACCTAAAAGAGCTAGTTACATTAGAGTAATCATGCTGGAACTGAGTCGTATAGCTTCTCATTTGTTATGGCTTGGGCCTTTTATGGCGGATATTGGCGCACAGACTCCCTTTTTCTATATTTTCAGAGAAAGGGAATTTTTATACGATCTATTTGAAGCCGCTACAGGTATGCGAATGATGCATAATTATTTCCGTATTGGAGGAGTCGCTGCGGATCTCCCATATGGCTGGATAGATAAATGTTTTGATTTCTGTAATTTTTCTTTAACAGGAATTGTTGAATATCAAAAACTTATTACGCGGAATCCTAT
>KT949766 Arthropodium cirratum 
TGTCAAAGAAAAATAGAGTACGTTATAAGAAATTAATTAGTCAGTTGGATATTGGAAAATCAAAAATTCGTTAATTTCAAGATAGGTTTTAATTTTTTTCTTTAGGTGTTATTAGATTTTTCATTTGAATGAACCTTATTTTGATAAATTCATGGAATAATGAATTAAGGAAGAAAAGATATGACTGTACCGGCTACAAGAAAGGATTTCATGATAGTTAATATGGGTCCTCACCACCCATCAATGCACGGTGTGCTTCGACTGATCATCACTCTCGATGGAGAAGATGTTATTGACTGTGAACCCATATTGGGTTATTTACACAGAGGGATGGAAAAAATAGCGGAAAATCGAACAATTATACAATATTTGCCTTATGTAACACGATGGGATTATTTAGCCACAATGTTCACAGAAGCAATAACAGTAAATGCACCAGAACGATTGGAAAGTGTTCAAGTACCTAAAAGAGCTAGTTACATTAGAGTAATCATGCTGGAACTGAGTCGTATAGCTTCTCATTTGTTATGGCTTGGGCCTTTTATGGCGGATATTGGCGCACAGACTCCCTTTTTCTATATTTTCAGAGAAAGGGAATTTTTATACGATCTATTTGAAGCCGCTACAGGTATGCGAATGATGCATAATTATTTCCGTATTGGAGGAGTCGCTGCGGATCTCCCATATGGCTGGATAGATAAATGTTTTGATTTCTGTAATTTTTCTTTAACAGGAATTGTTGAATATCAAAAACTTATTACGCGGAATCCTAT
>KT949767 Arthropodium cirratum  
TGTCAAAGAAAAATAGAGTACGTTATAAGAAATTAATTAGTCAGTTGGATATTGGAAAATCAAAAATTCGTTAATTTCAAGATAGGTTTTAATTTTTTTCTTTAGGTGTTATTAGATTTTTCATTTGAATGAACCTTATTTTGATAAATTCATGGAATAATGAATTAAGGAAGAAAAGATATGACTGTACCGGCTACAAGAAAGGATTTCATGATAGTTAATATGGGTCCTCACCACCCATCAATGCACGGTGTGCTTCGACTGATCATCACTCTCGATGGAGAAGATGTTATTGACTGTGAACCCATATTGGGTTATTTACACAGAGGGATGGAAAAAATAGCGGAAAATCGAACAATTATACAATATTTGCCTTATGTAACACGATGGGATTATTTAGCCACAATGTTCACAGAAGCAATAACAGTAAATGCACCAGAACGATTGGAAAGTGTTCAAGTACCTAAAAGAGCTAGTTACATTAGAGTAATCATGCTGGAACTGAGTCGTATAGCTTCTCATTTGTTATGGCTTGGGCCTTTTATGGCGGATATTGGCGCACAGACTCCCTTTTTCTATATTTTCAGAGAAAGGGAATTTTTATACGATCTATTTGAAGCCGCTACAGGTATGCGAATGATGCATAATTATTTCCGTATTGGAGGAGTCGCTGCGGATCTCCCATATGGCTGGATAGATAAATGTTTTGATTTCTGTAATTTTTCTTTAACAGGAATTGTTGAATATCAAAAACTTATTACGCGGAATCCTAT
>KT949768 Arthropodium cirratum 
TGTCAAAGAAAAATAGAGTACGTTATAAGAAATTAATTAGTCAGTTGGATATTGGAAAATCAAAAATTCGTTAATTTCAAGATAGGTTTTAATTTTTTTCTTTAGGTGTTATTAGATTTTTCATTTGAATGAACCTTATTTTGATAAATTCATGGAATAATGAATTAAGGAAGAAAAGATATGACTGTACCGGCTACAAGAAAGGATTTCATGATAGTTAATATGGGTCCTCACCACCCATCAATGCACGGTGTGCTTCGACTGATCATCACTCTCGATGGAGAAGATGTTATTGACTGTGAACCCATATTGGGTTATTTACACAGAGGGATGGAAAAAATAGCGGAAAATCGAACAATTATACAATATTTGCCTTATGTAACACGATGGGATTATTTAGCCACAATGTTCACAGAAGCAATAACAGTAAATGCACCAGAACGATTGGAAAGTGTTCAAGTACCTAAAAGAGCTAGTTACATTAGAGTAATCATGCTGGAACTGAGTCGTATAGCTTCTCATTTGTTATGGCTTGGGCCTTTTATGGCGGATATTGGCGCACAGACTCCCTTTTTCTATATTTTCAGAGAAAGGGAATTTTTATACGATCTATTCGAAGCCGCTACAGGTATGCGAATGATGCATAATTATTTCCGTATTGGAGGAGTCGCTGCGGATCTCCCATATGGCTGGATAGATAAATGTTTTGATTTCTGTAATTTTTCTTTAACAGGAATTGTTGAATATCAAAAACTTATTACGCGGAATCCTAT
>KT949769 Arthropodium cirratum 
TGTCAAAGAAAAATAGAGTACGTTATAAGAAATTAATTAGTCAGTTGGATATTGGAAAATCAAAAATTCGTTAATTTCAAGATAGGTTTTAATTTTTTTCTTTAGGTGTTATTAGATTTTTCATTTGAATGAACCTTATTTTGATAAATTCATGGAATAATGAATTAAGGAAGAAAAGATATGACTGTACCGGCTACAAGAAAGGATTTCATGATAGTTAATATGGGTCCTCACCACCCATCAATGCACGGTGTGCTTCGACTGATCATCACTCTCGATGGAGAAGATGTTATTGACTGTGAACCCATATTGGGTTATTTACACAGAGGGATGGAAAAAATAGCGGAAAATCGAACAATTATACAATATTTGCCTTATGTAACACGATGGGATTATTTAGCCACAATGTTCACAGAAGCAATAACAGTAAATGCACCAGAACGATTGGAAAGTGTTCAAGTACCTAAAAGAGCTAGTTACATTAGAGTAATCATGCTGGAACTGAGTCGTATAGCTTCTCATTTGTTATGGCTTGGGCCTTTTATGGCGGATATTGGCGCACAGACTCCCTTTTTCTATATTTTCAGAGAAAGGGAATTTTTATACGATCTATTCGAAGCCGCTACAGGTATGCGAATGATGCATAATTATTTCCGTATTGGAGGAGTCGCTGCGGATCTCCCATATGGCTGGATAGATAAATGTTTTGATTTCTGTAATTTTTCTTTAACAGGAATTGTTGAATATCAAAAACTTATTACGCGGAATCCTAT
>KT949770 Arthropodium cirratum  
TGTCAAAGAAAAATAGAGTACGTTATAAGAAATTAATTAGTCAGTTGGATATTGGAAAATCAAAAATTCGTTAATTTCAAGATAGGTTTTAATTTTTTTCTTTAGGTGTTATTAGATTTTTCATTTGAATGAACCTTATTTTGATAAATTCATGGAATAATGAATTAAGGAAGAAAAGATATGACTGTACCGGCTACAAGAAAGGATTTCATGATAGTTAATATGGGTCCTCACCACCCATCAATGCACGGTGTGCTTCGACTGATCATCACTCTCGATGGAGAAGATGTTATTGACTGTGAACCCATATTGGGTTATTTACACAGAGGGATGGAAAAAATAGCGGAAAATCGAACAATTATACAATATTTGCCTTATGTAACACGATGGGATTATTTAGCCACAATGTTCACAGAAGCAATAACAGTAAATGCACCAGAACGATTGGAAAGTGTTCAAGTACCTAAAAGAGCTAGTTACATTAGAGTAATCATGCTGGAACTGAGTCGTATAGCTTCTCATTTGTTATGGCTTGGGCCTTTTATGGCGGATATTGGCGCACAGACTCCCTTTTTCTATATTTTCAGAGAAAGGGAATTTTTATACGATCTATTCGAAGCCGCTACAGGTATGCGAATGATGCATAATTATTTCCGTATTGGAGGAGTCGCTGCGGATCTCCCATATGGCTGGATAGATAAATGTTTTGATTTCTGTAATTTTTCTTTAACAGGAATTGTTGAATATCAAAAACTTATTACGCGGAATCCTAT
>KT949771 Arthropodium cirratum   
TGTCAAAGAAAAATAGAGTACGTTATAAGAAATTAATTAGTCAGTTGGATATTGGAAAATCAAAAATTCGTTAATTTCAAGATAGGTTTTAATTTTTTTCTTTAGGTGTTATTAGATTTTTCATTTGAATGAACCTTATTTTGATAAATTCATGGAATAATGAATTAAGGAAGAAAAGATATGACTGTACCGGCTACAAGAAAGGATTTCATGATAGTTAATATGGGTCCTCACCACCCATCAATGCACGGTGTGCTTCGACTGATCATCACTCTCGATGGAGAAGATGTTATTGACTGTGAACCCATATTGGGTTATTTACACAGAGGGATGGAAAAAATAGCGGAAAATCGAACAATTATACAATATTTGCCTTATGTAACACGATGGGATTATTTAGCCACAATGTTCACAGAAGCAATAACAGTAAATGCACCAGAACGATTGGAAAGTGTTCAAGTACCTAAAAGAGCTAGTTACATTAGAGTAATCATGCTGGAACTGAGTCGTATAGCTTCTCATTTGTTATGGCTTGGGCCTTTTATGGCGGATATTGGCGCACAGACTCCCTTTTTCTATATTTTCAGAGAAAGGGAATTTTTATACGATCTATTCGAAGCCGCTACAGGTATGCGAATGATGCATAATTATTTCCGTATTGGAGGAGTCGCTGCGGATCTCCCATATGGCTGGATAGATAAATGTTTTGATTTCTGTAATTTTTCTTTAACAGGAATTGTTGAATATCAAAAACTTATTACGCGGAATCCTAT
>KT949772 Arthropodium candidum
TGTCAAAGAAAAATAGAGTACGTTATAAGAAATTAATTAGTCAGTTGGATATTGGAAAATCCAAAATTCGTTAATTTTAAGATAGGTTTTAATTTTTTTCTTTAGGTGTTATTAGATTTTTCATTTGAATGAACCTTATTTTGAGAAATTCATGGAATAATGAATTAAGGAAGAAAAGATATGACTGTACCGGCTACAAGAAAGGATTTCATGATAGTTAATATGGGTCCTCACCACCCATCAATGCACGGTGTGCTTCGACTGATCATTACTCTCGATGGGGAAGATGTTATTGACTGTGAACCCATATTGGGTTATTTACACAGAGGGATGGAAAAAATAGCGGAAAATCGAACAATTATACAATATTTGCCTTATGTAACACGATGGGATTATTTAGCCACAATGTTCACAGAAGCAATAACAGTAAATGCACCAGAACGATTGGAAAGTGTTCAAGTACCTAAAAGAGCTAGTTACATTAGAGTAATCATGCTGGAACTGAGTCGTATAGCTTCTCATTTGTTATGGCTTGGGCCTTTTATGGCGGATATTGGCGCACAGACTCCCTTTTTCTATATTTTCAGAGAAAGGGAATTATTATACGATCTATTCGAAGCCGCTACAGGTATGCGAATGATGCATAATTATTTCCGTATTGGAGGAGTCGCTGCGGATCTCCCATATGGCTGGATAGATAAATGTTTTGATTTCTGTAATTTTTCTTTAACAGGAATTGTTGAATATCAAAAACTTATTACGCGGAATCCTAT
>KT949773 Arthropodium candidum
TGTCAAAGAAAAATAGAGTACGTTATAAGAAATTAATTAGTCAGTTGGATATTGGAAAATCCAAAATTCGTTAATTTTAAGATAGGTTTTAATTTTTTTCTTTAGGTGTTATTAGATTTTTCATTTGAATGAACCTTATTTTGAGAAATTCATGGAATAATGAATTAAGGAAGAAAAGATATGACTGTACCGGCTACAAGAAAGGATTTCATGATAGTTAATATGGGTCCTCACCACCCATCAATGCACGGTGTGCTTCGACTGATCATTACTCTCGATGGGGAAGATGTTATTGACTGTGAACCCATATTGGGTTATTTACACAGAGGGATGGAAAAAATAGCGGAAAATCGAACAATTATACAATATTTGCCTTATGTAACACGATGGGATTATTTAGCCACAATGTTCACAGAAGCAATAACAGTAAATGCACCAGAACGATTGGAAAGTGTTCAAGTACCTAAAAGAGCTAGTTACATTAGAGTAATCATGCTGGAACTGAGTCGTATAGCTTCTCATTTGTTATGGCTTGGGCCTTTTATGGCGGATATTGGCGCACAGACTCCCTTTTTCTATATTTTCAGAGAAAGGGAATTATTATACGATCTATTCGAAGCCGCTACAGGTATGCGAATGATGCATAATTATTTCCGTATTGGAGGAGTCGCTGCGGATCTCCCATATGGCTGGATAGATAAATGTTTTGATTTCTGTAATTTTTCTTTAACAGGAATTGTTGAATATCAAAAACTTATTACGCGGAATCCTAT
