# Supplementary material for: Evidence of a Strong Domestication Bottleneck in the Recently Cultivated New Zealand Endemic Root Crop, Arthropodium cirratum (Asparagaceae)
Source: PLoS One. 2016 Mar 24;11(3):e0152455. doi: 10.1371/journal.pone.0152455 (PMC4806853; doi:10.1371/journal.pone.0152455)
Supplement: S6 Fig — (TXT) [file pone.0152455.s006.txt]

>KT949419 Arthropodium bifurcatum
TATTTAGCTGCAATAAAAGCTTTTTCCTTAGCAAAGTCAATTTGTACTGGAAATTCAAATTTTTTTTTT---CCAGGTAAGAAAATCACTGGAGATTCAAAGGGTTTTGGTCGAGAAACAAGTAAGAAAATCACTGGCACTAAAAATTGAAAAAAGTTTTTGTGCAACAAACAAATAAGAAAATCTTGGAATAATCGGAATTTACATAGCTAGAAGAACTTTCAACTTTTTAATAGGAATAATTCCCATTAACTAAAACTAATATCTAATCTATATTGAACTTCTCAATATTAGTTAGTCAATATTAGTTAGTCAATATTAGTTAGAACTAGCTCCTATGATATCTAGAATAAGAATTTCTCTGTCTGTCGGGTCTACCTTCTTTTTCTAGCTTTTATTAGAATCTATATATTATATTAATTCGCAATTCGTGAGATGGCTTTTTCCTATTAATTTTCTTTTCACAATA--------------------ATAAAAAAATAGAATGAAAAAAAAATTTTCTATTATTGTGAAAAGAAAATGCAATTGTGATGGATATCAAAAGTCTTTTGTTATATACCTAACTAAAGACCGAATTGGTTTGAAAAATATTATTATCATTTAGAAATTATGTACACAACAAACAAAAATATTATATTAAAATTAAGAATTAATGATATTAAGAAAAGTCTCATTTCAAGTTCCAAGCGTTCCGGGAGAATTTAATACATAGATAGTACGTAAAGGGTGATTGTTAAAACGGAACCTACGATGATACTAACTTTACTAAAAATTATGGAAAATTAAAAGATGAATTTGAACTTATTCATCAGGTCTAACGCTTCCTAAACTATTGAATCTAGATCTAGACGATTCGAGAGAAATCGATTATTATCATTTCAAAA
>KT949420 Arthropodium bifurcatum
TATTTAGCTGCAATAAAAGCTTTTTCCTTAGCAAAGTCAATTTGTACTGGAAATTCAAATTTTTTTTTT---CCAGGTAAGAAAATCACTGGAGATTCAAAGGGTTTTGGTCGAGAAACAAGTAAGAAAATCACTGGCACTAAAAATTGAAAAAAGTTTTTGTGCAACAAACAAATAAGAAAATCTTGGAATAATCGGAATTTACATAGCTAGAAGAACTTTCAACTTTTTAATAGGAATAATTCCCATTAACTAAAACTAATATCTAATCTATATTGAACTTCTCAATATTAGTTAGTCAATATTAGTTAGTCAATATTAGTTAGAACTAGCTCCTATGATATCTAGAATAAGAATTTCTCTGTCTGTCGGGTCTACCTTCTTTTTCTAGCTTTTATTAGAATCTATATATTATATTAATTCGCAATTCGTGAGATGGCTTTTTCCTATTAATTTTCTTTTCACAATA--------------------ATAAAAAAATAGAATGAAAAAAAAATTTTCTATTATTGTGAAAAGAAAATGCAATTGTGATGGATATCAAAAGTCTTTTGTTATATACCTAACTAAAGACCGAATTGGTTTGAAAAATATTATTATCATTTAGAAATTATGTACACAACAAACAAAAATATTATATTAAAATTAAGAATTAATGATATTAAGAAAAGTCTCATTTCAAGTTCCAAGCGTTCCGGGAGAATTTAATACATAGATAGTACGTAAAGGGTGATTGTTAAAACGGAACCTACGATGATACTAACTTTACTAAAAATTATGGAAAATTAAAAGATGAATTTGAACTTATTCATCAGGTCTAACGCTTCCTAAACTATTGAATCTAGATCTAGACGATTCGAGAGAAATCGATTATTATCATTTCAAAA
>KT949421 Arthropodium bifurcatum
TATTTAGCTGCAATAAAAGCTTTTTCCTTAGCAAAGTCAATTTGTACTGGAAATTCAAATTTTTTTTTT---CCAGGTAAGAAAATCACTGGAGATTCAAAGGGTTTTGGTCGAGAAACAAGTAAGAAAATCACTGGCACTAAAAATTGAAAAAAGTTTTTGTGCAACAAACAAATAAGAAAATCTTGGAATAATCGGAATTTACATAGCTAGAAGAACTTTCAACTTTTTAATAGGAATAATTCCCATTAACTAAAACTAATATCTAATCTATATTGAACTTCTCAATATTAGTTAGTCAATATTAGTTAGTCAATATTAGTTAGAACTAGCTCCTATGATATCTAGAATAAGAATTTCTCTGTCTGTCGGGTCTACCTTCTTTTTCTAGCTTTTATTAGAATCTATATATTATATTAATTCGCAATTCGTGAGATGGCTTTTTCCTATTAATTTTCTTTTCACAATA--------------------ATAAAAAAATAGAATGAAAAAAAAATTTTCTATTATTGTGAAAAGAAAATGCAATTGTGATGGATATCAAAAGTCTTTTGTTATATACCTAACTAAAGACCGAATTGGTTTGAAAAATATTATTATCATTTAGAAATTATGTACACAACAAACAAAAATATTATATTAAAATTAAGAATTAATGATATTAAGAAAAGTCTCATTTCAAGTTCCAAGCGTTCCGGGAGAATTTAATACATAGATAGTACGTAAAGGGTGATTGTTAAAACGGAACCTACGATGATACTAACTTTACTAAAAATTATGGAAAATTAAAAGATGAATTTGAACTTATTCATCAGGTCTAACGCTTCCTAAACTATTGAATCTAGATCTAGACGATTCGAGAGAAATCGATTATTATCATTTCAAAA
>KT949422 Arthropodium bifurcatum
TATTTAGCTGCAATAAAAGCTTTTTCCTTAGCAAAGTCAATTTGTACTGGAAATTCAAATTTTTTTTTT---CCAGGTAAGAAAATCACTGGAGATTCAAAGGGTTTTGGTCGAGAAACAAGTAAGAAAATCACTGGCACTAAAAATTGAAAAAAGTTTTTGTGCAACAAACAAATAAGAAAATCTTGGAATAATCGGAATTTACATAGCTAGAAGAACTTTCAACTTTTTAATAGGAATAATTCCCATTAACTAAAACTAATATCTAATCTATATTGAACTTCTCAATATTAGTTAGTCAATATTAGTTAGTCAATATTAGTTAGAACTAGCTCCTATGATATCTAGAATAAGAATTTCTCTGTCTGTCGGGTCTACCTTCTTTTTCTAGCTTTTATTAGAATCTATATATTATATTAATTCGCAATTCGTGAGATGGCTTTTTCCTATTAATTTTCTTTTCACAATA--------------------ATAAAAAAATAGAATGAAAAAAAAATTTTCTATTATTGTGAAAAGAAAATGCAATTGTGATGGATATCAAAAGTCTTTTGTTATATACCTAACTAAAGACCGAATTGGTTTGAAAAATATTATTATCATTTAGAAATTATGTACACAACAAACAAAAATATTATATTAAAATTAAGAATTAATGATATTAAGAAAAGTCTCATTTCAAGTTCCAAGCGTTCCGGGAGAATTTAATACATAGATAGTACGTAAAGGGTGATTGTTAAAACGGAACCTACGATGATACTAACTTTACTAAAAATTATGGAAAATTAAAAGATGAATTTGAACTTATTCATCAGGTCTAACGCTTCCTAAACTATTGAATCTAGATCTAGACGATTCGAGAGAAATCGATTATTATCATTTCAAAA
>KT949423 Arthropodium bifurcatum
TATTTAGCTGCAATAAAAGCTTTTTCCTTAGCAAAGTCAATTTGTACTGGAAATTCAAATTTTTTTTTT---CCAGGTAAGAAAATCACTGGAGATTCAAAGGGTTTTGGTCGAGAAACAAGTAAGAAAATCACTGGCACTAAAAATTGAAAAAAGTTTTTGTGCAACAAACAAATAAGAAAATCTTGGAATAATCGGAATTTACATAGCTAGAAGAACTTTCAACTTTTTAATAGGAATAATTCCCATTAACTAAAACTAATATCTAATCTATATTGAACTTCTCAATATTAGTTAGTCAATATTAGTTAGTCAATATTAGTTAGAACTAGCTCCTATGATATCTAGAATAAGAATTTCTCTGTCTGTCGGGTCTACCTTCTTTTTCTAGCTTTTATTAGAATCTATATATTATATTAATTCGCAATTCGTGAGATGGCTTTTTCCTATTAATTTTCTTTTCACAATA--------------------ATAAAAAAATAGAATGAAAAAAAAATTTTCTATTATTGTGAAAAGAAAATGCAATTGTGATGGATATCAAAAGTCTTTTGTTATATACCTAACTAAAGACCGAATTGGTTTGAAAAATATTATTATCATTTAGAAATTATGTACACAACAAACAAAAATATTATATTAAAATTAAGAATTAATGATATTAAGAAAAGTCTCATTTCAAGTTCCAAGCGTTCCGGGAGAATTTAATACATAGATAGTACGTAAAGGGTGATTGTTAAAACGGAACCTACGATGATACTAACTTTACTAAAAATTATGGAAAATTAAAAGATGAATTTGAACTTATTCATCAGGTCTAACGCTTCCTAAACTATTGAATCTAGATCTAGACGATTCGAGAGAAATCGATTATTATCATTTCAAAA
>KT949424 Arthropodium bifurcatum
TATTTAGCTGCAATAAAAGCTTTTTCCTTAGCAAAGTCAATTTGTACTGGAAATTCAAATTTTTTTTTT---CCAGGTAAGAAAATCACTGGAGATTCAAAGGGTTTTGGTCGAGAAACAAGTAAGAAAATCACTGGCACTAAAAATTGAAAAAAGTTTTTGTGCAACAAACAAATAAGAAAATCTTGGAATAATCGGAATTTACATAGCTAGAAGAACTTTCAACTTTTTAATAGGAATAATTCCCATTAACTAAAACTAATATCTAATCTATATTGAACTTCTCAATATTAGTTAGTCAATATTAGTTAGTCAATATTAGTTAGAACTAGCTCCTATGATATCTAGAATAAGAATTTCTCTGTCTGTCGGGTCTACCTTCTTTTTCTAGCTTTTATTAGAATCTATATATTATATTAATTCGCAATTCGTGAGATGGCTTTTTCCTATTAATTTTCTTTTCACAATA--------------------ATAAAAAAATAGAATGAAAAAAAAATTTTCTATTATTGTGAAAAGAAAATGCAATTGTGATGGATATCAAAAGTCTTTTGTTATATACCTAACTAAAGACCGAATTGGTTTGAAAAATATTATTATCATTTAGAAATTATGTACACAACAAACAAAAATATTATATTAAAATTAAGAATTAATGATATTAAGAAAAGTCTCATTTCAAGTTCCAAGCGTTCCGGGAGAATTTAATACATAGATAGTACGTAAAGGGTGATTGTTAAAACGGAACCTACGATGATACTAACTTTACTAAAAATTATGGAAAATTAAAAGATGAATTTGAACTTATTCATCAGGTCTAACGCTTCCTAAACTATTGAATCTAGATCTAGACGATTCGAGAGAAATCGATTATTATCATTTCAAAA
>KT949425 Arthropodium bifurcatum
TATTTAGCTGCAATAAAAGCTTTTTCCTTAGCAAAGTCAATTTGTACTGGAAATTCAAATTTTTTTTTT---CCAGGTAAGAAAATCACTGGAGATTCAAAGGGTTTTGGTCGAGAAACAAGTAAGAAAATCACTGGCACTAAAAATTGAAAAAAGTTTTTGTGCAACAAACAAATAAGAAAATCTTGGAATAATCGGAATTTACATAGCTAGAAGAACTTTCAACTTTTTAATAGGAATAATTCCCATTAACTAAAACTAATATCTAATCTATATTGAACTTCTCAATATTAGTTAGTCAATATTAGTTAGTCAATATTAGTTAGAACTAGCTCCTATGATATCTAGAATAAGAATTTCTCTGTCTGTCGGGTCTACCTTCTTTTTCTAGCTTTTATTAGAATCTATATATTATATTAATTCGCAATTCGTGAGATGGCTTTTTCCTATTAATTTTCTTTTCACAATA--------------------ATAAAAAAATAGAATGAAAAAAAAATTTTCTATTATTGTGAAAAGAAAATGCAATTGTGATGGATATCAAAAGTCTTTTGTTATATACCTAACTAAAGACCGAATTGGTTTGAAAAATATTATTATCATTTAGAAATTATGTACACAACAAACAAAAATATTATATTAAAATTAAGAATTAATGATATTAAGAAAAGTCTCATTTCAAGTTCCAAGCGTTCCGGGAGAATTTAATACATAGATAGTACGTAAAGGGTGATTGTTAAAACGGAACCTACGATGATACTAACTTTACTAAAAATTATGGAAAATTAAAAGATGAATTTGAACTTATTCATCAGGTCTAACGCTTCCTAAACTATTGAATCTAGATCTAGACGATTCGAGAGAAATCGATTATTATCATTTCAAAA
>KT949426 Arthropodium cirratum 
TATTTAGCTGCAATAAAAGCTTTTTCCTTAGCAAAGTCAATTTGTACTGGAAATTCAAATTTTTTTTTT---CCAGGTAAGAAAATCACTGGAGATTCAAAGGGTTTTGGTCGAGAAACAAGTAAGAAAATCACTGGCACTAAAAATTGAAAAAAGTTTTTGTGCAACAAACAAATAAGAAAATCTTGGAATAATCGGAATTTACATAGCTAGAAGAACTTTCAACTTTTTAATAGGAATAATTCCCATTAACTAAAACTAATATCTAATCTATATTGAACTTCTCAATATTAGTTAGTCAATATTAGTTAGTCAATATTAGTTAGAACTAGCTCCTATGATATCTAGAATAAGAATTTCTCTGTCTGTCGGGTCTACCTTCTTTTTCTAGCTTTTATTAGAATCTATATATTATATTAATTCGCAATTCGTGAGATGGCTTTTTCCTATTAATTTTCTTTTCACAATA--------------------ATAAAAAAATAGAATGAAAAAAAAATTTTCTATTATTGTGAAAAGAAAATGCAATTGTGATGGATATCAAAAGTCTTTTGTTATATACCTAACTAAAGACCGAATTGGTTTGAAAAATATTATTATCATTTAGAAATTATGTACACAACAAACAAAAATATTATATTAAAATTAAGAATTAATGATATTAAGAAAAGTCTCATTTCAAGTTCCAAGCGTTCCGGGAGAATTTAATACATAGATAGTACGTAAAGGGTGATTGTTAAAACGGAACCTACGATGATACTAACTTTACTAAAAATTATGGAAAATTAAAAGATGAATTTGAACTTATTCATCAGGTCTAACGCTTCCTAAACTATTGAATCTAGATCTAGACGATTCGAGAGAAATCGATTATTATCATTTCAAAA
>KT949427 Arthropodium bifurcatum
TATTTAGCTGCAATAAAAGCTTTTTCCTTAGCAAAGTCAATTTGTACTGGAAATTCAAATTTTTTTTTT---CCAGGTAAGAAAATCACTGGAGATTCAAAGGGTTTTGGTCGAGAAACAAGTAAGAAAATCACTGGCACTAAAAATTGAAAAAAGTTTTTGTGCAACAAACAAATAAGAAAATCTTGGAATAATCGGAATTTACATAGCTAGAAGAACTTTCAACTTTTTAATAGGAATAATTCCCATTAACTAAAACTAATATCTAATCTATATTGAACTTCTCAATATTAGTTAGTCAATATTAGTTAGTCAATATTAGTTAGAACTAGCTCCTATGATATCTAGAATAAGAATTTCTCTGTCTGTCGGGTCTACCTTCTTTTTCTAGCTTTTATTAGAATCTATATATTATATTAATTCGCAATTCGTGAGATGGCTTTTTCCTATTAATTTTCTTTTCACAATA--------------------ATAAAAAAATAGAATGAAAAAAAAATTTTCTATTATTGTGAAAAGAAAATGCAATTGTGATGGATATCAAAAGTCTTTTGTTATATACCTAACTAAAGACCGAATTGGTTTGAAAAATATTATTATCATTTAGAAATTATGTACACAACAAACAAAAATATTATATTAAAATTAAGAATTAATGATATTAAGAAAAGTCTCATTTCAAGTTCCAAGCGTTCCGGGAGAATTTAATACATAGATAGTACGTAAAGGGTGATTGTTAAAACGGAACCTACGATGATACTAACTTTACTAAAAATTATGGAAAATTAAAAGATGAATTTGAACTTATTCATCAGGTCTAACGCTTCCTAAACTATTGAATCTAGATCTAGACGATTCGAGAGAAATCGATTATTATCATTTCAAAA
>KT949428 Arthropodium cirratum
TATTTAGCTGCAATAAAAGCTTTTTCCTTAGCAAAGTCAATTTGTACTGGAAATTCAAATTTTTTTTTT---CCAGGTAAGAAAATCACTGGAGATTCAAAGGGTTTTGGTCGAGAAACAAGTAAGAAAATCACTGGCACTAAAAATTGAAAAAAGTTTTTGTGCAACAAACAAATAAGAAAATCTTGGAATAATCGGAATTTACATAGCTAGAAGAACTTTCAACTTTTTAATAGGAATAATTCCCATTAACTAAAACTAATATCTAATCTATATTGAACTTCTCAATATTAGTTAGTCAATATTAGTTAGTCAATATTAGTTAGAACTAGCTCCTATGATATCTAGAATAAGAATTTCTCTGTCTGTCGGGTCTACCTTCTTTTTCTAGCTTTTATTAGAATCTATATATTATATTAATTCGCAATTCGTGAGATGGCTTTTTCCTATTAATTTTCTTTTCACAATA--------------------ATAAAAAAATAGAATGAAAAAAAAATTTTCTATTATTGTGAAAAGAAAATGCAATTGTGATGGATATCAAAAGTCTTTTGTTATATACCTAACTAAAGACCGAATTGGTTTGAAAAATATTATTATCATTTAGAAATTATGTACACAACAAACAAAAATATTATATTAAAATTAAGAATTAATGATATTAAGAAAAGTCTCATTTCAAGTTCCAAGCGTTCCGGGAGAATTTAATACATAGATAGTACGTAAAGGGTGATTGTTAAAACGGAACCTACGATGATACTAACTTTACTAAAAATTATGGAAAATTAAAAGATGAATTTGAACTTATTCATCAGGTCTAACGCTTCCTAAACTATTGAATCTAGATCTAGACGATTCGAGAGAAATCGATTATTATCATTTCAAAA
>KT949429 Arthropodium cirratum 
TATTTAGCTGCAATAAAAGCTTTTTCCTTAGCAAAGTCAATTTGTACTGGAAATTCAAATTTTTTTTTT---CCAGGTAAGAAAATCACTGGAGATTCAAAGGGTTTTGGTCGAGAAACAAGTAAGAAAATCACTGGCACTAAAAATTGAAAAAAGTTTTTGTGCAACAAACAAATAAGAAAATCTTGGAATAATCGGAATTTACATAGCTAGAAGAACTTTCAACTTTTTAATAGGAATAATTCCCATTAACTAAAACTAATATCTAATCTATATTGAACTTCTCAATATTAGTTAGTCAATATTAGTTAGTCAATATTAGTTAGAACTAGCTCCTATGATATCTAGAATAAGAATTTCTCTGTCTGTCGGGTCTACCTTCTTTTTCTAGCTTTTATTAGAATCTATATATTATATTAATTCGCAATTCGTGAGATGGCTTTTTCCTATTAATTTTCTTTTCACAATA--------------------ATAAAAAAATAGAATGAAAAAAAAATTTTCTATTATTGTGAAAAGAAAATGCAATTGTGATGGATATCAAAAGTCTTTTGTTATATACCTAACTAAAGACCGAATTGGTTTGAAAAATATTATTATCATTTAGAAATTATGTACACAACAAACAAAAATATTATATTAAAATTAAGAATTAATGATATTAAGAAAAGTCTCATTTCAAGTTCCAAGCGTTCCGGGAGAATTTAATACATAGATAGTACGTAAAGGGTGATTGTTAAAACGGAACCTACGATGATACTAACTTTACTAAAAATTATGGAAAATTAAAAGATGAATTTGAACTTATTCATCAGGTCTAACGCTTCCTAAACTATTGAATCTAGATCTAGACGATTCGAGAGAAATCGATTATTATCATTTCAAAA
>KT949430 Arthropodium cirratum
TATTTAGCTGCAATAAAAGCTTTTTCCTTAGCAAAGTCAATTTGTACTGGAAATTCAAATTTTTTTTTT---CCAGGTAAGAAAATCACTGGAGATTCAAAGGGTTTTGGTCGAGAAACAAGTAAGAAAATCACTGGCACTAAAAATTGAAAAAAGTTTTTGTGCAACAAACAAATAAGAAAATCTTGGAATAATCGGAATTTACATAGCTAGAAGAACTTTCAACTTTTTAATAGGAATAATTCCCATTAACTAAAACTAATATCTAATCTATATTGAACTTCTCAATATTAGTTAGTCAATATTAGTTAGTCAATATTAGTTAGAACTAGCTCCTATGATATCTAGAATAAGAATTTCTCTGTCTGTCGGGTCTACCTTCTTTTTCTAGCTTTTATTAGAATCTATATATTATATTAATTCGCAATTCGTGAGATGGCTTTTTCCTATTAATTTTCTTTTCACAATA--------------------ATAAAAAAATAGAATGAAAAAAAAATTTTCTATTATTGTGAAAAGAAAATGCAATTGTGATGGATATCAAAAGTCTTTTGTTATATACCTAACTAAAGACCGAATTGGTTTGAAAAATATTATTATCATTTAGAAATTATGTACACAACAAACAAAAATATTATATTAAAATTAAGAATTAATGATATTAAGAAAAGTCTCATTTCAAGTTCCAAGCGTTCCGGGAGAATTTAATACATAGATAGTACGTAAAGGGTGATTGTTAAAACGGAACCTACGATGATACTAACTTTACTAAAAATTATGGAAAATTAAAAGATGAATTTGAACTTATTCATCAGGTCTAACGCTTCCTAAACTATTGAATCTAGATCTAGACGATTCGAGAGAAATCGATTATTATCATTTCAAAA
>KT949431 Arthropodium cirratum 
TATTTAGCTGCAATAAAAGCTTTTTCCTTAGCAAAGTCAATTTGTACTGGAAATTCAAATTTTTTTTTTTT--CAGGTAAGAAAATCACTGGAGATTCAAAGGGTTTTGGTCGAGAAACAAGTAAGAAAATCACTGGCACTAAAAATTGAAAAAAGTTTTTGTGCAACAAACAAATAAGAAAATCTTGGAATAATCGGAATTTACATAGCTAGAAGAACTTTCAACTTTTTAATAGGAATAATTCCCATTAACTAAAACTAATATCTAATCTATATTGAACTTCTCAATATTAGTTAGTCAATATTAGTTAG--------------AACTAGCTCCTATGATATCTAGAATAAGAATTTCTCTGTCTGTCGGGTCTACCTTCTTTTTCTAGCTTTTATTAGAATCTATATATTATATTAATTCGCAATTCGTGAGATGGCTTTTTCCTATTAATTTTCTTTTCACAATA--------------------ATAAAAAAATAGAATGAAAAAATATTTTTCTATTATTGTGAAAAGAAAATGCAATTGTGATGGATATCAAAAGTCTTTTGTTATATACCTAACTAAAGACCGAATTGGTTTGATAAATATTATTATCATTTAGAAATTATGTACACAACAAACAAAAATATTATATTAAAATTAAGAATTAATGATATTAAGAAAAGTCTCATTTCAAGTTCCAAGCGTTCCGGGAGAATTTAATACATAGATAGTACGTAAAGGGTGATTGTTAAAACGGAACCTACGATGATACTAACTTTACTAAAAATTATGGAAAATTAAAAGATGAATTTGAACTTATTCATCAGGTCTAACGCTTCCTAAACTATTGAATCTAGATCTAGACGATTCGAGAGAAATCGATTATTATCATTTCAAAA
>KT949432 Arthropodium cirratum 
TATTTAGCTGCAATAAAAGCTTTTTCCTTAGCAAAGTCAATTTGTACTGGAAATTCAAATTTTTTTTTTTT--CAGGTAAGAAAATCACTGGAGATTCAAAGGGTTTTGGTCGAGAAACAAGTAAGAAAATCACTGGCACTAAAAATTGAAAAAAGTTTTTGTGCAACAAACAAATAAGAAAATCTTGGAATAATCGGAATTTACATAGCTAGAAGAACTTTCAACTTTTTAATAGGAATAATTCCCATTAACTAAAACTAATATCTAATCTATATTGAACTTCTCAATATTAGTTAGTCAATATTAGTTAG--------------AACTAGCTCCTATGATATCTAGAATAAGAATTTCTCTGTCTGTCGGGTCTACCTTCTTTTTCTAGCTTTTATTAGAATCTATATATTATATTAATTCGCAATTCGTGAGATGGCTTTTTCCTATTAATTTTCTTTTCACAATA--------------------ATAAAAAAATAGAATGAAAAAATATTTTTCTATTATTGTGAAAAGAAAATGCAATTGTGATGGATATCAAAAGTCTTTTGTTATATACCTAACTAAAGACCGAATTGGTTTGATAAATATTATTATCATTTAGAAATTATGTACACAACAAACAAAAATATTATATTAAAATTAAGAATTAATGATATTAAGAAAAGTCTCATTTCAAGTTCCAAGCGTTCCGGGAGAATTTAATACATAGATAGTACGTAAAGGGTGATTGTTAAAACGGAACCTACGATGATACTAACTTTACTAAAAATTATGGAAAATTAAAAGATGAATTTGAACTTATTCATCAGGTCTAACGCTTCCTAAACTATTGAATCTAGATCTAGACGATTCGAGAGAAATCGATTATTATCATTTCAAAA
>KT949433 Arthropodium cirratum
TATTTAGCTGCAATAAAAGCTTTTTCCTTAGCAAAGTCAATTTGTACTGGAAATTCAAATTTTTTTTTTTT--CAGGTAAGAAAATCACTGGAGATTCAAAGGGTTTTGGTCGAGAAACAAGTAAGAAAATCACTGGCACTAAAAATTGAAAAAAGTTTTTGTGCAACAAACAAATAAGAAAATCTTGGAATAATCGGAATTTACATAGCTAGAAGAACTTTCAACTTTTTAATAGGAATAATTCCCATTAACTAAAACTAATATCTAATCTATATTGAACTTCTCAATATTAGTTAGTCAATATTAGTTAG--------------AACTAGCTCCTATGATATCTAGAATAAGAATTTCTCTGTCTGTCGGGTCTACCTTCTTTTTCTAGCTTTTATTAGAATCTATATATTATATTAATTCGCAATTCGTGAGATGGCTTTTTCCTATTAATTTTCTTTTCACAATA--------------------ATAAAAAAATAGAATGAAAAAATATTTTTCTATTATTGTGAAAAGAAAATGCAATTGTGATGGATATCAAAAGTCTTTTGTTATATACCTAACTAAAGACCGAATTGGTTTGATAAATATTATTATCATTTAGAAATTATGTACACAACAAACAAAAATATTATATTAAAATTAAGAATTAATGATATTAAGAAAAGTCTCATTTCAAGTTCCAAGCGTTCCGGGAGAATTTAATACATAGATAGTACGTAAAGGGTGATTGTTAAAACGGAACCTACGATGATACTAACTTTACTAAAAATTATGGAAAATTAAAAGATGAATTTGAACTTATTCATCAGGTCTAACGCTTCCTAAACTATTGAATCTAGATCTAGACGATTCGAGAGAAATCGATTATTATCATTTCAAAA
>KT949434 Arthropodium cirratum
TATTTAGCTGCAATAAAAGCTTTTTCCTTAGCAAAGTCAATTTGTACTGGAAATTCAAATTTTTTTTTTTT--CAGGTAAGAAAATCACTGGAGATTCAAAGGGTTTTGGTCGAGAAACAAGTAAGAAAATCACTGGCACTAAAAATTGAAAAAAGTTTTTGTGCAACAAACAAATAAGAAAATCTTGGAATAATCGGAATTTACATAGCTAGAAGAACTTTCAACTTTTTAATAGGAATAATTCCCATTAACTAAAACTAATATCTAATCTATATTGAACTTCTCAATATTAGTTAGTCAATATTAGTTAG--------------AACTAGCTCCTATGATATCTAGAATAAGAATTTCTCTGTCTGTCGGGTCTACCTTCTTTTTCTAGCTTTTATTAGAATCTATATATTATATTAATTCGCAATTCGTGAGATGGCTTTTTCCTATTAATTTTCTTTTCACAATA--------------------ATAAAAAAATAGAATGAAAAAATATTTTTCTATTATTGTGAAAAGAAAATGCAATTGTGATGGATATCAAAAGTCTTTTGTTATATACCTAACTAAAGACCGAATTGGTTTGATAAATATTATTATCATTTAGAAATTATGTACACAACAAACAAAAATATTATATTAAAATTAAGAATTAATGATATTAAGAAAAGTCTCATTTCAAGTTCCAAGCGTTCCGGGAGAATTTAATACATAGATAGTACGTAAAGGGTGATTGTTAAAACGGAACCTACGATGATACTAACTTTACTAAAAATTATGGAAAATTAAAAGATGAATTTGAACTTATTCATCAGGTCTAACGCTTCCTAAACTATTGAATCTAGATCTAGACGATTCGAGAGAAATCGATTATTATCATTTCAAAA
>KT949435 Arthropodium cirratum
TATTTAGCTGCAATAAAAGCTTTTTCCTTAGCAAAGTCAATTTGTACTGGAAATTCAAATTTTTTTTTTTT--CAGGTAAGAAAATCACTGGAGATTCAAAGGGTTTTGGTCGAGAAACAAGTAAGAAAATCACTGGCACTAAAAATTGAAAAAAGTTTTTGTGCAACAAACAAATAAGAAAATCTTGGAATAATCGGAATTTACATAGCTAGAAGAACTTTCAACTTTTTAATAGGAATAATTCCCATTAACTAAAACTAATATCTAATCTATATTGAACTTCTCAATATTAGTTAGTCAATATTAGTTAG--------------AACTAGCTCCTATGATATCTAGAATAAGAATTTCTCTGTCTGTCGGGTCTACCTTCTTTTTCTAGCTTTTATTAGAATCTATATATTATATTAATTCGCAATTCGTGAGATGGCTTTTTCCTATTAATTTTCTTTTCACAATA--------------------ATAAAAAAATAGAATGAAAAAATATTTTTCTATTATTGTGAAAAGAAAATGCAATTGTGATGGATATCAAAAGTCTTTTGTTATATACCTAACTAAAGACCGAATTGGTTTGATAAATATTATTATCATTTAGAAATTATGTACACAACAAACAAAAATATTATATTAAAATTAAGAATTAATGATATTAAGAAAAGTCTCATTTCAAGTTCCAAGCGTTCCGGGAGAATTTAATACATAGATAGTACGTAAAGGGTGATTGTTAAAACGGAACCTACGATGATACTAACTTTACTAAAAATTATGGAAAATTAAAAGATGAATTTGAACTTATTCATCAGGTCTAACGCTTCCTAAACTATTGAATCTAGATCTAGACGATTCGAGAGAAATCGATTATTATCATTTCAAAA
>KT949436 Arthropodium cirratum 
TATTTAGCTGCAATAAAAGCTTTTTCCTTAGCAAAGTCAATTTGTACTGGAAATTCAAATTTTTTTTTTTT--CAGGTAAGAAAATCACTGGAGATTCAAAGGGTTTTGGTCGAGAAACAAGTAAGAAAATCACTGGCACTAAAAATTGAAAAAAGTTTTTGTGCAACAAACAAATAAGAAAATCTTGGAATAATCGGAATTTACATAGCTAGAAGAACTTTCAACTTTTTAATAGGAATAATTCCCATTAACTAAAACTAATATCTAATCTATATTGAACTTCTCAATATTAGTTAGTCAATATTAGTTAG--------------AACTAGCTCCTATGATATCTAGAATAAGAATTTCTCTGTCTGTCGGGTCTACCTTCTTTTTCTAGCTTTTATTAGAATCTATATATTATATTAATTCGCAATTCGTGAGATGGCTTTTTCCTATTAATTTTCTTTTCACAATA--------------------ATAAAAAAATAGAATGAAAAAATATTTTTCTATTATTGTGAAAAGAAAATGCAATTGTGATGGATATCAAAAGTCTTTTGTTATATACCTAACTAAAGACCGAATTGGTTTGATAAATATTATTATCATTTAGAAATTATGTACACAACAAACAAAAATATTATATTAAAATTAAGAATTAATGATATTAAGAAAAGTCTCATTTCAAGTTCCAAGCGTTCCGGGAGAATTTAATACATAGATAGTACGTAAAGGGTGATTGTTAAAACGGAACCTACGATGATACTAACTTTACTAAAAATTATGGAAAATTAAAAGATGAATTTGAACTTATTCATCAGGTCTAACGCTTCCTAAACTATTGAATCTAGATCTAGACGATTCGAGAGAAATCGATTATTATCATTTCAAAA
>KT949437 Arthropodium cirratum
TATTTAGCTGCAATAAAAGCTTTTTCCTTAGCAAAGTCAATTTGTACTGGAAATTCAAATTTTTTTTTTTT--CAGGTAAGAAAATCACTGGAGATTCAAAGGGTTTTGGTCGAGAAACAAGTAAGAAAATCACTGGCACTAAAAATTGAAAAAAGTTTTTGTGCAACAAACAAATAAGAAAATCTTGGAATAATCGGAATTTACATAGCTAGAAGAACTTTCAACTTTTTAATAGGAATAATTCCCATTAACTAAAACTAATATCTAATCTATATTGAACTTCTCAATATTAGTTAGTCAATATTAGTTAG--------------AACTAGCTCCTATGATATCTAGAATAAGAATTTCTCTGTCTGTCGGGTCTACCTTCTTTTTCTAGCTTTTATTAGAATCTATATATTATATTAATTCGCAATTCGTGAGATGGCTTTTTCCTATTAATTTTCTTTTCACAATA--------------------ATAAAAAAATAGAATGAAAAAATATTTTTCTATTATTGTGAAAAGAAAATGCAATTGTGATGGATATCAAAAGTCTTTTGTTATATACCTAACTAAAGACCGAATTGGTTTGATAAATATTATTATCATTTAGAAATTATGTACACAACAAACAAAAATATTATATTAAAATTAAGAATTAATGATATTAAGAAAAGTCTCATTTCAAGTTCCAAGCGTTCCGGGAGAATTTAATACATAGATAGTACGTAAAGGGTGATTGTTAAAACGGAACCTACGATGATACTAACTTTACTAAAAATTATGGAAAATTAAAAGATGAATTTGAACTTATTCATCAGGTCTAACGCTTCCTAAACTATTGAATCTAGATCTAGACGATTCGAGAGAAATCGATTATTATCATTTCAAAA
>KT949438 Arthropodium cirratum 
TATTTAGCTGCAATAAAAGCTTTTTCCTTAGCAAAGTCAATTTGTACTGGAAATTCAAATTTTTTTTTTTT--CAGGTAAGAAAATCACTGGAGATTCAAAGGGTTTTGGTCGAGAAACAAGTAAGAAAATCACTGGCACTAAAAATTGAAAAAAGTTTTTGTGCAACAAACAAATAAGAAAATCTTGGAATAATCGGAATTTACATAGCTAGAAGAACTTTCAACTTTTTAATAGGAATAATTCCCATTAACTAAAACTAATATCTAATCTATATTGAACTTCTCAATATTAGTTAGTCAATATTAGTTAG--------------AACTAGCTCCTATGATATCTAGAATAAGAATTTCTCTGTCTGTCGGGTCTACCTTCTTTTTCTAGCTTTTATTAGAATCTATATATTATATTAATTCGCAATTCGTGAGATGGCTTTTTCCTATTAATTTTCTTTTCACAATA--------------------ATAAAAAAATAGAATGAAAAAATATTTTTCTATTATTGTGAAAAGAAAATGCAATTGTGATGGATATCAAAAGTCTTTTGTTATATACCTAACTAAAGACCGAATTGGTTTGATAAATATTATTATCATTTAGAAATTATGTACACAACAAACAAAAATATTATATTAAAATTAAGAATTAATGATATTAAGAAAAGTCTCATTTCAAGTTCCAAGCGTTCCGGGAGAATTTAATACATAGATAGTACGTAAAGGGTGATTGTTAAAACGGAACCTACGATGATACTAACTTTACTAAAAATTATGGAAAATTAAAAGATGAATTTGAACTTATTCATCAGGTCTAACGCTTCCTAAACTATTGAATCTAGATCTAGACGATTCGAGAGAAATCGATTATTATCATTTCAAAA
>KT949439 Arthropodium cirratum
TATTTAGCTGCAATAAAAGCTTTTTCCTTAGCAAAGTCAATTTGTACTGGAAATTCAAATTTTTTTTTTTT--CAGGTAAGAAAATCACTGGAGATTCAAAGGGTTTTGGTCGAGAAACAAGTAAGAAAATCACTGGCACTAAAAATTGAAAAAAGTTTTTGTGCAACAAACAAATAAGAAAATCTTGGAATAATCGGAATTTACATAGCTAGAAGAACTTTCAACTTTTTAATAGGAATAATTCCCATTAACTAAAACTAATATCTAATCTATATTGAACTTCTCAATATTAGTTAGTCAATATTAGTTAG--------------AACTAGCTCCTATGATATCTAGAATAAGAATTTCTCTGTCTGTCGGGTCTACCTTCTTTTTCTAGCTTTTATTAGAATCTATATATTATATTAATTCGCAATTCGTGAGATGGCTTTTTCCTATTAATTTTCTTTTCACAATA--------------------ATAAAAAAATAGAATGAAAAAATATTTTTCTATTATTGTGAAAAGAAAATGCAATTGTGATGGATATCAAAAGTCTTTTGTTATATACCTAACTAAAGACCGAATTGGTTTGATAAATATTATTATCATTTAGAAATTATGTACACAACAAACAAAAATATTATATTAAAATTAAGAATTAATGATATTAAGAAAAGTCTCATTTCAAGTTCCAAGCGTTCCGGGAGAATTTAATACATAGATAGTACGTAAAGGGTGATTGTTAAAACGGAACCTACGATGATACTAACTTTACTAAAAATTATGGAAAATTAAAAGATGAATTTGAACTTATTCATCAGGTCTAACGCTTCCTAAACTATTGAATCTAGATCTAGACGATTCGAGAGAAATCGATTATTATCATTTCAAAA
>KT949440 Arthropodium cirratum 
TATTTAGCTGCAATAAAAGCTTTTTCCTTAGCAAAGTCAATTTGTACTGGAAATTCAAATTTTTTTTTTTT--CAGGTAAGAAAATCACTGGAGATTCAAAGGGTTTTGGTCGAGAAACAAGTAAGAAAATCACTGGCACTAAAAATTGAAAAAAGTTTTTGTGCAACAAACAAATAAGAAAATCTTGGAATAATCGGAATTTACATAGCTAGAAGAACTTTCAACTTTTTAATAGGAATAATTCCCATTAACTAAAACTAATATCTAATCTATATTGAACTTCTCAATATTAGTTAGTCAATATTAGTTAG--------------AACTAGCTCCTATGATATCTAGAATAAGAATTTCTCTGTCTGTCGGGTCTACCTTCTTTTTCTAGCTTTTATTAGAATCTATATATTATATTAATTCGCAATTCGTGAGATGGCTTTTTCCTATTAATTTTCTTTTCACAATA--------------------ATAAAAAAATAGAATGAAAAAATATTTTTCTATTATTGTGAAAAGAAAATGCAATTGTGATGGATATCAAAAGTCTTTTGTTATATACCTAACTAAAGACCGAATTGGTTTGATAAATATTATTATCATTTAGAAATTATGTACACAACAAACAAAAATATTATATTAAAATTAAGAATTAATGATATTAAGAAAAGTCTCATTTCAAGTTCCAAGCGTTCCGGGAGAATTTAATACATAGATAGTACGTAAAGGGTGATTGTTAAAACGGAACCTACGATGATACTAACTTTACTAAAAATTATGGAAAATTAAAAGATGAATTTGAACTTATTCATCAGGTCTAACGCTTCCTAAACTATTGAATCTAGATCTAGACGATTCGAGAGAAATCGATTATTATCATTTCAAAA
>KT949441 Arthropodium cirratum 
TATTTAGCTGCAATAAAAGCTTTTTCCTTAGCAAAGTCAATTTGTACTGGAAATTCAAATTTTTTTTTTTT--CAGGTAAGAAAATCACTGGAGATTCAAAGGGTTTTGGTCGAGAAACAAGTAAGAAAATCACTGGCACTAAAAATTGAAAAAAGTTTTTGTGCAACAAACAAATAAGAAAATCTTGGAATAATCGGAATTTACATAGCTAGAAGAACTTTCAACTTTTTAATAGGAATAATTCCCATTAACTAAAACTAATATCTAATCTATATTGAACTTCTCAATATTAGTTAGTCAATATTAGTTAG--------------AACTAGCTCCTATGATATCTAGAATAAGAATTTCTCTGTCTGTCGGGTCTACCTTCTTTTTCTAGCTTTTATTAGAATCTATATATTATATTAATTCGCAATTCGTGAGATGGCTTTTTCCTATTAATTTTCTTTTCACAATA--------------------ATAAAAAAATAGAATGAAAAAATATTTTTCTATTATTGTGAAAAGAAAATGCAATTGTGATGGATATCAAAAGTCTTTTGTTATATACCTAACTAAAGACCGAATTGGTTTGATAAATATTATTATCATTTAGAAATTATGTACACAACAAACAAAAATATTATATTAAAATTAAGAATTAATGATATTAAGAAAAGTCTCATTTCAAGTTCCAAGCGTTCCGGGAGAATTTAATACATAGATAGTACGTAAAGGGTGATTGTTAAAACGGAACCTACGATGATACTAACTTTACTAAAAATTATGGAAAATTAAAAGATGAATTTGAACTTATTCATCAGGTCTAACGCTTCCTAAACTATTGAATCTAGATCTAGACGATTCGAGAGAAATCGATTATTATCATTTCAAAA
>KT949442 Arthropodium cirratum 
TATTTAGCTGCAATAAAAGCTTTTTCCTTAGCAAAGTCAATTTGTACTGGAAATTCAAATTTTTTTTTTTT--CAGGTAAGAAAATCACTGGAGATTCAAAGGGTTTTGGTCGAGAAACAAGTAAGAAAATCACTGGCACTAAAAATTGAAAAAAGTTTTTGTGCAACAAACAAATAAGAAAATCTTGGAATAATCGGAATTTACATAGCTAGAAGAACTTTCAACTTTTTAATAGGAATAATTCCCATTAACTAAAACTAATATCTAATCTATATTGAACTTCTCAATATTAGTTAGTCAATATTAGTTAG--------------AACTAGCTCCTATGATATCTAGAATAAGAATTTCTCTGTCTGTCGGGTCTACCTTCTTTTTCTAGCTTTTATTAGAATCTATATATTATATTAATTCGCAATTCGTGAGATGGCTTTTTCCTATTAATTTTCTTTTCACAATA--------------------ATAAAAAAATAGAATGAAAAAATATTTTTCTATTATTGTGAAAAGAAAATGCAATTGTGATGGATATCAAAAGTCTTTTGTTATATACCTAACTAAAGACCGAATTGGTTTGATAAATATTATTATCATTTAGAAATTATGTACACAACAAACAAAAATATTATATTAAAATTAAGAATTAATGATATTAAGAAAAGTCTCATTTCAAGTTCCAAGCGTTCCGGGAGAATTTAATACATAGATAGTACGTAAAGGGTGATTGTTAAAACGGAACCTACGATGATACTAACTTTACTAAAAATTATGGAAAATTAAAAGATGAATTTGAACTTATTCATCAGGTCTAACGCTTCCTAAACTATTGAATCTAGATCTAGACGATTCGAGAGAAATCGATTATTATCATTTCAAAA
>KT949443 Arthropodium cirratum
TATTTAGCTGCAATAAAAGCTTTTTCCTTAGCAAAGTCAATTTGTACTGGAAATTCAAATTTTTTTTTTTT--CAGGTAAGAAAATCACTGGAGATTCAAAGGGTTTTGGTCGAGAAACAAGTAAGAAAATCACTGGCACTAAAAATTGAAAAAAGTTTTTGTGCAACAAACAAATAAGAAAATCTTGGAATAATCGGAATTTACATAGCTAGAAGAACTTTCAACTTTTTAATAGGAATAATTCCCATTAACTAAAACTAATATCTAATCTATATTGAACTTCTCAATATTAGTTAGTCAATATTAGTTAG--------------AACTAGCTCCTATGATATCTAGAATAAGAATTTCTCTGTCTGTCGGGTCTACCTTCTTTTTCTAGCTTTTATTAGAATCTATATATTATATTAATTCGCAATTCGTGAGATGGCTTTTTCCTATTAATTTTCTTTTCACAATA--------------------ATAAAAAAATAGAATGAAAAAATATTTTTCTATTATTGTGAAAAGAAAATGCAATTGTGATGGATATCAAAAGTCTTTTGTTATATACCTAACTAAAGACCGAATTGGTTTGATAAATATTATTATCATTTAGAAATTATGTACACAACAAACAAAAATATTATATTAAAATTAAGAATTAATGATATTAAGAAAAGTCTCATTTCAAGTTCCAAGCGTTCCGGGAGAATTTAATACATAGATAGTACGTAAAGGGTGATTGTTAAAACGGAACCTACGATGATACTAACTTTACTAAAAATTATGGAAAATTAAAAGATGAATTTGAACTTATTCATCAGGTCTAACGCTTCCTAAACTATTGAATCTAGATCTAGACGATTCGAGAGAAATCGATTATTATCATTTCAAAA
>KT949444 Arthropodium cirratum
TATTTAGCTGCAATAAAAGCTTTTTCCTTAGCAAAGTCAATTTGTACTGGAAATTCAAATTTTTTTTTTTT--CAGGTAAGAAAATCACTGGAGATTCAAAGGGTTTTGGTCGAGAAACAAGTAAGAAAATCACTGGCACTAAAAATTGAAAAAAGTTTTTGTGCAACAAACAAATAAGAAAATCTTGGAATAATCGGAATTTACATAGCTAGAAGAACTTTCAACTTTTTAATAGGAATAATTCCCATTAACTAAAACTAATATCTAATCTATATTGAACTTCTCAATATTAGTTAGTCAATATTAGTTAG--------------AACTAGCTCCTATGATATCTAGAATAAGAATTTCTCTGTCTGTCGGGTCTACCTTCTTTTTCTAGCTTTTATTAGAATCTATATATTATATTAATTCGCAATTCGTGAGATGGCTTTTTCCTATTAATTTTCTTTTCACAATA--------------------ATAAAAAAATAGAATGAAAAAATATTTTTCTATTATTGTGAAAAGAAAATGCAATTGTGATGGATATCAAAAGTCTTTTGTTATATACCTAACTAAAGACCGAATTGGTTTGATAAATATTATTATCATTTAGAAATTATGTACACAACAAACAAAAATATTATATTAAAATTAAGAATTAATGATATTAAGAAAAGTCTCATTTCAAGTTCCAAGCGTTCCGGGAGAATTTAATACATAGATAGTACGTAAAGGGTGATTGTTAAAACGGAACCTACGATGATACTAACTTTACTAAAAATTATGGAAAATTAAAAGATGAATTTGAACTTATTCATCAGGTCTAACGCTTCCTAAACTATTGAATCTAGATCTAGACGATTCGAGAGAAATCGATTATTATCATTTCAAAA
>KT949445 Arthropodium cirratum 
TATTTAGCTGCAATAAAAGCTTTTTCCTTAGCAAAGTCAATTTGTACTGGAAATTCAAATTTTTTTTTTTT--CAGGTAAGAAAATCACTGGAGATTCAAAGGGTTTTGGTCGAGAAACAAGTAAGAAAATCACTGGCACTAAAAATTGAAAAAAGTTTTTGTGCAACAAACAAATAAGAAAATCTTGGAATAATCGGAATTTACATAGCTAGAAGAACTTTCAACTTTTTAATAGGAATAATTCCCATTAACTAAAACTAATATCTAATCTATATTGAACTTCTCAATATTAGTTAGTCAATATTAGTTAG--------------AACTAGCTCCTATGATATCTAGAATAAGAATTTCTCTGTCTGTCGGGTCTACCTTCTTTTTCTAGCTTTTATTAGAATCTATATATTATATTAATTCGCAATTCGTGAGATGGCTTTTTCCTATTAATTTTCTTTTCACAATA--------------------ATAAAAAAATAGAATGAAAAAATATTTTTCTATTATTGTGAAAAGAAAATGCAATTGTGATGGATATCAAAAGTCTTTTGTTATATACCTAACTAAAGACCGAATTGGTTTGATAAATATTATTATCATTTAGAAATTATGTACACAACAAACAAAAATATTATATTAAAATTAAGAATTAATGATATTAAGAAAAGTCTCATTTCAAGTTCCAAGCGTTCCGGGAGAATTTAATACATAGATAGTACGTAAAGGGTGATTGTTAAAACGGAACCTACGATGATACTAACTTTACTAAAAATTATGGAAAATTAAAAGATGAATTTGAACTTATTCATCAGGTCTAACGCTTCCTAAACTATTGAATCTAGATCTAGACGATTCGAGAGAAATCGATTATTATCATTTCAAAA
>KT949446 Arthropodium cirratum
TATTTAGCTGCAATAAAAGCTTTTTCCTTAGCAAAGTCAATTTGTACTGGAAATTCAAATTTTTTTTTTTT--CAGGTAAGAAAATCACTGGAGATTCAAAGGGTTTTGGTCGAGAAACAAGTAAGAAAATCACTGGCACTAAAAATTGAAAAAAGTTTTTGTGCAACAAACAAATAAGAAAATCTTGGAATAATCGGAATTTACATAGCTAGAAGAACTTTCAACTTTTTAATAGGAATAATTCCCATTAACTAAAACTAATATCTAATCTATATTGAACTTCTCAATATTAGTTAGTCAATATTAGTTAG--------------AACTAGCTCCTATGATATCTAGAATAAGAATTTCTCTGTCTGTCGGGTCTACCTTCTTTTTCTAGCTTTTATTAGAATCTATATATTATATTAATTCGCAATTCGTGAGATGGCTTTTTCCTATTAATTTTCTTTTCACAATA--------------------ATAAAAAAATAGAATGAAAAAATATTTTTCTATTATTGTGAAAAGAAAATGCAATTGTGATGGATATCAAAAGTCTTTTGTTATATACCTAACTAAAGACCGAATTGGTTTGATAAATATTATTATCATTTAGAAATTATGTACACAACAAACAAAAATATTATATTAAAATTAAGAATTAATGATATTAAGAAAAGTCTCATTTCAAGTTCCAAGCGTTCCGGGAGAATTTAATACATAGATAGTACGTAAAGGGTGATTGTTAAAACGGAACCTACGATGATACTAACTTTACTAAAAATTATGGAAAATTAAAAGATGAATTTGAACTTATTCATCAGGTCTAACGCTTCCTAAACTATTGAATCTAGATCTAGACGATTCGAGAGAAATCGATTATTATCATTTCAAAA
>KT949447 Arthropodium cirratum 
TATTTAGCTGCAATAAAAGCTTTTTCCTTAGCAAAGTCAATTTGTACTGGAAATTCAAATTTTTTTTTT---CCAGGTAAGAAAATCACTGGAGATTCAAAGGGTTTTGGTCGAGAAACAAGTAAGAAAATCACTGGCACTAAAAATTGAAAAAAGTTTTTGTGCAACAAACAAATAAGAAAATCTTGGAATAATCGGAATTTACATAGCTAGAAGAACTTTCAACTTTTTAATAGGAATAATTCCCATTAACTAAAACTAATATCTAATCTATATTGAACTTCTCAATATTAGTTAGTCAATATTAGTTAG--------------AACTAGCTCCTATGATATCTAGAATAAGAATTTCTCTGTCTGTCGGGTCTACCTTCTTTTTCTAGCTTTTATTAGAATCTATATATTATATTAATTCGCAATTCGTGAGATGGCTTTTTCCTATTAATTTTCTTTTCACAATA--------------------ATAAAAAAATAGAATGAAAAAATATTTTTCTATTATTGTGAAAAGAAAATGCAATTGTGATGGATATCAAAAGTCTTTTGTTATATACCTAACTAAAGACCGAATTGGTTTGATAAATATTATTATCATTTAGAAATTATGTACACAACAAACAAAAATATTATATTAAAATTAAGAATTAATGATATTAAGAAAAGTCTCATTTCAAGTTCCAAGCGTTCCGGGAGAATTTAATACATAGATAGTACGTAAAGGGTGATTGTTAAAACGGAACCTACGATGATACTAACTTTACTAAAAATTATGGAAAATTAAAAGATGAATTTGAACTTATTCATCAGGTCTAACGCTTCCTAAACTATTGAATCTAGATCTAGACGATTCGAGAGAAATCGATTATTATCATTTCAAAA
>KT949448 Arthropodium cirratum 
TATTTAGCTGCAATAAAAGCTTTTTCCTTAGCAAAGTCAATTTGTACTGGAAATTCAAATTTTTTTTTT---CCAGGTAAGAAAATCACTGGAGATTCAAAGGGTTTTGGTCGAGAAACAAGTAAGAAAATCACTGGCACTAAAAATTGAAAAAAGTTTTTGTGCAACAAACAAATAAGAAAATCTTGGAATAATCGGAATTTACATAGCTAGAAGAACTTTCAACTTTTTAATAGGAATAATTCCCATTAACTAAAACTAATATCTAATCTATATTGAACTTCTCAATATTAGTTAGTCAATATTAGTTAG--------------AACTAGCTCCTATGATATCTAGAATAAGAATTTCTCTGTCTGTCGGGTCTACCTTCTTTTTCTAGCTTTTATTAGAATCTATATATTATATTAATTCGCAATTCGTGAGATGGCTTTTTCCTATTAATTTTCTTTTCACAATA--------------------ATAAAAAAATAGAATGAAAAAATATTTTTCTATTATTGTGAAAAGAAAATGCAATTGTGATGGATATCAAAAGTCTTTTGTTATATACCTAACTAAAGACCGAATTGGTTTGATAAATATTATTATCATTTAGAAATTATGTACACAACAAACAAAAATATTATATTAAAATTAAGAATTAATGATATTAAGAAAAGTCTCATTTCAAGTTCCAAGCGTTCCGGGAGAATTTAATACATAGATAGTACGTAAAGGGTGATTGTTAAAACGGAACCTACGATGATACTAACTTTACTAAAAATTATGGAAAATTAAAAGATGAATTTGAACTTATTCATCAGGTCTAACGCTTCCTAAACTATTGAATCTAGATCTAGACGATTCGAGAGAAATCGATTATTATCATTTCAAAA
>KT949449 Arthropodium cirratum
TATTTAGCTGCAATAAAAGCTTTTTCCTTAGCAAAGTCAATTTGTACTGGAAATTCAAATTTTTTTTTT---CCAGGTAAGAAAATCACTGGAGATTCAAAGGGTTTTGGTCGAGAAACAAGTAAGAAAATCACTGGCACTAAAAATTGAAAAAAGTTTTTGTGCAACAAACAAATAAGAAAATCTTGGAATAATCGGAATTTACATAGCTAGAAGAACTTTCAACTTTTTAATAGGAATAATTCCCATTAACTAAAACTAATATCTAATCTATATTGAACTTCTCAATATTAGTTAGTCAATATTAGTTAG--------------AACTAGCTCCTATGATATCTAGAATAAGAATTTCTCTGTCTGTCGGGTCTACCTTCTTTTTCTAGCTTTTATTAGAATCTATATATTATATTAATTCGCAATTCGTGAGATGGCTTTTTCCTATTAATTTTCTTTTCACAATA--------------------ATAAAAAAATAGAATGAAAAAATATTTTTCTATTATTGTGAAAAGAAAATGCAATTGTGATGGATATCAAAAGTCTTTTGTTATATACCTAACTAAAGACCGAATTGGTTTGATAAATATTATTATCATTTAGAAATTATGTACACAACAAACAAAAATATTATATTAAAATTAAGAATTAATGATATTAAGAAAAGTCTCATTTCAAGTTCCAAGCGTTCCGGGAGAATTTAATACATAGATAGTACGTAAAGGGTGATTGTTAAAACGGAACCTACGATGATACTAACTTTACTAAAAATTATGGAAAATTAAAAGATGAATTTGAACTTATTCATCAGGTCTAACGCTTCCTAAACTATTGAATCTAGATCTAGACGATTCGAGAGAAATCGATTATTATCATTTCAAAA
>KT949450 Arthropodium cirratum
TATTTAGCTGCAATAAAAGCTTTTTCCTTAGCAAAGTCAATTTGTACTGGAAATTCAAATTTTTTTTTT---CCAGGTAAGAAAATCACTGGAGATTCAAAGGGTTTTGGTCGAGAAACAAGTAAGAAAATCACTGGCACTAAAAATTGAAAAAAGTTTTTGTGCAACAAACAAATAAGAAAATCTTGGAATAATCGGAATTTACATAGCTAGAAGAACTTTCAACTTTTTAATAGGAATAATTCCCATTAACTAAAACTAATATCTAATCTATATTGAACTTCTCAATATTAGTTAGTCAATATTAGTTAG--------------AACTAGCTCCTATGATATCTAGAATAAGAATTTCTCTGTCTGTCGGGTCTACCTTCTTTTTCTAGCTTTTATTAGAATCTATATATTATATTAATTCGCAATTCGTGAGATGGCTTTTTCCTATTAATTTTCTTTTCACAATA--------------------ATAAAAAAATAGAATGAAAAAATATTTTTCTATTATTGTGAAAAGAAAATGCAATTGTGATGGATATCAAAAGTCTTTTGTTATATACCTAACTAAAGACCGAATTGGTTTGATAAATATTATTATCATTTAGAAATTATGTACACAACAAACAAAAATATTATATTAAAATTAAGAATTAATGATATTAAGAAAAGTCTCATTTCAAGTTCCAAGCGTTCCGGGAGAATTTAATACATAGATAGTACGTAAAGGGTGATTGTTAAAACGGAACCTACGATGATACTAACTTTACTAAAAATTATGGAAAATTAAAAGATGAATTTGAACTTATTCATCAGGTCTAACGCTTCCTAAACTATTGAATCTAGATCTAGACGATTCGAGAGAAATCGATTATTATCATTTCAAAA
>KT949451 Arthropodium cirratum 
TATTTAGCTGCAATAAAAGCTTTTTCCTTAGCAAAGTCAATTTGTACTGGAAATTCAAATTTTTTTTTT---CCAGGTAAGAAAATCACTGGAGATTCAAAGGGTTTTGGTCGAGAAACAAGTAAGAAAATCACTGGCACTAAAAATTGAAAAAAGTTTTTGTGCAACAAACAAATAAGAAAATCTTGGAATAATCGGAATTTACATAGCTAGAAGAACTTTCAACTTTTTAATAGGAATAATTCCCATTAACTAAAACTAATATCTAATCTATATTGAACTTCTCAATATTAGTTAGTCAATATTAGTTAG--------------AACTAGCTCCTATGATATCTAGAATAAGAATTTCTCTGTCTGTCGGGTCTACCTTCTTTTTCTAGCTTTTATTAGAATCTATATATTATATTAATTCGCAATTCGTGAGATGGCTTTTTCCTATTAATTTTCTTTTCACAATA--------------------ATAAAAAAATAGAATGAAAAAATATTTTTCTATTATTGTGAAAAGAAAATGCAATTGTGATGGATATCAAAAGTCTTTTGTTATATACCTAACTAAAGACCGAATTGGTTTGATAAATATTATTATCATTTAGAAATTATGTACACAACAAACAAAAATATTATATTAAAATTAAGAATTAATGATATTAAGAAAAGTCTCATTTCAAGTTCCAAGCGTTCCGGGAGAATTTAATACATAGATAGTACGTAAAGGGTGATTGTTAAAACGGAACCTACGATGATACTAACTTTACTAAAAATTATGGAAAATTAAAAGATGAATTTGAACTTATTCATCAGGTCTAACGCTTCCTAAACTATTGAATCTAGATCTAGACGATTCGAGAGAAATCGATTATTATCATTTCAAAA
>KT949452 Arthropodium cirratum 
TATTTAGCTGCAATAAAAGCTTTTTCCTTAGCAAAGTCAATTTGTACTGGAAATTCAAATTTTTTTTTT---CCAGGTAAGAAAATCACTGGAGATTCAAAGGGTTTTGGTCGAGAAACAAGTAAGAAAATCACTGGCACTAAAAATTGAAAAAAGTTTTTGTGCAACAAACAAATAAGAAAATCTTGGAATAATCGGAATTTACATAGCTAGAAGAACTTTCAACTTTTTAATAGGAATAATTCCCATTAACTAAAACTAATATCTAATCTATATTGAACTTCTCAATATTAGTTAGTCAATATTAGTTAG--------------AACTAGCTCCTATGATATCTAGAATAAGAATTTCTCTGTCTGTCGGGTCTACCTTCTTTTTCTAGCTTTTATTAGAATCTATATATTATATTAATTCGCAATTCGTGAGATGGCTTTTTCCTATTAATTTTCTTTTCACAATA--------------------ATAAAAAAATAGAATGAAAAAATATTTTTCTATTATTGTGAAAAGAAAATGCAATTGTGATGGATATCAAAAGTCTTTTGTTATATACCTAACTAAAGACCGAATTGGTTTGATAAATATTATTATCATTTAGAAATTATGTACACAACAAACAAAAATATTATATTAAAATTAAGAATTAATGATATTAAGAAAAGTCTCATTTCAAGTTCCAAGCGTTCCGGGAGAATTTAATACATAGATAGTACGTAAAGGGTGATTGTTAAAACGGAACCTACGATGATACTAACTTTACTAAAAATTATGGAAAATTAAAAGATGAATTTGAACTTATTCATCAGGTCTAACGCTTCCTAAACTATTGAATCTAGATCTAGACGATTCGAGAGAAATCGATTATTATCATTTCAAAA
>KT949453 Arthropodium cirratum
TATTTAGCTGCAATAAAAGCTTTTTCCTTAGCAAAGTCAATTTGTACTGGAAATTCAAATTTTTTTTTT---CCAGGTAAGAAAATCACTGGAGATTCAAAGGGTTTTGGTCGAGAAACAAGTAAGAAAATCACTGGCACTAAAAATTGAAAAAAGTTTTTGTGCAACAAACAAATAAGAAAATCTTGGAATAATCGGAATTTACATAGCTAGAAGAACTTTCAACTTTTTAATAGGAATAATTCCCATTAACTAAAACTAATATCTAATCTATATTGAACTTCTCAATATTAGTTAGTCAATATTAGTTAG--------------AACTAGCTCCTATGATATCTAGAATAAGAATTTCTCTGTCTGTCGGGTCTACCTTCTTTTTCTAGCTTTTATTAGAATCTATATATTATATTAATTCGCAATTCGTGAGATGGCTTTTTCCTATTAATTTTCTTTTCACAATA--------------------ATAAAAAAATAGAATGAAAAAATATTTTTCTATTATTGTGAAAAGAAAATGCAATTGTGATGGATATCAAAAGTCTTTTGTTATATACCTAACTAAAGACCGAATTGGTTTGATAAATATTATTATCATTTAGAAATTATGTACACAACAAACAAAAATATTATATTAAAATTAAGAATTAATGATATTAAGAAAAGTCTCATTTCAAGTTCCAAGCGTTCCGGGAGAATTTAATACATAGATAGTACGTAAAGGGTGATTGTTAAAACGGAACCTACGATGATACTAACTTTACTAAAAATTATGGAAAATTAAAAGATGAATTTGAACTTATTCATCAGGTCTAACGCTTCCTAAACTATTGAATCTAGATCTAGACGATTCGAGAGAAATCGATTATTATCATTTCAAAA
>KT949454 Arthropodium cirratum 
TATTTAGCTGCAATAAAAGCTTTTTCCTTAGCAAAGTCAATTTGTACTGGAAATTCAAATTTTTTTTTT---CCAGGTAAGAAAATCACTGGAGATTCAAAGGGTTTTGGTCGAGAAACAAGTAAGAAAATCACTGGCACTAAAAATTGAAAAAAGTTTTTGTGCAACAAACAAATAAGAAAATCTTGGAATAATCGGAATTTACATAGCTAGAAGAACTTTCAACTTTTTAATAGGAATAATTCCCATTAACTAAAACTAATATCTAATCTATATTGAACTTCTCAATATTAGTTAGTCAATATTAGTTAG--------------AACTAGCTCCTATGATATCTAGAATAAGAATTTCTCTGTCTGTCGGGTCTACCTTCTTTTTCTAGCTTTTATTAGAATCTATATATTATATTAATTCGCAATTCGTGAGATGGCTTTTTCCTATTAATTTTCTTTTCACAATA--------------------ATAAAAAAATAGAATGAAAAAATATTTTTCTATTATTGTGAAAAGAAAATGCAATTGTGATGGATATCAAAAGTCTTTTGTTATATACCTAACTAAAGACCGAATTGGTTTGATAAATATTATTATCATTTAGAAATTATGTACACAACAAACAAAAATATTATATTAAAATTAAGAATTAATGATATTAAGAAAAGTCTCATTTCAAGTTCCAAGCGTTCCGGGAGAATTTAATACATAGATAGTACGTAAAGGGTGATTGTTAAAACGGAACCTACGATGATACTAACTTTACTAAAAATTATGGAAAATTAAAAGATGAATTTGAACTTATTCATCAGGTCTAACGCTTCCTAAACTATTGAATCTAGATCTAGACGATTCGAGAGAAATCGATTATTATCATTTCAAAA
>KT949455 Arthropodium cirratum
TATTTAGCTGCAATAAAAGCTTTTTCCTTAGCAAAGTCAATTTGTACTGGAAATTCAAATTTTTTTTTT---CCAGGTAAGAAAATCACTGGAGATTCAAAGGGTTTTGGTCGAGAAACAAGTAAGAAAATCACTGGCACTAAAAATTGAAAAAAGTTTTTGTGCAACAAACAAATAAGAAAATCTTGGAATAATCGGAATTTACATAGCTAGAAGAACTTTCAACTTTTTAATAGGAATAATTCCCATTAACTAAAACTAATATCTAATCTATATTGAACTTCTCAATATTAGTTAGTCAATATTAGTTAG--------------AACTAGCTCCTATGATATCTAGAATAAGAATTTCTCTGTCTGTCGGGTCTACCTTCTTTTTCTAGCTTTTATTAGAATCTATATATTATATTAATTCGCAATTCGTGAGATGGCTTTTTCCTATTAATTTTCTTTTCACAATA--------------------ATAAAAAAATAGAATGAAAAAATATTTTTCTATTATTGTGAAAAGAAAATGCAATTGTGATGGATATCAAAAGTCTTTTGTTATATACCTAACTAAAGACCGAATTGGTTTGATAAATATTATTATCATTTAGAAATTATGTACACAACAAACAAAAATATTATATTAAAATTAAGAATTAATGATATTAAGAAAAGTCTCATTTCAAGTTCCAAGCGTTCCGGGAGAATTTAATACATAGATAGTACGTAAAGGGTGATTGTTAAAACGGAACCTACGATGATACTAACTTTACTAAAAATTATGGAAAATTAAAAGATGAATTTGAACTTATTCATCAGGTCTAACGCTTCCTAAACTATTGAATCTAGATCTAGACGATTCGAGAGAAATCGATTATTATCATTTCAAAA
>KT949456 Arthropodium cirratum 
TATTTAGCTGCAATAAAAGCTTTTTCCTTAGCAAAGTCAATTTGTACTGGAAATTCAAATTTTTTTTTT---CCAGGTAAGAAAATCACTGGAGATTCAAAGGGTTTTGGTCGAGAAACAAGTAAGAAAATCACTGGCACTAAAAATTGAAAAAAGTTTTTGTGCAACAAACAAATAAGAAAATCTTGGAATAATCGGAATTTACATAGCTAGAAGAACTTTCAACTTTTTAATAGGAATAATTCCCATTAACTAAAACTAATATCTAATCTATATTGAACTTCTCAATATTAGTTAGTCAATATTAGTTAG--------------AACTAGCTCCTATGATATCTAGAATAAGAATTTCTCTGTCTGTCGGGTCTACCTTCTTTTTCTAGCTTTTATTAGAATCTATATATTATATTAATTCGCAATTCGTGAGATGGCTTTTTCCTATTAATTTTCTTTTCACAATA--------------------ATAAAAAAATAGAATGAAAAAATATTTTTCTATTATTGTGAAAAGAAAATGCAATTGTGATGGATATCAAAAGTCTTTTGTTATATACCTAACTAAAGACCGAATTGGTTTGATAAATATTATTATCATTTAGAAATTATGTACACAACAAACAAAAATATTATATTAAAATTAAGAATTAATGATATTAAGAAAAGTCTCATTTCAAGTTCCAAGCGTTCCGGGAGAATTTAATACATAGATAGTACGTAAAGGGTGATTGTTAAAACGGAACCTACGATGATACTAACTTTACTAAAAATTATGGAAAATTAAAAGATGAATTTGAACTTATTCATCAGGTCTAACGCTTCCTAAACTATTGAATCTAGATCTAGACGATTCGAGAGAAATCGATTATTATCATTTCAAAA
>KT949457 Arthropodium cirratum
TATTTAGCTGCAATAAAAGCTTTTTCCTTAGCAAAGTCAATTTGTACTGGAAATTCAAATTTTTTTTTT---CCAGGTAAGAAAATCACTGGAGATTCAAAGGGTTTTGGTCGAGAAACAAGTAAGAAAATCACTGGCACTAAAAATTGAAAAAAGTTTTTGTGCAACAAACAAATAAGAAAATCTTGGAATAATCGGAATTTACATAGCTAGAAGAACTTTCAACTTTTTAATAGGAATAATTCCCATTAACTAAAACTAATATCTAATCTATATTGAACTTCTCAATATTAGTTAGTCAATATTAGTTAG--------------AACTAGCTCCTATGATATCTAGAATAAGAATTTCTCTGTCTGTCGGGTCTACCTTCTTTTTCTAGCTTTTATTAGAATCTATATATTATATTAATTCGCAATTCGTGAGATGGCTTTTTCCTATTAATTTTCTTTTCACAATA--------------------ATAAAAAAATAGAATGAAAAAATATTTTTCTATTATTGTGAAAAGAAAATGCAATTGTGATGGATATCAAAAGTCTTTTGTTATATACCTAACTAAAGACCGAATTGGTTTGATAAATATTATTATCATTTAGAAATTATGTACACAACAAACAAAAATATTATATTAAAATTAAGAATTAATGATATTAAGAAAAGTCTCATTTCAAGTTCCAAGCGTTCCGGGAGAATTTAATACATAGATAGTACGTAAAGGGTGATTGTTAAAACGGAACCTACGATGATACTAACTTTACTAAAAATTATGGAAAATTAAAAGATGAATTTGAACTTATTCATCAGGTCTAACGCTTCCTAAACTATTGAATCTAGATCTAGACGATTCGAGAGAAATCGATTATTATCATTTCAAAA
>KT949458 Arthropodium cirratum
TATTTAGCTGCAATAAAAGCTTTTTCCTTAGCAAAGTCAATTTGTACTGGAAATTCAAATTTTTTTTTT---CCAGGTAAGAAAATCACTGGAGATTCAAAGGGTTTTGGTCGAGAAACAAGTAAGAAAATCACTGGCACTAAAAATTGAAAAAAGTTTTTGTGCAACAAACAAATAAGAAAATCTTGGAATAATCGGAATTTACATAGCTAGAAGAACTTTCAACTTTTTAATAGGAATAATTCCCATTAACTAAAACTAATATCTAATCTATATTGAACTTCTCAATATTAGTTAGTCAATATTAGTTAG--------------AACTAGCTCCTATGATATCTAGAATAAGAATTTCTCTGTCTGTCGGGTCTACCTTCTTTTTCTAGCTTTTATTAGAATCTATATATTATATTAATTCGCAATTCGTGAGATGGCTTTTTCCTATTAATTTTCTTTTCACAATA--------------------ATAAAAAAATAGAATGAAAAAATATTTTTCTATTATTGTGAAAAGAAAATGCAATTGTGATGGATATCAAAAGTCTTTTGTTATATACCTAACTAAAGACCGAATTGGTTTGATAAATATTATTATCATTTAGAAATTATGTACACAACAAACAAAAATATTATATTAAAATTAAGAATTAATGATATTAAGAAAAGTCTCATTTCAAGTTCCAAGCGTTCCGGGAGAATTTAATACATAGATAGTACGTAAAGGGTGATTGTTAAAACGGAACCTACGATGATACTAACTTTACTAAAAATTATGGAAAATTAAAAGATGAATTTGAACTTATTCATCAGGTCTAACGCTTCCTAAACTATTGAATCTAGATCTAGACGATTCGAGAGAAATCGATTATTATCATTTCAAAA
>KT949459 Arthropodium cirratum 
TATTTAGCTGCAATAAAAGCTTTTTCCTTAGCAAAGTCAATTTGTACTGGAAATTCAAATTTTTTTTTT---CCAGGTAAGAAAATCACTGGAGATTCAAAGGGTTTTGGTCGAGAAACAAGTAAGAAAATCACTGGCACTAAAAATTGAAAAAAGTTTTTGTGCAACAAACAAATAAGAAAATCTTGGAATAATCGGAATTTACATAGCTAGAAGAACTTTCAACTTTTTAATAGGAATAATTCCCATTAACTAAAACTAATATCTAATCTATATTGAACTTCTCAATATTAGTTAGTCAATATTAGTTAG--------------AACTAGCTCCTATGATATCTAGAATAAGAATTTCTCTGTCTGTCGGGTCTACCTTCTTTTTCTAGCTTTTATTAGAATCTATATATTATATTAATTCGCAATTCGTGAGATGGCTTTTTCCTATTAATTTTCTTTTCACAATA--------------------ATAAAAAAATAGAATGAAAAAATATTTTTCTATTATTGTGAAAAGAAAATGCAATTGTGATGGATATCAAAAGTCTTTTGTTATATACCTAACTAAAGACCGAATTGGTTTGATAAATATTATTATCATTTAGAAATTATGTACACAACAAACAAAAATATTATATTAAAATTAAGAATTAATGATATTAAGAAAAGTCTCATTTCAAGTTCCAAGCGTTCCGGGAGAATTTAATACATAGATAGTACGTAAAGGGTGATTGTTAAAACGGAACCTACGATGATACTAACTTTACTAAAAATTATGGAAAATTAAAAGATGAATTTGAACTTATTCATCAGGTCTAACGCTTCCTAAACTATTGAATCTAGATCTAGACGATTCGAGAGAAATCGATTATTATCATTTCAAAA
>KT949460 Arthropodium cirratum
TATTTAGCTGCAATAAAAGCTTTTTCCTTAGCAAAGTCAATTTGTACTGGAAATTCAAATTTTTTTTTT---CCAGGTAAGAAAATCACTGGAGATTCAAAGGGTTTTGGTCGAGAAACAAGTAAGAAAATCACTGGCACTAAAAATTGAAAAAAGTTTTTGTGCAACAAACAAATAAGAAAATCTTGGAATAATCGGAATTTACATAGCTAGAAGAACTTTCAACTTTTTAATAGGAATAATTCCCATTAACTAAAACTAATATCTAATCTATATTGAACTTCTCAATATTAGTTAGTCAATATTAGTTAG--------------AACTAGCTCCTATGATATCTAGAATAAGAATTTCTCTGTCTGTCGGGTCTACCTTCTTTTTCTAGCTTTTATTAGAATCTATATATTATATTAATTCGCAATTCGTGAGATGGCTTTTTCCTATTAATTTTCTTTTCACAATA--------------------ATAAAAAAATAGAATGAAAAAATATTTTTCTATTATTGTGAAAAGAAAATGCAATTGTGATGGATATCAAAAGTCTTTTGTTATATACCTAACTAAAGACCGAATTGGTTTGATAAATATTATTATCATTTAGAAATTATGTACACAACAAACAAAAATATTATATTAAAATTAAGAATTAATGATATTAAGAAAAGTCTCATTTCAAGTTCCAAGCGTTCCGGGAGAATTTAATACATAGATAGTACGTAAAGGGTGATTGTTAAAACGGAACCTACGATGATACTAACTTTACTAAAAATTATGGAAAATTAAAAGATGAATTTGAACTTATTCATCAGGTCTAACGCTTCCTAAACTATTGAATCTAGATCTAGACGATTCGAGAGAAATCGATTATTATCATTTCAAAA
>KT949461 Arthropodium cirratum 
TATTTAGCTGCAATAAAAGCTTTTTCCTTAGCAAAGTCAATTTGTACTGGAAATTCAAATTTTTTTTTT---CCAGGTAAGAAAATCACTGGAGATTCAAAGGGTTTTGGTCGAGAAACAAGTAAGAAAATCACTGGCACTAAAAATTGAAAAAAGTTTTTGTGCAACAAACAAATAAGAAAATCTTGGAATAATCGGAATTTACATAGCTAGAAGAACTTTCAACTTTTTAATAGGAATAATTCCCATTAACTAAAACTAATATCTAATCTATATTGAACTTCTCAATATTAGTTAGTCAATATTAGTTAG--------------AACTAGCTCCTATGATATCTAGAATAAGAATTTCTCTGTCTGTCGGGTCTACCTTCTTTTTCTAGCTTTTATTAGAATCTATATATTATATTAATTCGCAATTCGTGAGATGGCTTTTTCCTATTAATTTTCTTTTCACAATA--------------------ATAAAAAAATAGAATGAAAAAATATTTTTCTATTATTGTGAAAAGAAAATGCAATTGTGATGGATATCAAAAGTCTTTTGTTATATACCTAACTAAAGACCGAATTGGTTTGATAAATATTATTATCATTTAGAAATTATGTACACAACAAACAAAAATATTATATTAAAATTAAGAATTAATGATATTAAGAAAAGTCTCATTTCAAGTTCCAAGCGTTCCGGGAGAATTTAATACATAGATAGTACGTAAAGGGTGATTGTTAAAACGGAACCTACGATGATACTAACTTTACTAAAAATTATGGAAAATTAAAAGATGAATTTGAACTTATTCATCAGGTCTAACGCTTCCTAAACTATTGAATCTAGATCTAGACGATTCGAGAGAAATCGATTATTATCATTTCAAAA
>KT949462 Arthropodium cirratum 
TATTTAGCTGCAATAAAAGCTTTTTCCTTAGCAAAGTCAATTTGTACTGGAAATTCAAATTTTTTTTTT---CCAGGTAAGAAAATCACTGGAGATTCAAAGGGTTTTGGTCGAGAAACAAGTAAGAAAATCACTGGCACTAAAAATTGAAAAAAGTTTTTGTGCAACAAACAAATAAGAAAATCTTGGAATAATCGGAATTTACATAGCTAGAAGAACTTTCAACTTTTTAATAGGAATAATTCCCATTAACTAAAACTAATATCTAATCTATATTGAACTTCTCAATATTAGTTAGTCAATATTAGTTAG--------------AACTAGCTCCTATGATATCTAGAATAAGAATTTCTCTGTCTGTCGGGTCTACCTTCTTTTTCTAGCTTTTATTAGAATCTATATATTATATTAATTCGCAATTCGTGAGATGGCTTTTTCCTATTAATTTTCTTTTCACAATA--------------------ATAAAAAAATAGAATGAAAAAATATTTTTCTATTATTGTGAAAAGAAAATGCAATTGTGATGGATATCAAAAGTCTTTTGTTATATACCTAACTAAAGACCGAATTGGTTTGATAAATATTATTATCATTTAGAAATTATGTACACAACAAACAAAAATATTATATTAAAATTAAGAATTAATGATATTAAGAAAAGTCTCATTTCAAGTTCCAAGCGTTCCGGGAGAATTTAATACATAGATAGTACGTAAAGGGTGATTGTTAAAACGGAACCTACGATGATACTAACTTTACTAAAAATTATGGAAAATTAAAAGATGAATTTGAACTTATTCATCAGGTCTAACGCTTCCTAAACTATTGAATCTAGATCTAGACGATTCGAGAGAAATCGATTATTATCATTTCAAAA
>KT949463 Arthropodium cirratum
TATTTAGCTGCAATAAAAGCTTTTTCCTTAGCAAAGTCAATTTGTACTGGAAATTCAAATTTTTTTTTT---CCAGGTAAGAAAATCACTGGAGATTCAAAGGGTTTTGGTCGAGAAACAAGTAAGAAAATCACTGGCACTAAAAATTGAAAAAAGTTTTTGTGCAACAAACAAATAAGAAAATCTTGGAATAATCGGAATTTACATAGCTAGAAGAACTTTCAACTTTTTAATAGGAATAATTCCCATTAACTAAAACTAATATCTAATCTATATTGAACTTCTCAATATTAGTTAGTCAATATTAGTTAG--------------AACTAGCTCCTATGATATCTAGAATAAGAATTTCTCTGTCTGTCGGGTCTACCTTCTTTTTCTAGCTTTTATTAGAATCTATATATTATATTAATTCGCAATTCGTGAGATGGCTTTTTCCTATTAATTTTCTTTTCACAATA--------------------ATAAAAAAATAGAATGAAAAAATATTTTTCTATTATTGTGAAAAGAAAATGCAATTGTGATGGATATCAAAAGTCTTTTGTTATATACCTAACTAAAGACCGAATTGGTTTGATAAATATTATTATCATTTAGAAATTATGTACACAACAAACAAAAATATTATATTAAAATTAAGAATTAATGATATTAAGAAAAGTCTCATTTCAAGTTCCAAGCGTTCCGGGAGAATTTAATACATAGATAGTACGTAAAGGGTGATTGTTAAAACGGAACCTACGATGATACTAACTTTACTAAAAATTATGGAAAATTAAAAGATGAATTTGAACTTATTCATCAGGTCTAACGCTTCCTAAACTATTGAATCTAGATCTAGACGATTCGAGAGAAATCGATTATTATCATTTCAAAA
>KT949464 Arthropodium cirratum 
TATTTAGCTGCAATAAAAGCTTTTTCCTTAGCAAAGTCAATTTGTACTGGAAATTCAAATTTTTTTTTT---CCAGGTAAGAAAATCACTGGAGATTCAAAGGGTTTTGGTCGAGAAACAAGTAAGAAAATCACTGGCACTAAAAATTGAAAAAAGTTTTTGTGCAACAAACAAATAAGAAAATCTTGGAATAATCGGAATTTACATAGCTAGAAGAACTTTCAACTTTTTAATAGGAATAATTCCCATTAACTAAAACTAATATCTAATCTATATTGAACTTCTCAATATTAGTTAGTCAATATTAGTTAG--------------AACTAGCTCCTATGATATCTAGAATAAGAATTTCTCTGTCTGTCGGGTCTACCTTCTTTTTCTAGCTTTTATTAGAATCTATATATTATATTAATTCGCAATTCGTGAGATGGCTTTTTCCTATTAATTTTCTTTTCACAATA--------------------ATAAAAAAATAGAATGAAAAAATATTTTTCTATTATTGTGAAAAGAAAATGCAATTGTGATGGATATCAAAAGTCTTTTGTTATATACCTAACTAAAGACCGAATTGGTTTGATAAATATTATTATCATTTAGAAATTATGTACACAACAAACAAAAATATTATATTAAAATTAAGAATTAATGATATTAAGAAAAGTCTCATTTCAAGTTCCAAGCGTTCCGGGAGAATTTAATACATAGATAGTACGTAAAGGGTGATTGTTAAAACGGAACCTACGATGATACTAACTTTACTAAAAATTATGGAAAATTAAAAGATGAATTTGAACTTATTCATCAGGTCTAACGCTTCCTAAACTATTGAATCTAGATCTAGACGATTCGAGAGAAATCGATTATTATCATTTCAAAA
>KT949465 Arthropodium cirratum 
TATTTAGCTGCAATAAAAGCTTTTTCCTTAGCAAAGTCAATTTGTACTGGAAATTCAAATTTTTTTTTT---CCAGGTAAGAAAATCACTGGAGATTCAAAGGGTTTTGGTCGAGAAACAAGTAAGAAAATCACTGGCACTAAAAATTGAAAAAAGTTTTTGTGCAACAAACAAATAAGAAAATCTTGGAATAATCGGAATTTACATAGCTAGAAGAACTTTCAACTTTTTAATAGGAATAATTCCCATTAACTAAAACTAATATCTAATCTATATTGAACTTCTCAATATTAGTTAGTCAATATTAGTTAG--------------AACTAGCTCCTATGATATCTAGAATAAGAATTTCTCTGTCTGTCGGGTCTACCTTCTTTTTCTAGCTTTTATTAGAATCTATATATTATATTAATTCGCAATTCGTGAGATGGCTTTTTCCTATTAATTTTCTTTTCACAATA--------------------ATAAAAAAATAGAATGAAAAAATATTTTTCTATTATTGTGAAAAGAAAATGCAATTGTGATGGATATCAAAAGTCTTTTGTTATATACCTAACTAAAGACCGAATTGGTTTGATAAATATTATTATCATTTAGAAATTATGTACACAACAAACAAAAATATTATATTAAAATTAAGAATTAATGATATTAAGAAAAGTCTCATTTCAAGTTCCAAGCGTTCCGGGAGAATTTAATACATAGATAGTACGTAAAGGGTGATTGTTAAAACGGAACCTACGATGATACTAACTTTACTAAAAATTATGGAAAATTAAAAGATGAATTTGAACTTATTCATCAGGTCTAACGCTTCCTAAACTATTGAATCTAGATCTAGACGATTCGAGAGAAATCGATTATTATCATTTCAAAA
>KT949466 Arthropodium cirratum
TATTTAGCTGCAATAAAAGCTTTTTCCTTAGCAAAGTCAATTTGTACTGGAAATTCAAATTTTTTTTTT---CCAGGTAAGAAAATCACTGGAGATTCAAAGGGTTTTGGTCGAGAAACAAGTAAGAAAATCACTGGCACTAAAAATTGAAAAAAGTTTTTGTGCAACAAACAAATAAGAAAATCTTGGAATAATCGGAATTTACATAGCTAGAAGAACTTTCAACTTTTTAATAGGAATAATTCCCATTAACTAAAACTAATATCTAATCTATATTGAACTTCTCAATATTAGTTAGTCAATATTAGTTAG--------------AACTAGCTCCTATGATATCTAGAATAAGAATTTCTCTGTCTGTCGGGTCTACCTTCTTTTTCTAGCTTTTATTAGAATCTATATATTATATTAATTCGCAATTCGTGAGATGGCTTTTTCCTATTAATTTTCTTTTCACAATA--------------------ATAAAAAAATAGAATGAAAAAATATTTTTCTATTATTGTGAAAAGAAAATGCAATTGTGATGGATATCAAAAGTCTTTTGTTATATACCTAACTAAAGACCGAATTGGTTTGATAAATATTATTATCATTTAGAAATTATGTACACAACAAACAAAAATATTATATTAAAATTAAGAATTAATGATATTAAGAAAAGTCTCATTTCAAGTTCCAAGCGTTCCGGGAGAATTTAATACATAGATAGTACGTAAAGGGTGATTGTTAAAACGGAACCTACGATGATACTAACTTTACTAAAAATTATGGAAAATTAAAAGATGAATTTGAACTTATTCATCAGGTCTAACGCTTCCTAAACTATTGAATCTAGATCTAGACGATTCGAGAGAAATCGATTATTATCATTTCAAAA
>KT949467 Arthropodium cirratum 
TATTTAGCTGCAATAAAAGCTTTTTCCTTAGCAAAGTCAATTTGTACTGGAAATTCAAATTTTTTTTTT---CCAGGTAAGAAAATCACTGGAGATTCAAAGGGTTTTGGTCGAGAAACAAGTAAGAAAATCACTGGCACTAAAAATTGAAAAAAGTTTTTGTGCAACAAACAAATAAGAAAATCTTGGAATAATCGGAATTTACATAGCTAGAAGAACTTTCAACTTTTTAATAGGAATAATTCCCATTAACTAAAACTAATATCTAATCTATATTGAACTTCTCAATATTAGTTAGTCAATATTAGTTAG--------------AACTAGCTCCTATGATATCTAGAATAAGAATTTCTCTGTCTGTCGGGTCTACCTTCTTTTTCTAGCTTTTATTAGAATCTATATATTATATTAATTCGCAATTCGTGAGATGGCTTTTTCCTATTAATTTTCTTTTCACAATA--------------------ATAAAAAAATAGAATGAAAAAATATTTTTCTATTATTGTGAAAAGAAAATGCAATTGTGATGGATATCAAAAGTCTTTTGTTATATACCTAACTAAAGACCGAATTGGTTTGATAAATATTATTATCATTTAGAAATTATGTACACAACAAACAAAAATATTATATTAAAATTAAGAATTAATGATATTAAGAAAAGTCTCATTTCAAGTTCCAAGCGTTCCGGGAGAATTTAATACATAGATAGTACGTAAAGGGTGATTGTTAAAACGGAACCTACGATGATACTAACTTTACTAAAAATTATGGAAAATTAAAAGATGAATTTGAACTTATTCATCAGGTCTAACGCTTCCTAAACTATTGAATCTAGATCTAGACGATTCGAGAGAAATCGATTATTATCATTTCAAAA
>KT949468 Arthropodium cirratum
TATTTAGCTGCAATAAAAGCTTTTTCCTTAGCAAAGTCAATTTGTACTGGAAATTCAAATTTTTTTTTT---CCAGGTAAGAAAATCACTGGAGATTCAAAGGGTTTTGGTCGAGAAACAAGTAAGAAAATCACTGGCACTAAAAATTGAAAAAAGTTTTTGTGCAACAAACAAATAAGAAAATCTTGGAATAATCGGAATTTACATAGCTAGAAGAACTTTCAACTTTTTAATAGGAATAATTCCCATTAACTAAAACTAATATCTAATCTATATTGAACTTCTCAATATTAGTTAGTCAATATTAGTTAG--------------AACTAGCTCCTATGATATCTAGAATAAGAATTTCTCTGTCTGTCGGGTCTACCTTCTTTTTCTAGCTTTTATTAGAATCTATATATTATATTAATTCGCAATTCGTGAGATGGCTTTTTCCTATTAATTTTCTTTTCACAATA--------------------ATAAAAAAATAGAATGAAAAAATATTTTTCTATTATTGTGAAAAGAAAATGCAATTGTGATGGATATCAAAAGTCTTTTGTTATATACCTAACTAAAGACCGAATTGGTTTGATAAATATTATTATCATTTAGAAATTATGTACACAACAAACAAAAATATTATATTAAAATTAAGAATTAATGATATTAAGAAAAGTCTCATTTCAAGTTCCAAGCGTTCCGGGAGAATTTAATACATAGATAGTACGTAAAGGGTGATTGTTAAAACGGAACCTACGATGATACTAACTTTACTAAAAATTATGGAAAATTAAAAGATGAATTTGAACTTATTCATCAGGTCTAACGCTTCCTAAACTATTGAATCTAGATCTAGACGATTCGAGAGAAATCGATTATTATCATTTCAAAA
>KT949469 Arthropodium cirratum
TATTTAGCTGCAATAAAAGCTTTTTCCTTAGCAAAGTCAATTTGTACTGGAAATTCAAATTTTTTTTTT---CCAGGTAAGAAAATCACTGGAGATTCAAAGGGTTTTGGTCGAGAAACAAGTAAGAAAATCACTGGCACTAAAAATTGAAAAAAGTTTTTGTGCAACAAACAAATAAGAAAATCTTGGAATAATCGGAATTTACATAGCTAGAAGAACTTTCAACTTTTTAATAGGAATAATTCCCATTAACTAAAACTAATATCTAATCTATATTGAACTTCTCAATATTAGTTAGTCAATATTAGTTAG--------------AACTAGCTCCTATGATATCTAGAATAAGAATTTCTCTGTCTGTCGGGTCTACCTTCTTTTTCTAGCTTTTATTAGAATCTATATATTATATTAATTCGCAATTCGTGAGATGGCTTTTTCCTATTAATTTTCTTTTCACAATA--------------------ATAAAAAAATAGAATGAAAAAATATTTTTCTATTATTGTGAAAAGAAAATGCAATTGTGATGGATATCAAAAGTCTTTTGTTATATACCTAACTAAAGACCGAATTGGTTTGATAAATATTATTATCATTTAGAAATTATGTACACAACAAACAAAAATATTATATTAAAATTAAGAATTAATGATATTAAGAAAAGTCTCATTTCAAGTTCCAAGCGTTCCGGGAGAATTTAATACATAGATAGTACGTAAAGGGTGATTGTTAAAACGGAACCTACGATGATACTAACTTTACTAAAAATTATGGAAAATTAAAAGATGAATTTGAACTTATTCATCAGGTCTAACGCTTCCTAAACTATTGAATCTAGATCTAGACGATTCGAGAGAAATCGATTATTATCATTTCAAAA
>KT949470 Arthropodium cirratum 
TATTTAGCTGCAATAAAAGCTTTTTCCTTAGCAAAGTCAATTTGTACTGGAAATTCAAATTTTTTTTTT---CCAGGTAAGAAAATCACTGGAGATTCAAAGGGTTTTGGTCGAGAAACAAGTAAGAAAATCACTGGCACTAAAAATTGAAAAAAGTTTTTGTGCAACAAACAAATAAGAAAATCTTGGAATAATCGGAATTTACATAGCTAGAAGAACTTTCAACTTTTTAATAGGAATAATTCCCATTAACTAAAACTAATATCTAATCTATATTGAACTTCTCAATATTAGTTAGTCAATATTAGTTAG--------------AACTAGCTCCTATGATATCTAGAATAAGAATTTCTCTGTCTGTCGGGTCTACCTTCTTTTTCTAGCTTTTATTAGAATCTATATATTATATTAATTCGCAATTCGTGAGATGGCTTTTTCCTATTAATTTTCTTTTCACAATA--------------------ATAAAAAAATAGAATGAAAAAATATTTTTCTATTATTGTGAAAAGAAAATGCAATTGTGATGGATATCAAAAGTCTTTTGTTATATACCTAACTAAAGACCGAATTGGTTTGATAAATATTATTATCATTTAGAAATTATGTACACAACAAACAAAAATATTATATTAAAATTAAGAATTAATGATATTAAGAAAAGTCTCATTTCAAGTTCCAAGCGTTCCGGGAGAATTTAATACATAGATAGTACGTAAAGGGTGATTGTTAAAACGGAACCTACGATGATACTAACTTTACTAAAAATTATGGAAAATTAAAAGATGAATTTGAACTTATTCATCAGGTCTAACGCTTCCTAAACTATTGAATCTAGATCTAGACGATTCGAGAGAAATCGATTATTATCATTTCAAAA
>KT949471 Arthropodium cirratum 
TATTTAGCTGCAATAAAAGCTTTTTCCTTAGCAAAGTCAATTTGTACTGGAAATTCAAATTTTTTTTTT---CCAGGTAAGAAAATCACTGGAGATTCAAAGGGTTTTGGTCGAGAAACAAGTAAGAAAATCACTGGCACTAAAAATTGAAAAAAGTTTTTGTGCAACAAACAAATAAGAAAATCTTGGAATAATCGGAATTTACATAGCTAGAAGAACTTTCAACTTTTTAATAGGAATAATTCCCATTAACTAAAACTAATATCTAATCTATATTGAACTTCTCAATATTAGTTAGTCAATATTAGTTAG--------------AACTAGCTCCTATGATATCTAGAATAAGAATTTCTCTGTCTGTCGGGTCTACCTTCTTTTTCTAGCTTTTATTAGAATCTATATATTATATTAATTCGCAATTCGTGAGATGGCTTTTTCCTATTAATTTTCTTTTCACAATA--------------------ATAAAAAAATAGAATGAAAAAATATTTTTCTATTATTGTGAAAAGAAAATGCAATTGTGATGGATATCAAAAGTCTTTTGTTATATACCTAACTAAAGACCGAATTGGTTTGATAAATATTATTATCATTTAGAAATTATGTACACAACAAACAAAAATATTATATTAAAATTAAGAATTAATGATATTAAGAAAAGTCTCATTTCAAGTTCCAAGCGTTCCGGGAGAATTTAATACATAGATAGTACGTAAAGGGTGATTGTTAAAACGGAACCTACGATGATACTAACTTTACTAAAAATTATGGAAAATTAAAAGATGAATTTGAACTTATTCATCAGGTCTAACGCTTCCTAAACTATTGAATCTAGATCTAGACGATTCGAGAGAAATCGATTATTATCATTTCAAAA
>KT949472 Arthropodium cirratum 
TATTTAGCTGCAATAAAAGCTTTTTCCTTAGCAAAGTCAATTTGTACTGGAAATTCAAATTTTTTTTTT---CCAGGTAAGAAAATCACTGGAGATTCAAAGGGTTTTGGTCGAGAAACAAGTAAGAAAATCACTGGCACTAAAAATTGAAAAAAGTTTTTGTGCAACAAACAAATAAGAAAATCTTGGAATAATCGGAATTTACATAGCTAGAAGAACTTTCAACTTTTTAATAGGAATAATTCCCATTAACTAAAACTAATATCTAATCTATATTGAACTTCTCAATATTAGTTAGTCAATATTAGTTAG--------------AACTAGCTCCTATGATATCTAGAATAAGAATTTCTCTGTCTGTCGGGTCTACCTTCTTTTTCTAGCTTTTATTAGAATCTATATATTATATTAATTCGCAATTCGTGAGATGGCTTTTTCCTATTAATTTTCTTTTCACAATA--------------------ATAAAAAAATAGAATGAAAAAATATTTTTCTATTATTGTGAAAAGAAAATGCAATTGTGATGGATATCAAAAGTCTTTTGTTATATACCTAACTAAAGACCGAATTGGTTTGATAAATATTATTATCATTTAGAAATTATGTACACAACAAACAAAAATATTATATTAAAATTAAGAATTAATGATATTAAGAAAAGTCTCATTTCAAGTTCCAAGCGTTCCGGGAGAATTTAATACATAGATAGTACGTAAAGGGTGATTGTTAAAACGGAACCTACGATGATACTAACTTTACTAAAAATTATGGAAAATTAAAAGATGAATTTGAACTTATTCATCAGGTCTAACGCTTCCTAAACTATTGAATCTAGATCTAGACGATTCGAGAGAAATCGATTATTATCATTTCAAAA
>KT949473 Arthropodium cirratum 
TATTTAGCTGCAATAAAAGCTTTTTCCTTAGCAAAGTCAATTTGTACTGGAAATTCAAATTTTTTTTTT---CCAGGTAAGAAAATCACTGGAGATTCAAAGGGTTTTGGTCGAGAAACAAGTAAGAAAATCACTGGCACTAAAAATTGAAAAAAGTTTTTGTGCAACAAACAAATAAGAAAATCTTGGAATAATCGGAATTTACATAGCTAGAAGAACTTTCAACTTTTTAATAGGAATAATTCCCATTAACTAAAACTAATATCTAATCTATATTGAACTTCTCAATATTAGTTAG----------------------------AACTAGCTCCTATGATATCTAGAATAAGAATTTCTCTGTCTGTCGGGTCTACCTTCTTTTTCTAGCTTTTATTAGAATCTATATATTATATTAATTCGCAATTCGTGAGATGGCTTTTTCCTATTAATTTTCTTTTCACAATA--------------------ATAAAAAAATAGAATGAAAAAATATTTTTCTATTATTGTGAAAAGAAAATGCAATTGTGATGGATATCAAAAGTCTTTTGTTATATACCTAACTAAAGACCGAATTGGTTTGATAAATATTATTATCATTTAGAAATTATGTACACAACAAACAAAAATATTATATTAAAATTAAGAATTAATGATATTAAGAAAAGTCTCATTTCAAGTTCCAAGCGTTCCGGGAGAATTTAATACATAGATAGTACGTAAAGGGTGATTGTTAAAACGGAACCTACGATGATACTAACTTTACTAAAAATTATGGAAAATTTAAAGATGAATTTGAACTTATTCATCAGGTCTAACGCTTCCTAAACTATTGAATCTAGATCTAGACGATTCGAGAGAAATCGATTATTATCATTTCAAAA
>KT949474 Arthropodium cirratum 
TATTTAGCTGCAATAAAAGCTTTTTCCTTAGCAAAGTCAATTTGTACTGGAAATTCAAATTTTTTTTTT---CCAGGTAAGAAAATCACTGGAGATTCAAAGGGTTTTGGTCGAGAAACAAGTAAGAAAATCACTGGCACTAAAAATTGAAAAAAGTTTTTGTGCAACAAACAAATAAGAAAATCTTGGAATAATCGGAATTTACATAGCTAGAAGAACTTTCAACTTTTTAATAGGAATAATTCCCATTAACTAAAACTAATATCTAATCTATATTGAACTTCTCAATATTAGTTAG----------------------------AACTAGCTCCTATGATATCTAGAATAAGAATTTCTCTGTCTGTCGGGTCTACCTTCTTTTTCTAGCTTTTATTAGAATCTATATATTATATTAATTCGCAATTCGTGAGATGGCTTTTTCCTATTAATTTTCTTTTCACAATA--------------------ATAAAAAAATAGAATGAAAAAATATTTTTCTATTATTGTGAAAAGAAAATGCAATTGTGATGGATATCAAAAGTCTTTTGTTATATACCTAACTAAAGACCGAATTGGTTTGATAAATATTATTATCATTTAGAAATTATGTACACAACAAACAAAAATATTATATTAAAATTAAGAATTAATGATATTAAGAAAAGTCTCATTTCAAGTTCCAAGCGTTCCGGGAGAATTTAATACATAGATAGTACGTAAAGGGTGATTGTTAAAACGGAACCTACGATGATACTAACTTTACTAAAAATTATGGAAAATTTAAAGATGAATTTGAACTTATTCATCAGGTCTAACGCTTCCTAAACTATTGAATCTAGATCTAGACGATTCGAGAGAAATCGATTATTATCATTTCAAAA
>KT949475 Arthropodium cirratum  
TATTTAGCTGCAATAAAAGCTTTTTCCTTAGCAAAGTCAATTTGTACTGGAAATTCAAATTTTTTTTTT---CCAGGTAAGAAAATCACTGGAGATTCAAAGGGTTTTGGTCGAGAAACAAGTAAGAAAATCACTGGCACTAAAAATTGAAAAAAGTTTTTGTGCAACAAACAAATAAGAAAATCTTGGAATAATCGGAATTTACATAGCTAGAAGAACTTTCAACTTTTTAATAGGAATAATTCCCATTAACTAAAACTAATATCTAATCTATATTGAACTTCTCAATATTAGTTAG----------------------------AACTAGCTCCTATGATATCTAGAATAAGAATTTCTCTGTCTGTCGGGTCTACCTTCTTTTTCTAGCTTTTATTAGAATCTATATATTATATTAATTCGCAATTCGTGAGATGGCTTTTTCCTATTAATTTTCTTTTCACAATA--------------------ATAAAAAAATAGAATGAAAAAATATTTTTCTATTATTGTGAAAAGAAAATGCAATTGTGATGGATATCAAAAGTCTTTTGTTATATACCTAACTAAAGACCGAATTGGTTTGATAAATATTATTATCATTTAGAAATTATGTACACAACAAACAAAAATATTATATTAAAATTAAGAATTAATGATATTAAGAAAAGTCTCATTTCAAGTTCCAAGCGTTCCGGGAGAATTTAATACATAGATAGTACGTAAAGGGTGATTGTTAAAACGGAACCTACGATGATACTAACTTTACTAAAAATTATGGAAAATTTAAAGATGAATTTGAACTTATTCATCAGGTCTAACGCTTCCTAAACTATTGAATCTAGATCTAGACGATTCGAGAGAAATCGATTATTATCATTTCAAAA
>KT949476 Arthropodium cirratum 
TATTTAGCTGCAATAAAAGCTTTTTCCTTAGCAAAGTCAATTTGTACTGGAAATTCAAATTTTTTTTTT---CCAGGTAAGAAAATCACTGGAGATTCAAAGGGTTTTGGTCGAGAAACAAGTAAGAAAATCACTGGCACTAAAAATTGAAAAAAGTTTTTGTGCAACAAACAAATAAGAAAATCTTGGAATAATCGGAATTTACATAGCTAGAAGAACTTTCAACTTTTTAATAGGAATAATTCCCATTAACTAAAACTAATATCTAATCTATATTGAACTTCTCAATATTAGTTAGTCAATATTAGTTAG--------------AACTAGCTCCTATGATATCTAGAATAAGAATTTCTCTGTCTGTCGGGTCTACCTTCTTTTTCTAGCTTTTATTAGAATCTATATATTATATTAATTCGCAATTCGTGAGATGGCTTTTTCCTATTAATTTTCTTTTCACAATA--------------------AT-AAAAAATAGAATGAAAAAATATTTTTCTATTATTGTGAAAAGAAAATGCAATTGTGATGGATATCAAAAGTCTTTTGTTATATACCTAACTAAAGACCGAATTGGTTTGATAAATATTATTATCATTTAGAAATTATGTACACAACAAACAAAAATATTATATTAAAATTAAGAATTAATGATATTAAGAAAAGTCTCATTTCAAGTTCCAAGCGTTCCGGGAGAATTTAATACATAGATAGTACGTAAAGGGTGATTGTTAAAACGGAACCTACGATGATACTAACTTTACTAAAAATTATGGAAAATTAAAAGATGAATTTGAACTTATTCATCAGGTCTAACGCTTCCTAAACTATTGAATCTAGATCTAGACGATTCGAGAGAAATCGATTATTATCATTTCAAAA
>KT949477 Arthropodium cirratum 
TATTTAGCTGCAATAAAAGCTTTTTCCTTAGCAAAGTCAATTTGTACTGGAAATTCAAATTTTTTTTTT---CCAGGTAAGAAAATCACTGGAGATTCAAAGGGTTTTGGTCGAGAAACAAGTAAGAAAATCACTGGCACTAAAAATTGAAAAAAGTTTTTGTGCAACAAACAAATAAGAAAATCTTGGAATAATCGGAATTTACATAGCTAGAAGAACTTTCAACTTTTTAATAGGAATAATTCCCATTAACTAAAACTAATATCTAATCTATATTGAACTTCTCAATATTAGTTAGTCAATATTAGTTAG--------------AACTAGCTCCTATGATATCTAGAATAAGAATTTCTCTGTCTGTCGGGTCTACCTTCTTTTTCTAGCTTTTATTAGAATCTATATATTATATTAATTCGCAATTCGTGAGATGGCTTTTTCCTATTAATTTTCTTTTCACAATA--------------------AT-AAAAAATAGAATGAAAAAATATTTTTCTATTATTGTGAAAAGAAAATGCAATTGTGATGGATATCAAAAGTCTTTTGTTATATACCTAACTAAAGACCGAATTGGTTTGATAAATATTATTATCATTTAGAAATTATGTACACAACAAACAAAAATATTATATTAAAATTAAGAATTAATGATATTAAGAAAAGTCTCATTTCAAGTTCCAAGCGTTCCGGGAGAATTTAATACATAGATAGTACGTAAAGGGTGATTGTTAAAACGGAACCTACGATGATACTAACTTTACTAAAAATTATGGAAAATTAAAAGATGAATTTGAACTTATTCATCAGGTCTAACGCTTCCTAAACTATTGAATCTAGATCTAGACGATTCGAGAGAAATCGATTATTATCATTTCAAAA
>KT949478 Arthropodium cirratum 
TATTTAGCTGCAATAAAAGCTTTTTCCTTAGCAAAGTCAATTTGTACTGGAAATTCAAATTTTTTTTTT---CCAGGTAAGAAAATCACTGGAGATTCAAAGGGTTTTGGTCGAGAAACAAGTAAGAAAATCACTGGCACTAAAAATTGAAAAAAGTTTTTGTGCAACAAACAAATAAGAAAATCTTGGAATAATCGGAATTTACATAGCTAGAAGAACTTTCAACTTTTTAATAGGAATAATTCCCATTAACTAAAACTAATATCTAATCTATATTGAACTTCTCAATATTAGTTAGTCAATATTAGTTAG--------------AACTAGCTCCTATGATATCTAGAATAAGAATTTCTCTGTCTGTCGGGTCTACCTTCTTTTTCTAGCTTTTATTAGAATCTATATATTATATTAATTCGCAATTCGTGAGATGGCTTTTTCCTATTAATTTTCTTTTCACAATA--------------------AT-AAAAAATAGAATGAAAAAATATTTTTCTATTATTGTGAAAAGAAAATGCAATTGTGATGGATATCAAAAGTCTTTTGTTATATACCTAACTAAAGACCGAATTGGTTTGATAAATATTATTATCATTTAGAAATTATGTACACAACAAACAAAAATATTATATTAAAATTAAGAATTAATGATATTAAGAAAAGTCTCATTTCAAGTTCCAAGCGTTCCGGGAGAATTTAATACATAGATAGTACGTAAAGGGTGATTGTTAAAACGGAACCTACGATGATACTAACTTTACTAAAAATTATGGAAAATTAAAAGATGAATTTGAACTTATTCATCAGGTCTAACGCTTCCTAAACTATTGAATCTAGATCTAGACGATTCGAGAGAAATCGATTATTATCATTTCAAAA
>KT949479 Arthropodium cirratum 
TATTTAGCTGCAATAAAAGCTTTTTCCTTAGCAAAGTCAATTTGTACTGGAAATTCAAATTTTTTTTTT---CCAGGTAAGAAAATCACTGGAGATTCAAAGGGTTTTGGTCGAGAAACAAGTAAGAAAATCACTGGCACTAAAAATTGAAAAAAGTTTTTGTGCAACAAACAAATAAGAAAATCTTGGAATAATCGGAATTTACATAGCTAGAAGAACTTTCAACTTTTTAATAGGAATAATTCCCATTAACTAAAACTAATATCTAATCTATATTGAACTTCTCAATATTAGTTAGTCAATATTAGTTAG--------------AACTAGCTCCTATGATATCTAGAATAAGAATTTCTCTGTCTGTCGGGTCTACCTTCTTTTTCTAGCTTTTATTAGAATCTATATATTATATTAATTCGCAATTCGTGAGATGGCTTTTTCCTATTAATTTTCTTTTCACAATA--------------------AT-AAAAAATAGAATGAAAAAATATTTTTCTATTATTGTGAAAAGAAAATGCAATTGTGATGGATATCAAAAGTCTTTTGTTATATACCTAACTAAAGACCGAATTGGTTTGATAAATATTATTATCATTTAGAAATTATGTACACAACAAACAAAAATATTATATTAAAATTAAGAATTAATGATATTAAGAAAAGTCTCATTTCAAGTTCCAAGCGTTCCGGGAGAATTTAATACATAGATAGTACGTAAAGGGTGATTGTTAAAACGGAACCTACGATGATACTAACTTTACTAAAAATTATGGAAAATTAAAAGATGAATTTGAACTTATTCATCAGGTCTAACGCTTCCTAAACTATTGAATCTAGATCTAGACGATTCGAGAGAAATCGATTATTATCATTTCAAAA
>KT949480 Arthropodium cirratum 
TATTTAGCTGCAATAAAAGCTTTTTCCTTAGCAAAGTCAATTTGTACTGGAAATTCAAATTTTTTTTTT---CCAGGTAAGAAAATCACTGGAGATTCAAAGGGTTTTGGTCGAGAAACAAGTAAGAAAATCACTGGCACTAAAAATTGAAAAAAGTTTTTGTGCAACAAACAAATAAGAAAATCTTGGAATAATCGGAATTTACATAGCTAGAAGAACTTTCAACTTTTTAATAGGAATAATTCCCATTAACTAAAACTAATATCTAATCTATATTGAACTTCTCAATATTAGTTAGTCAATATTAGTTAG--------------AACTAGCTCCTATGATATCTAGAATAAGAATTTCTCTGTCTGTCGGGTCTACCTTCTTTTTCTAGCTTTTATTAGAATCTATATATTATATTAATTCGCAATTCGTGAGATGGCTTTTTCCTATTAATTTTCTTTTCACAATA--------------------AT-AAAAAATAGAATGAAAAAATATTTTTCTATTATTGTGAAAAGAAAATGCAATTGTGATGGATATCAAAAGTCTTTTGTTATATACCTAACTAAAGACCGAATTGGTTTGATAAATATTATTATCATTTAGAAATTATGTACACAACAAACAAAAATATTATATTAAAATTAAGAATTAATGATATTAAGAAAAGTCTCATTTCAAGTTCCAAGCGTTCCGGGAGAATTTAATACATAGATAGTACGTAAAGGGTGATTGTTAAAACGGAACCTACGATGATACTAACTTTACTAAAAATTATGGAAAATTAAAAGATGAATTTGAACTTATTCATCAGGTCTAACGCTTCCTAAACTATTGAATCTAGATCTAGACGATTCGAGAGAAATCGATTATTATCATTTCAAAA
>KT949481 Arthropodium cirratum 
TATTTAGCTGCAATAAAAGCTTTTTCCTTAGCAAAGTCAATTTGTACTGGAAATTCAAATTTTTTTTTT---CCAGGTAAGAAAATCACTGGAGATTCAAAGGGTTTTGGTCGAGAAACAAGTAAGAAAATCACTGGCACTAAAAATTGAAAAAAGTTTTTGTGCAACAAACAAATAAGAAAATCTTGGAATAATCGGAATTTACATAGCTAGAAGAACTTTCAACTTTTTAATAGGAATAATTCCCATTAACTAAAACTAATATCTAATCTATATTGAACTTCTCAATATTAGTTAGTCAATATTAGTTAG--------------AACTAGCTCCTATGATATCTAGAATAAGAATTTCTCTGTCTGTCGGGTCTACCTTCTTTTTCTAGCTTTTATTAGAATCTATATATTATATTAATTCGCAATTCGTGAGATGGCTTTTTCCTATTAATTTTCTTTTCACAATA--------------------AT-AAAAAATAGAATGAAAAAATATTTTTCTATTATTGTGAAAAGAAAATGCAATTGTGATGGATATCAAAAGTCTTTTGTTATATACCTAACTAAAGACCGAATTGGTTTGATAAATATTATTATCATTTAGAAATTATGTACACAACAAACAAAAATATTATATTAAAATTAAGAATTAATGATATTAAGAAAAGTCTCATTTCAAGTTCCAAGCGTTCCGGGAGAATTTAATACATAGATAGTACGTAAAGGGTGATTGTTAAAACGGAACCTACGATGATACTAACTTTACTAAAAATTATGGAAAATTAAAAGATGAATTTGAACTTATTCATCAGGTCTAACGCTTCCTAAACTATTGAATCTAGATCTAGACGATTCGAGAGAAATCGATTATTATCATTTCAAAA
>KT949482 Arthropodium cirratum 
TATTTAGCTGCAATAAAAGCTTTTTCCTTAGCAAAGTCAATTTGTACTGGAAATTCAAATTTTTTTTTT---CCAGGTAAGAAAATCACTGGAGATTCAAAGGGTTTTGGTCGAGAAACAAGTAAGAAAATCACTGGCACTAAAAATTGAAAAAAGTTTTTGTGCAACAAACAAATAAGAAAATCTTGGAATAATCGGAATTTACATAGCTAGAAGAACTTTCAACTTTTTAATAGGAATAATTCCCATTAACTAAAACTAATATCTAATCTATATTGAACTTCTCAATATTAGTTAGTCAATATTAGTTAG--------------AACTAGCTCCTATGATATCTAGAATAAGAATTTCTCTGTCTGTCGGGTCTACCTTCTTTTTCTAGCTTTTATTAGAATCTATATATTATATTAATTCGCAATTCGTGAGATGGCTTTTTCCTATTAATTTTCTTTTCACAATA--------------------ATAAAAAAATAGAATGAAAAAAGATTTTTCTATTATTGTGAAAAGAAAATGCAATTGTGATGGATATCAAAAGTCTTTTGTTATATACCTAACTAAAGACCGAATTGGTTTGATAAATATTATTATCATTTAGAAATTATGTACACAACAAACAAAAATATTATATTAAAATTAAGAATTAATGATATTAAGAAAAGTCTCATTTCAAGTTCCAAGCGTTCCGGGAGAATTTAATACATAGATAGTACGTAAAGGGTGATTGTTAAAACGGAACCTACGATGATACTAACTTTACTAAAAATTATGGAAAATTAAAAGATGAATTTGAACTTATTCATCAGGTCTAACGCTTCCTAAACTATTGAATCTAGATCTAGACGATTCGAGAGAAATCGATTATTATCATTTCAAAA
>KT949483 Arthropodium cirratum 
TATTTAGCTGCAATAAAAGCTTTTTCCTTAGCAAAGTCAATTTGTACTGGAAATTCAAATTTTTTTTTT---CCAGGTAAGAAAATCACTGGAGATTCAAAGGGTTTTGGTCGAGAAACAAGTAAGAAAATCACTGGCACTAAAAATTGAAAAAAGTTTTTGTGCAACAAACAAATAAGAAAATCTTGGAATAATCGGAATTTACATAGCTAGAAGAACTTTCAACTTTTTAATAGGAATAATTCCCATTAACTAAAACTAATATCTAATCTATATTGAACTTCTCAATATTAGTTAGTCAATATTAGTTAG--------------AACTAGCTCCTATGATATCTAGAATAAGAATTTCTCTGTCTGTCGGGTCTACCTTCTTTTTCTAGCTTTTATTAGAATCTATATATTATATTAATTCGCAATTCGTGAGATGGCTTTTTCCTATTAATTTTCTTTTCACAATA--------------------ATAAAAAAATAGAATGAAAAAAGATTTTTCTATTATTGTGAAAAGAAAATGCAATTGTGATGGATATCAAAAGTCTTTTGTTATATACCTAACTAAAGACCGAATTGGTTTGATAAATATTATTATCATTTAGAAATTATGTACACAACAAACAAAAATATTATATTAAAATTAAGAATTAATGATATTAAGAAAAGTCTCATTTCAAGTTCCAAGCGTTCCGGGAGAATTTAATACATAGATAGTACGTAAAGGGTGATTGTTAAAACGGAACCTACGATGATACTAACTTTACTAAAAATTATGGAAAATTAAAAGATGAATTTGAACTTATTCATCAGGTCTAACGCTTCCTAAACTATTGAATCTAGATCTAGACGATTCGAGAGAAATCGATTATTATCATTTCAAAA
>KT949484 Arthropodium cirratum 
TATTTAGCTGCAATAAAAGCTTTTTCCTTAGCAAAGTCAATTTGTACTGGAAATTCAAATTTTTTTTTT---CCAGGTAAGAAAATCACTGGAGATTCAAAGGGTTTTGGTCGAGAAACAAGTAAGAAAATCACTGGCACTAAAAATTGAAAAAAGTTTTTGTGCAACAAACAAATAAGAAAATCTTGGAATAATCGGAATTTACATAGCTAGAAGAACTTTCAACTTTTTAATAGGAATAATTCCCATTAACTAAAACTAATATCTAATCTATATTGAACTTCTCAATATTAGTTAGTCAATATTAGTTAG--------------AACTAGCTCCTATGATATCTAGAATAAGAATTTCTCTGTCTGTCGGGTCTACCTTCTTTTTCTAGCTTTTATTAGAATCTATATATTATATTAATTCGCAATTCGTGAGATGGCTTTTTCCTATTAATTTTCTTTTCACAATA--------------------ATAAAAAAATAGAATGAAAAAATATTTTTCTATTATTGTGAAAAGAAAATGCAATTGTGATGGATATCAAAAGTCTTTTGTTATATACCTAACTAAAGACCGAATTGGTTTGATAAATATTATTATCATTTAGAAATTATGTACACAACAAACAAAAATATTATATTAAAATTAAGAATTAATGATATTAAGAAAAGTCTCATTTCAAGTTCCAAGCGTTCCGGGAGAATTTAATACATAGATAGTACGTAAAGGGTGATTGTTAAAACGGAACCTACGATGATACTAACTTTACTAAAAATTATGGAAAATTAAAAGATGAATTTGAACTTATTCATCAGGTCTAACGCTTCCTAAACTATTGAATCTAGATCTAGACGATTCGAGAGAAATCGATTATTATCATTTCAAAA
>KT949485 Arthropodium cirratum 
TATTTAGCTGCAATAAAAGCTTTTTCCTTAGCAAAGTCAATTTGTACTGGAAATTCAAATTTTTTTTTT---CCAGGTAAGAAAATCACTGGAGATTCAAAGGGTTTTGGTCGAGAAACAAGTAAGAAAATCACTGGCACTAAAAATTGAAAAAAGTTTTTGTGCAACAAACAAATAAGAAAATCTTGGAATAATCGGAATTTACATAGCTAGAAGAACTTTCAACTTTTTAATAGGAATAATTCCCATTAACTAAAACTAATATCTAATCTATATTGAACTTCTCAATATTAGTTAGTCAATATTAGTTAG--------------AACTAGCTCCTATGATATCTAGAATAAGAATTTCTCTGTCTGTCGGGTCTACCTTCTTTTTCTAGCTTTTATTAGAATCTATATATTATATTAATTCGCAATTCGTGAGATGGCTTTTTCCTATTAATTTTCTTTTCACAATA--------------------ATAAAAAAATAGAATGAAAAAATATTTTTCTATTATTGTGAAAAGAAAATGCAATTGTGATGGATATCAAAAGTCTTTTGTTATATACCTAACTAAAGACCGAATTGGTTTGATAAATATTATTATCATTTAGAAATTATGTACACAACAAACAAAAATATTATATTAAAATTAAGAATTAATGATATTAAGAAAAGTCTCATTTCAAGTTCCAAGCGTTCCGGGAGAATTTAATACATAGATAGTACGTAAAGGGTGATTGTTAAAACGGAACCTACGATGATACTAACTTTACTAAAAATTATGGAAAATTAAAAGATGAATTTGAACTTATTCATCAGGTCTAACGCTTCCTAAACTATTGAATCTAGATCTAGACGATTCGAGAGAAATCGATTATTATCATTTCAAAA
>KT949486 Arthropodium cirratum
TATTTAGCTGCAATAAAAGCTTTTTCCTTAGCAAAGTCAATTTGTACTGGAAATTCAAATTTTTTTTTT---CCAGGTAAGAAAATCACTGGAGATTCAAAGGGTTTTGGTCGAGAAACAAGTAAGAAAATCACTGGCACTAAAAATTGAAAAAAGTTTTTGTGCAACAAACAAATAATAAAATCTTGGAATAATCGGAATTTACATAGCTAGAAGAACTTTCAACTTTTTAATAGGAATAATTCCCATTAACTAAAACTAATATCTAATCTATATTGAACTTCTCAATATTAGTTAGTCAATATTAGTTAG--------------AACTAGCTCCTATGATATCTAGAATAAGAATTTCTCTGTCTGTCGGGTCTACCTTCTTTTTCTAGCTTTTATTAGAATCTATATATTCTATTAATTCGCAATTCGTGAGATGGCTTTTTCCTATTAATTTTCTTTTCACAATA--------------------ATAAAAAAATAGAATGAAAAAATATTTTTCTATTATTGTGAAAAGAAAATGCAATTGTGATGGATATCAAAAGTCTTTTGTTATATACCTAACTAAAGACCGAATTGGTTTGATAAATATTATTATCATTTAGAAATTATGTACACAACAAACAAAAATATTATATTAAAATTAAGAATTAATGATATTAAGAAAAGTCTCATTTCAAGTTCCAAGCGTTCCGGGAGAATTTAATACATAGATAGTACGTAAAGGGTGATTGTTAAAACGGAACCTACGATGATACTAACTTTACTAAAAATTATGGAAAATTAAAAGATGAATTTGAACTTATTCATCAGGTCTAACGCTTCCTAAACTATTGAATCTAGATCTAGACGATTCGAGAGAAATCGATTATTATCATTTCAAAA
>KT949487 Arthropodium cirratum
TATTTAGCTGCAATAAAAGCTTTTTCCTTAGCAAAGTCAATTTGTACTGGAAATTCAAATTTTTTTTTT---CCAGGTAAGAAAATCACTGGAGATTCAAAGGGTTTTGGTCGAGAAACAAGTAAGAAAATCACTGGCACTAAAAATTGAAAAAAGTTTTTGTGCAACAAACAAATAATAAAATCTTGGAATAATCGGAATTTACATAGCTAGAAGAACTTTCAACTTTTTAATAGGAATAATTCCCATTAACTAAAACTAATATCTAATCTATATTGAACTTCTCAATATTAGTTAGTCAATATTAGTTAG--------------AACTAGCTCCTATGATATCTAGAATAAGAATTTCTCTGTCTGTCGGGTCTACCTTCTTTTTCTAGCTTTTATTAGAATCTATATATTCTATTAATTCGCAATTCGTGAGATGGCTTTTTCCTATTAATTTTCTTTTCACAATA--------------------ATAAAAAAATAGAATGAAAAAATATTTTTCTATTATTGTGAAAAGAAAATGCAATTGTGATGGATATCAAAAGTCTTTTGTTATATACCTAACTAAAGACCGAATTGGTTTGATAAATATTATTATCATTTAGAAATTATGTACACAACAAACAAAAATATTATATTAAAATTAAGAATTAATGATATTAAGAAAAGTCTCATTTCAAGTTCCAAGCGTTCCGGGAGAATTTAATACATAGATAGTACGTAAAGGGTGATTGTTAAAACGGAACCTACGATGATACTAACTTTACTAAAAATTATGGAAAATTAAAAGATGAATTTGAACTTATTCATCAGGTCTAACGCTTCCTAAACTATTGAATCTAGATCTAGACGATTCGAGAGAAATCGATTATTATCATTTCAAAA
>KT949488 Arthropodium cirratum 
TATTTAGCTGCAATAAAAGCTTTTTCCTTAGCAAAGTCAATTTGTACTGGAAATTCAAATTTTTTTTTT---CCAGGTAAGAAAATCACTGGAGATTCAAAGGGTTTTGGTCGAGAAACAAGTAAGAAAATCACTGGCACTAAAAATTGAAAAAAGTTTTTGTGCAACAAACAAATAAGAAAATCTCGGAATAATCGGAATTTACATAGCTAGAAGAACTTTCAACTTTTTAATAGGAATAATTCCCATTAACTAAAACTAATATCTAATCTATATTGAACTTCTCAATATTAGTTAG----------------------------AACTAGCTCCTATGATATCTAGAATAAGAATTTCTCTGTCTGTCGAGTCTACCTTCTTTTTCTAGCTTTTATTAGAATCTATATATTATATTAATTCGCAATTCGTGAGATGGCTTTTTCCTATTAATTTTCTTTTCACAATA--------------------ATAAAAAAATAGAATGAAAAAATATTTTTCTATTATTGTGAAAAGAAAATGCAATTGTGATGGATATCAAAAGTCTTTTGTTATATACCTAACTAAAGACCGAATTGGTTTGATAAATATTATTATCATTTAGAAATTATGTACACAACAAACAAAAATATTATATTAAAATTAAGAATTAATGATATTAAGAAAAGTCTCATTTCAAGTTCCAAGCGTTCCGGGAGAATTTAATACATAGATAGTACGTAAAGGGTGATTGTTAAAACGGAACCTACGATGATACTAACTTTACTAAAAATTATGGAAAATTAAAAGATGAATTTGAACTTATTCATCAGGTCTAACGCTTCCTAAACTATTGAATCTAGATCTAGACGATTCGAGAGAAATCGATTATTATCATTTCAAAA
>KT949489 Arthropodium cirratum
TATTTAGCTGCAATAAAAGCTTTTTCCTTAGCAAAGTCAATTTGTACTGGAAATTCAAATTTTTTTTTT---CCAGGTAAGAAAATCACTGGAGATTCAAAGGGTTTTGGTCGAGAAACAAGTAAGAAAATCACTGGCACTAAAAATTGAAAAAAGTTTTTGTGCAACAAACAAATAAGAAAATCTCGGAATAATCGGAATTTACATAGCTAGAAGAACTTTCAACTTTTTAATAGGAATAATTCCCATTAACTAAAACTAATATCTAATCTATATTGAACTTCTCAATATTAGTTAG----------------------------AACTAGCTCCTATGATATCTAGAATAAGAATTTCTCTGTCTGTCGAGTCTACCTTCTTTTTCTAGCTTTTATTAGAATCTATATATTATATTAATTCGCAATTCGTGAGATGGCTTTTTCCTATTAATTTTCTTTTCACAATA--------------------ATAAAAAAATAGAATGAAAAAATATTTTTCTATTATTGTGAAAAGAAAATGCAATTGTGATGGATATCAAAAGTCTTTTGTTATATACCTAACTAAAGACCGAATTGGTTTGATAAATATTATTATCATTTAGAAATTATGTACACAACAAACAAAAATATTATATTAAAATTAAGAATTAATGATATTAAGAAAAGTCTCATTTCAAGTTCCAAGCGTTCCGGGAGAATTTAATACATAGATAGTACGTAAAGGGTGATTGTTAAAACGGAACCTACGATGATACTAACTTTACTAAAAATTATGGAAAATTAAAAGATGAATTTGAACTTATTCATCAGGTCTAACGCTTCCTAAACTATTGAATCTAGATCTAGACGATTCGAGAGAAATCGATTATTATCATTTCAAAA
>KT949490 Arthropodium cirratum 
TATTTAGCTGCAATAAAAGCTTTTTCCTTAGCAAAGTCAATTTGTACTGGAAATTCAAATTTTTTTTTTTTT-CAGGTAAGAAAATCACTGGAGATTCAAAGGGTTTTGGTCGAGAAACAAGTAAGAAAATCACTGGCACTAAAAATTGAAAAAAGTTTTTGTGCAACAAACAAATAAGAAAATCTTGGAATAATCGGAATTTACATAGCTAGAAGAACTTTCAACTTTTTAATAGGAATAATTCCCATTAACTAAAACTAATATCTAATCTATATTGAACTTCTCAATATTAGTTAGTCAATATTAGTTAG--------------AACTAGCTCCTATGATATCTAGAATAAGAATTTCTCTGTCTGTCGGGTCTACCTTCTTTTTCTAGCTTTTATTAGAATCTATATATTATATTAATTCGCAATTCGTGAGATGGCTTTTTCCTATTAATTTTCTTTTCACAATA--------------------ATAAAAAAATAGAATGAAAAAATATTTTTCTATTATTGTGAAAAGAAAATGCAATTGTGATGGATATCAAAAGTCTTTTGTTATATACCTAACTAAAGACCGAATTGGTTTGATAAATATTATTATCATTTAGAAATTATGTACACAACAAACAAAAATATTATATTAAAATTAAGAATTAATGATATTAAGAAAAGTCTCATTTCAAGTTCCAAGCGTTCCGGGAGAATTTAATACATAGATAGTACGTAAAGGGTGATTGTTAAAACGGAACCTACGATGATACTAACTTTACTAAAAATTATGGAAAATTAAAAGATGAATTTGAACTTATTCATCAGGTCTAACGCTTCCTAAACTATTGAATCTAGATCTAGACGATTCGAGAGAAATCGATTATTATCATTTCAAAA
>KT949491 Arthropodium cirratum  
TATTTAGCTGCAATAAAAGCTTTTTCCTTAGCAAAGTCAATTTGTACTGGAAATTCAAATTTTTTTTTTTTT-CAGGTAAGAAAATCACTGGAGATTCAAAGGGTTTTGGTCGAGAAACAAGTAAGAAAATCACTGGCACTAAAAATTGAAAAAAGTTTTTGTGCAACAAACAAATAAGAAAATCTTGGAATAATCGGAATTTACATAGCTAGAAGAACTTTCAACTTTTTAATAGGAATAATTCCCATTAACTAAAACTAATATCTAATCTATATTGAACTTCTCAATATTAGTTAGTCAATATTAGTTAG--------------AACTAGCTCCTATGATATCTAGAATAAGAATTTCTCTGTCTGTCGGGTCTACCTTCTTTTTCTAGCTTTTATTAGAATCTATATATTATATTAATTCGCAATTCGTGAGATGGCTTTTTCCTATTAATTTTCTTTTCACAATA--------------------ATAAAAAAATAGAATGAAAAAATATTTTTCTATTATTGTGAAAAGAAAATGCAATTGTGATGGATATCAAAAGTCTTTTGTTATATACCTAACTAAAGACCGAATTGGTTTGATAAATATTATTATCATTTAGAAATTATGTACACAACAAACAAAAATATTATATTAAAATTAAGAATTAATGATATTAAGAAAAGTCTCATTTCAAGTTCCAAGCGTTCCGGGAGAATTTAATACATAGATAGTACGTAAAGGGTGATTGTTAAAACGGAACCTACGATGATACTAACTTTACTAAAAATTATGGAAAATTAAAAGATGAATTTGAACTTATTCATCAGGTCTAACGCTTCCTAAACTATTGAATCTAGATCTAGACGATTCGAGAGAAATCGATTATTATCATTTCAAAA
>KT949492 Arthropodium cirratum 
TATTTAGCTGCAATAAAAGCTTTTTCCTTAGCAAAGTCAATTTGTACTGGAAATTCAAATTTTTTTTTTTTT-CAGGTAAGAAAATCACTGGAGATTCAAAGGGTTTTGGTCGAGAAACAAGTAAGAAAATCACTGGCACTAAAAATTGAAAAAAGTTTTTGTGCAACAAACAAATAAGAAAATCTTGGAATAATCGGAATTTACATAGCTAGAAGAACTTTCAACTTTTTAATAGGAATAATTCCCATTAACTAAAACTAATATCTAATCTATATTGAACTTCTCAATATTAGTTAGTCAATATTAGTTAG--------------AACTAGCTCCTATGATATCTAGAATAAGAATTTCTCTGTCTGTCGGGTCTACCTTCTTTTTCTAGCTTTTATTAGAATCTATATATTATATTAATTCGCAATTCGTGAGATGGCTTTTTCCTATTAATTTTCTTTTCACAATA--------------------ATAAAAAAATAGAATGAAAAAATATTTTTCTATTATTGTGAAAAGAAAATGCAATTGTGATGGATATCAAAAGTCTTTTGTTATATACCTAACTAAAGACCGAATTGGTTTGATAAATATTATTATCATTTAGAAATTATGTACACAACAAACAAAAATATTATATTAAAATTAAGAATTAATGATATTAAGAAAAGTCTCATTTCAAGTTCCAAGCGTTCCGGGAGAATTTAATACATAGATAGTACGTAAAGGGTGATTGTTAAAACGGAACCTACGATGATACTAACTTTACTAAAAATTATGGAAAATTAAAAGATGAATTTGAACTTATTCATCAGGTCTAACGCTTCCTAAACTATTGAATCTAGATCTAGACGATTCGAGAGAAATCGATTATTATCATTTCAAAA
>KT949493 Arthropodium cirratum  
TATTTAGCTGCAATAAAAGCTTTTTCCTTAGCAAAGTCAATTTGTACTGGAAATTCAAATTTTTTTTTTTTT-CAGGTAAGAAAATCACTGGAGATTCAAAGGGTTTTGGTCGAGAAACAAGTAAGAAAATCACTGGCACTAAAAATTGAAAAAAGTTTTTGTGCAACAAACAAATAAGAAAATCTTGGAATAATCGGAATTTACATAGCTAGAAGAACTTTCAACTTTTTAATAGGAATAATTCCCATTAACTAAAACTAATATCTAATCTATATTGAACTTCTCAATATTAGTTAGTCAATATTAGTTAG--------------AACTAGCTCCTATGATATCTAGAATAAGAATTTCTCTGTCTGTCGGGTCTACCTTCTTTTTCTAGCTTTTATTAGAATCTATATATTATATTAATTCGCAATTCGTGAGATGGCTTTTTCCTATTAATTTTCTTTTCACAATA--------------------ATAAAAAAATAGAATGAAAAAATATTTTTCTATTATTGTGAAAAGAAAATGCAATTGTGATGGATATCAAAAGTCTTTTGTTATATACCTAACTAAAGACCGAATTGGTTTGATAAATATTATTATCATTTAGAAATTATGTACACAACAAACAAAAATATTATATTAAAATTAAGAATTAATGATATTAAGAAAAGTCTCATTTCAAGTTCCAAGCGTTCCGGGAGAATTTAATACATAGATAGTACGTAAAGGGTGATTGTTAAAACGGAACCTACGATGATACTAACTTTACTAAAAATTATGGAAAATTAAAAGATGAATTTGAACTTATTCATCAGGTCTAACGCTTCCTAAACTATTGAATCTAGATCTAGACGATTCGAGAGAAATCGATTATTATCATTTCAAAA
>KT949494 Arthropodium cirratum 
TATTTAGCTGCAATAAAAGCTTTTTCCTTAGCAAAGTCAATTTGTACTGGAAATTCAAATTTTTTTTTTTTT-CAGGTAAGAAAATCACTGGAGATTCAAAGGGTTTTGGTCGAGAAACAAGTAAGAAAATCACTGGCACTAAAAATTGAAAAAAGTTTTTGTGCAACAAACAAATAAGAAAATCTTGGAATAATCGGAATTTACATAGCTAGAAGAACTTTCAACTTTTTAATAGGAATAATTCCCATTAACTAAAACTAATATCTAATCTATATTGAACTTCTCAATATTAGTTAGTCAATATTAGTTAG--------------AACTAGCTCCTATGATATCTAGAATAAGAATTTCTCTGTCTGTCGGGTCTACCTTCTTTTTCTAGCTTTTATTAGAATCTATATATTATATTAATTCGCAATTCGTGAGATGGCTTTTTCCTATTAATTTTCTTTTCACAATA--------------------ATAAAAAAATAGAATGAAAAAATATTTTTCTATTATTGTGAAAAGAAAATGCAATTGTGATGGATATCAAAAGTCTTTTGTTATATACCTAACTAAAGACCGAATTGGTTTGATAAATATTATTATCATTTAGAAATTATGTACACAACAAACAAAAATATTATATTAAAATTAAGAATTAATGATATTAAGAAAAGTCTCATTTCAAGTTCCAAGCGTTCCGGGAGAATTTAATACATAGATAGTACGTAAAGGGTGATTGTTAAAACGGAACCTACGATGATACTAACTTTACTAAAAATTATGGAAAATTAAAAGATGAATTTGAACTTATTCATCAGGTCTAACGCTTCCTAAACTATTGAATCTAGATCTAGACGATTCGAGAGAAATCGATTATTATCATTTCAAAA
>KT949495 Arthropodium cirratum 
TATTTAGCTGCAATAAAAGCTTTTTCCTTAGCAAAGTCAATTTGTACTGGAAATTCAAATTTTTTTTTTTTT-CAGGTAAGAAAATCACTGGAGATTCAAAGGGTTTTGGTCGAGAAACAAGTAAGAAAATCACTGGCACTAAAAATTGAAAAAAGTTTTTGTGCAACAAACAAATAAGAAAATCTTGGAATAATCGGAATTTACATAGCTAGAAGAACTTTCAACTTTTTAATAGGAATAATTCCCATTAACTAAAACTAATATCTAATCTATATTGAACTTCTCAATATTAGTTAGTCAATATTAGTTAG--------------AACTAGCTCCTATGATATCTAGAATAAGAATTTCTCTGTCTGTCGGGTCTACCTTCTTTTTCTAGCTTTTATTAGAATCTATATATTATATTAATTCGCAATTCGTGAGATGGCTTTTTCCTATTAATTTTCTTTTCACAATA--------------------ATAAAAAAATAGAATGAAAAAATATTTTTCTATTATTGTGAAAAGAAAATGCAATTGTGATGGATATCAAAAGTCTTTTGTTATATACCTAACTAAAGACCGAATTGGTTTGATAAATATTATTATCATTTAGAAATTATGTACACAACAAACAAAAATATTATATTAAAATTAAGAATTAATGATATTAAGAAAAGTCTCATTTCAAGTTCCAAGCGTTCCGGGAGAATTTAATACATAGATAGTACGTAAAGGGTGATTGTTAAAACGGAACCTACGATGATACTAACTTTACTAAAAATTATGGAAAATTAAAAGATGAATTTGAACTTATTCATCAGGTCTAACGCTTCCTAAACTATTGAATCTAGATCTAGACGATTCGAGAGAAATCGATTATTATCATTTCAAAA
>KT949496 Arthropodium cirratum 
TATTTAGCTGCAATAAAAGCTTTTTCCTTAGCAAAGTCAATTTGTACTGGAAATTCAAATTTTTTTTTT---CCAGGTAAGAAAATCACTGGAGATTCAAAGGGTTTTGGTCGAGAAACAAGTAAGAAAATCACTGGCACTAAAAATTGAAAAAAGTTTTTGTGCAACAAACAAATAAGAAAATCTTGAAATAATCGGAATTTACATAGCTAGAAGAACTTTCAACTTTTTAATAGGAATAATTCCCATTAACTAAAACTAATATCTAATCTATATTGAACTTCTCAATATTAGTTAGTCAATATTAGTTAGTCAATATTAGTTAGAACTAGCTCCTATGATATCTAGAATAAGAATTTCTCTGTTTGTCGGGTCTACCTTCTTTTTCTAGCTTTTATTAGAATCTATATATTATATTAATTCGCAATTCGTGAGATGGCTTTTTCCTATTAATTTTCTTTTCACAATA--------------------ATAAAAAAATAGAATGAAAAAATATTTTTCTATTATTGTGAAAAGAAAATGCAATTGTGATGGATATCAAAAGTCTTTTGTTATATACCTAACTAAAGACCGAATTGGTTTGATAAATATTATTATCATTTAGAAATTATGTACACAAGAAACAAAAATATTATATTAAAATTAAGAATTAATGATATTAAGAAAAGTCTCATTTCAAGTTCCAAGCGTTCCGGGAGAATTTAATACATAGATAGTACGTAAAGGGTGATTGTTAAAACGGAACCTACGATGATACTAACTTTACTAAAAATTATGGAAAATTAAAAGATGAATTTGAACTTATTCATCAGGTCTAACGCTTCCTAAACTATTGAATCTAGATCTAGACGATTCGAGAGAAATCGATTATTATCATTTCAAAA
>KT949497 Arthropodium cirratum  
TATTTAGCTGCAATAAAAGCTTTTTCCTTAGCAAAGTCAATTTGTACTGGAAATTCAAATTTTTTTTTT---CCAGGTAAGAAAATCACTGGAGATTCAAAGGGTTTTGGTCGAGAAACAAGTAAGAAAATCACTGGCACTAAAAATTGAAAAAAGTTTTTGTGCAACAAACAAATAAGAAAATCTTGAAATAATCGGAATTTACATAGCTAGAAGAACTTTCAACTTTTTAATAGGAATAATTCCCATTAACTAAAACTAATATCTAATCTATATTGAACTTCTCAATATTAGTTAGTCAATATTAGTTAGTCAATATTAGTTAGAACTAGCTCCTATGATATCTAGAATAAGAATTTCTCTGTTTGTCGGGTCTACCTTCTTTTTCTAGCTTTTATTAGAATCTATATATTATATTAATTCGCAATTCGTGAGATGGCTTTTTCCTATTAATTTTCTTTTCACAATA--------------------ATAAAAAAATAGAATGAAAAAATATTTTTCTATTATTGTGAAAAGAAAATGCAATTGTGATGGATATCAAAAGTCTTTTGTTATATACCTAACTAAAGACCGAATTGGTTTGATAAATATTATTATCATTTAGAAATTATGTACACAAGAAACAAAAATATTATATTAAAATTAAGAATTAATGATATTAAGAAAAGTCTCATTTCAAGTTCCAAGCGTTCCGGGAGAATTTAATACATAGATAGTACGTAAAGGGTGATTGTTAAAACGGAACCTACGATGATACTAACTTTACTAAAAATTATGGAAAATTAAAAGATGAATTTGAACTTATTCATCAGGTCTAACGCTTCCTAAACTATTGAATCTAGATCTAGACGATTCGAGAGAAATCGATTATTATCATTTCAAAA
>KT949498 Arthropodium cirratum 
TATTTAGCTGCAATAAAAGCTTTTTCCTTAGCAAAGTCAATTTGTACTGGAAATTCAAATTTTTTTTTT---CCAGGTAAGAAAATCACTGGAGATTCAAAGGGTTTTGGTCGAGAAACAAGTAAGAAAATCACTGGCACTAAAAATTGAAAAAAGTTTTTGTGCAACAAACAAATAAGAAAATCTTGGAATAATCGGAATTTACATAGCTAGAAGAACTTTAAACTTTTTAATAGGAATAATTCCCATTAACTAAAACTAATATCTAATCTATATTGAACTTCTCAATATTAGTTAGTCAATATTAGTTAG--------------AACTAGCTCCTATGATATCTAGAATAAGAATTTCTCTGTCTGTCGGGTCTACCTTCTTTTTCTAGCTTTTATTAGAATCTATATATTATATTAATTCGCAATTCGTGAGATGGCTTTTTCCTATTAATTTTCTTTTCACAATA--------------------ATAAAAAAATAGAATGAAAAAATATTTTTCTATTATTGTGAAAAGAAAATGCAATTGTGATGGATATCAAAAGTCTTTTGTTATATACCTAACTAAAGACCGAATTGGTTTGATAAATATTATTATCATTTAGAAATTATGTACACAACAAACAAAAATATTATATTAAAATTAAGAATTAATGATATTAAGAAAAGTCTCATTTCAAGTTCCAAGCGTTCCGGGAGAATTTAATACATAGATAGTACGTAAAGGGTGATTGTTAAAACGGAACCTACGATGATACTAACTTTACTAAAAATTATGGAAAATTAAAAGATGAATTTGAACTTATTCATCAGGTCTAACGCTTCCTAAACTATTGAATCTAGATCTAGACGATTCGAGAGAAATCGATTATTATCATTTCAAAA
>KT949499 Arthropodium cirratum 
TATTTAGCTGCAATAAAAGCTTTTTCCTTAGCAAAGTCAATTTGTACTGGAAATTCAAATTTTTTTTTT---CCAGGTAAGAAAATCACTGGAGATTCAAAGGGTTTTGGTCGAGAAACAAGTAAGAAAATCACTGGCACTAAAAATTGAAAAAAGTTTTTGTGCAACAAACAAATAAGAAAATCTTGGAATAATCGGAATTTACATAGCTAGAAGAACTTTAAACTTTTTAATAGGAATAATTCCCATTAACTAAAACTAATATCTAATCTATATTGAACTTCTCAATATTAGTTAGTCAATATTAGTTAG--------------AACTAGCTCCTATGATATCTAGAATAAGAATTTCTCTGTCTGTCGGGTCTACCTTCTTTTTCTAGCTTTTATTAGAATCTATATATTATATTAATTCGCAATTCGTGAGATGGCTTTTTCCTATTAATTTTCTTTTCACAATA--------------------ATAAAAAAATAGAATGAAAAAATATTTTTCTATTATTGTGAAAAGAAAATGCAATTGTGATGGATATCAAAAGTCTTTTGTTATATACCTAACTAAAGACCGAATTGGTTTGATAAATATTATTATCATTTAGAAATTATGTACACAACAAACAAAAATATTATATTAAAATTAAGAATTAATGATATTAAGAAAAGTCTCATTTCAAGTTCCAAGCGTTCCGGGAGAATTTAATACATAGATAGTACGTAAAGGGTGATTGTTAAAACGGAACCTACGATGATACTAACTTTACTAAAAATTATGGAAAATTAAAAGATGAATTTGAACTTATTCATCAGGTCTAACGCTTCCTAAACTATTGAATCTAGATCTAGACGATTCGAGAGAAATCGATTATTATCATTTCAAAA
>KT949500 Arthropodium cirratum  
TATTTAGCTGCAATAAAAGCTTTTTCCTTAGCAAAGTCAATTTGTACTGGAAATTCAAATTTTTTTTTT---CCAGGTAAGAAAATCACTGGAGATTCAAAGGGTTTTGGTCGAGAAACAAGTAAGAAAATCACTGGCACTAAAAATTGAAAAAAGTTTTTGTGCAACAAACAAATAAGAAAATCTTGAAATAATCGGAATTTACATAGCTAGAAGAACTTTCAACTTTTTAATAGGAATAATTCCCATTAACTAAAACTAATATCTAATCTATATTGAACTTCTCAATATTAGTTAGTCAATATTAGTTAG--------------AACTAGCTCCTATGATATCTAGAATAAGAATTTCTCTGTTTGTCGGGTCTACCTTCTTTTTCTAGCTTTTATTAGAATCTATATATTATATTAATTCGCAATTCGTGAGATGGCTTTTTCCTATTAATTTTCTTTTCACAATA--------------------ATAAAAAAATAGAATGAAAAAATATTTTTCTATTATTGTGAAAAGAAAATGCAATTGTGATGGATATCAAAAGTCTTTTGTTATATACCTAACTAAAGACCGAATTGGTTTGATAAATATTATTATCATTTAGAAATTATGTACACAACAAACAAAAATATTATATTAAAATTAAGAATTAATGATATTAAGAAAAGTCTCATTTCAAGTTCCAAGCGTTCCGGGAGAATTTAATACATAGATAGTACGTAAAGGGTGATTGTTAAAACGGAACCTACGATGATACTAACTTTACTAAAAATTATGGAAAATTAAAAGATGAATTTGAACTTATTCATCAGGTCTAACGCTTCCTAAACTATTGAATCTAGATCTAGACGATTCGAGAGAAATCGATTATTATCATTTCAAAA
>KT949501 Arthropodium cirratum 
TATTTAGCTGCAATAAAAGCTTTTTCCTTAGCAAAGTCAATTTGTACTGGAAATTCAAATTTTTTTTTT---CCAGGTAAGAAAATCACTGGAGATTCAAAGGGTTTTGGTCGAGAAACAAGTAAGAAAATCACTGGCACTAAAAATTGAAAAAAGTTTTTGTGCAACAAACAAATAAGAAAATCTTGAAATAATCGGAATTTACATAGCTAGAAGAACTTTCAACTTTTTAATAGGAATAATTCCCATTAACTAAAACTAATATCTAATCTATATTGAACTTCTCAATATTAGTTAGTCAATATTAGTTAG--------------AACTAGCTCCTATGATATCTAGAATAAGAATTTCTCTGTTTGTCGGGTCTACCTTCTTTTTCTAGCTTTTATTAGAATCTATATATTATATTAATTCGCAATTCGTGAGATGGCTTTTTCCTATTAATTTTCTTTTCACAATA--------------------ATAAAAAAATAGAATGAAAAAATATTTTTCTATTATTGTGAAAAGAAAATGCAATTGTGATGGATATCAAAAGTCTTTTGTTATATACCTAACTAAAGACCGAATTGGTTTGATAAATATTATTATCATTTAGAAATTATGTACACAACAAACAAAAATATTATATTAAAATTAAGAATTAATGATATTAAGAAAAGTCTCATTTCAAGTTCCAAGCGTTCCGGGAGAATTTAATACATAGATAGTACGTAAAGGGTGATTGTTAAAACGGAACCTACGATGATACTAACTTTACTAAAAATTATGGAAAATTAAAAGATGAATTTGAACTTATTCATCAGGTCTAACGCTTCCTAAACTATTGAATCTAGATCTAGACGATTCGAGAGAAATCGATTATTATCATTTCAAAA
>KT949502 Arthropodium cirratum  
TATTTAGCTGCAATAAAAGCTTTTTCCTTAGCAAAGTCAATTTGTACTGGAAATTCAAATTTTTTTTTT---CCAGGTAAGAAAATCACTGGAGATTCAAAGGGTTTTGGTCGAGAAACAAGTAAGAAAATCACTGGCACTAAAAATTGAAAAAAGTTTTTGTGCAACAAACAAATAAGAAAATCTTGAAATAATCGGAATTTACATAGCTAGAAGAACTTTCAACTTTTTAATAGGAATAATTCCCATTAACTAAAACTAATATCTAATCTATATTGAACTTCTCAATATTAGTTAGTCAATATTAGTTAG--------------AACTAGCTCCTATGATATCTAGAATAAGAATTTCTCTGTTTGTCGGGTCTACCTTCTTTTTCTAGCTTTTATTAGAATCTATATATTATATTAATTCGCAATTCGTGAGATGGCTTTTTCCTATTAATTTTCTTTTCACAATA--------------------ATAAAAAAATAGAATGAAAAAATATTTTTCTATTATTGTGAAAAGAAAATGCAATTGTGATGGATATCAAAAGTCTTTTGTTATATACCTAACTAAAGACCGAATTGGTTTGATAAATATTATTATCATTTAGAAATTATGTACACAACAAACAAAAATATTATATTAAAATTAAGAATTAATGATATTAAGAAAAGTCTCATTTCAAGTTCCAAGCGTTCCGGGAGAATTTAATACATAGATAGTACGTAAAGGGTGATTGTTAAAACGGAACCTACGATGATACTAACTTTACTAAAAATTATGGAAAATTAAAAGATGAATTTGAACTTATTCATCAGGTCTAACGCTTCCTAAACTATTGAATCTAGATCTAGACGATTCGAGAGAAATCGATTATTATCATTTCAAAA
>KT949503 Arthropodium cirratum 
TATTTAGCTGCAATAAAAGCTTTTTCCTTAGCAAAGTCAATTTGTACTGGAAATTCAAATTTTTTTTTT---CCAGGTAAGAAAATCACTGGAGATTCAAAGGGTTTTGGTCGAGAAACAAGTAAGAAAATCACTGGCACTAAAAATTGAAAAAAGTTTTTGTGCAACAAACAAATAAGAAAATCTTGGAATAATCGGAATTTACATAGCTAGAAGAACTTTCAACTTTTTAATAGGAATAATTCCCATTAACTAAAACTAATATCTAATCTATATTGAACTTCTCAATATTAGTTAGTCAATATTAGTTAG--------------AACTAGCTCCTATGATATCTAGAATAAGAATTTCTCTGTCTGTCGGGTCTACCTTCTTTTTCTAGCTTTTATTAGAATCTATATATTATATTAATTCGCAATTCGTGAGATGGCTTTTTCCTATTAATTTTCTTTTCACAATA--------------------ATAAAAAAATAGAATGAAAAAATATTTTTCTATTATTGTGAAAAGAAAATGCAATTGTGATGGATATCAAAAGTCTTTTGTTATATACCTAACTAAAGACCGAATTGGTTTGATAAATATTATTATCATTTAGAAATTATGTACACAACAAACAAAAATATTATATTAAAATTAAGAATTAATGATATTAAGAAAAGTCTCATTTCAAGTTCCAAGCGTTCCGGGAGAATTTAATACATAGATAGTACGTAAAGGGTGATTGTTAAAACGGAACCTACGATGATACTAACTTTACTAAAAATTATGGAAAATTAAAAGATGAATTTGAACTTATTCATCAGGTCTAACGCTTCCTAAACTATTGAATCTAGATCTAGACGATTCGAGAGAAATCGATTATTATCATTTCAAAA
>KT949504 Arthropodium cirratum 
TATTTAGCTGCAATAAAAGCTTTTTCCTTAGCAAAGTCAATTTGTACTGGAAATTCAAATTTTTTTTTT---CCAGGTAAGAAAATCACTGGAGATTCAAAGGGTTTTGGTCGAGAAACAAGTAAGAAAATCACTGGCACTAAAAATTGAAAAAAGTTTTTGTGCAACAAACAAATAAGAAAATCTTGGAATAATCGGAATTTACATAGCTAGAAGAACTTTCAACTTTTTAATAGGAATAATTCCCATTAACTAAAACTAATATCTAATCTATATTGAACTTCTCAATATTAGTTAG----------------------------AACTAGCTCCTATGATATCTAGAATAAGAATTTCTCTGTCTGTCGGGTCTACCTTCTTTTTCTAGCTTTTATTAGAATCTATATATTATATTAATTCGCAATTCGTGAGATGGCTTTTTCCTATTAATTTTCTTTTCACAATATTAATTTTCTTTTCACAATAATAAAAAAATAGAATGAAAAAATATTTTTCTATTATTGTGAAAAGAAAATGCAATTGTGATGGATATCAAAAGTCTTTTGTTATATACCTAACTAAAGACCGAATTGGTTTGATAAATATTATTATCATTTAGAAATTATGTACACAACAAACAAAAATATTATATTAAAATTAAGAATTAATGATATTAAGAAAAGTCTCATTTCAAGTTCCAAGCGTTCCGGGAGAATTTAATACATAGATAGTACGTAAAGGGTGATTGTTAAAACGGAACCTACGATGATACTAACTTTACTAAAAATTATGGAAAATTTAAAGATGAATTTGAACTTATTCATCAGGTCTAACGCTTCCTAAACTATTGAATCTAGATCTAGACGATTCGAGAGAAATCGATTATTATCATTTCAAAA
>KT949505 Arthropodium cirratum 
TATTTAGCTGCAATAAAAGCTTTTTCCTTAGCAAAGTCAATTTGTACTGGAAATTCAAATTTTTTTTTT---CCAGGTAAGAAAATCACTGGAGATTCAAAGGGTTTTGGTCGAGAAACAAGTAAGAAAATCACTGGCACTAAAAATTGAAAAAAGTTTTTGTGCAACAAACAAATAAGAAAATCTTGGAATAATCGGAATTTACATAGCTAGAAGAACTTTCAACTTTTTAATAGGAATAATTCCCATTAACTAAAACTAATATCTAATCTATATTGAACTTCTCAATATTAGTTAG----------------------------AACTAGCTCCTATGATATCTAGAATAAGAATTTCTCTGTCTGTCGGGTCTACCTTCTTTTTCTAGCTTTTATTAGAATCTATATATTATATTAATTCGCAATTCGTGAGATGGCTTTTTCCTATTAATTTTCTTTTCACAATATTAATTTTCTTTTCACAATAATAAAAAAATAGAATGAAAAAATATTTTTCTATTATTGTGAAAAGAAAATGCAATTGTGATGGATATCAAAAGTCTTTTGTTATATACCTAACTAAAGACCGAATTGGTTTGATAAATATTATTATCATTTAGAAATTATGTACACAACAAACAAAAATATTATATTAAAATTAAGAATTAATGATATTAAGAAAAGTCTCATTTCAAGTTCCAAGCGTTCCGGGAGAATTTAATACATAGATAGTACGTAAAGGGTGATTGTTAAAACGGAACCTACGATGATACTAACTTTACTAAAAATTATGGAAAATTTAAAGATGAATTTGAACTTATTCATCAGGTCTAACGCTTCCTAAACTATTGAATCTAGATCTAGACGATTCGAGAGAAATCGATTATTATCATTTCAAAA
>KT949506 Arthropodium cirratum  
TATTTAGCTGCAATAAAAGCTTTTTCCTTAGCAAAGTCAATTTGTACTGGAAATTCAAATTTTTTTTTT---CCAGGTAAGAAAATCACTGGAGATTCAAAGGGTTTTGGTCGAGAAACAAGTAAGAAAATCACTGGCACTAAAAATTGAAAAAAGTTTTTGTGCAACAAACAAATAAGAAAATCTTGGAATAATCGGAATTTACATAGCTAGAAGAACTTTCAACTTTTTAATAGGAATAATTCCCATTAACTAAAACTAATATCTAATCTATATTGAACTTCTCAATATTAGTTAG----------------------------AACTAGCTCCTATGATATCTAGAATAAGAATTTCTCTGTCTGTCGGGTCTACCTTCTTTTTCTAGCTTTTATTAGAATCTATATATTATATTAATTCGCAATTCGTGAGATGGCTTTTTCCTATTAATTTTCTTTTCACAATATTAATTTTCTTTTCACAATAATAAAAAAATAGAATGAAAAAATATTTTTCTATTATTGTGAAAAGAAAATGCAATTGTGATGGATATCAAAAGTCTTTTGTTATATACCTAACTAAAGACCGAATTGGTTTGATAAATATTATTATCATTTAGAAATTATGTACACAACAAACAAAAATATTATATTAAAATTAAGAATTAATGATATTAAGAAAAGTCTCATTTCAAGTTCCAAGCGTTCCGGGAGAATTTAATACATAGATAGTACGTAAAGGGTGATTGTTAAAACGGAACCTACGATGATACTAACTTTACTAAAAATTATGGAAAATTTAAAGATGAATTTGAACTTATTCATCAGGTCTAACGCTTCCTAAACTATTGAATCTAGATCTAGACGATTCGAGAGAAATCGATTATTATCATTTCAAAA
>KT949507 Arthropodium cirratum 
TATTTAGCTGCAATAAAAGCTTTTTCCTTAGCAAAGTCAATTTGTACTGGAAATTCAAATTTTTTTTTT---CCAGGTAAGAAAATCACTGGAGATTCAAAGGGTTTTGGTCGAGAAACAAGTAAGAAAATCACTGGCACTAAAAATTGAAAAAAGTTTTTGTGCAACAAACAAATAAGAAAATCTTGGAATAATCGGAATTTACATAGCTAGAAGAACTTTCAACTTTTTAATAGGAATAATTCCCATTAACTAAAACTAATATCTAATCTATATTGAACTTCTCAATATTAGTTAGTCAATATTAGTTAG--------------AACTAGCTCCTATGATATCTAGAATAAGAATTTCTCTGTCTGTCGGGTCTACCTTCTTTTTCTAGCTTTTATTAGAATCTATATATTATATTAATTCGCAATTCGTGAGATGGCTTTTTCCTATTAATTTTCTTTTCACAATA--------------------ATAGAAAAATAGAATGAAAAAATATTTTTCTATTATTGTGAAAAGAAAATGCAATTGTGATGGATATCAAAAGTCTTTTGTTATATACCTAACTAAAGACCGAATTGGTTTGATAAATATTATTATCATTTAGAAATTATGTACACAACAAACAAAAATATTATATTAAAATTAAGAATTAATGATATTAAGAAAAGTCTCATTTCAAGTTCCAAGCGTTCCGGGAGAATTTAATACATAGATAGTACGTAAAGGGTGATTGTTAAAACGGAACCTACGATGATACTAACTTTACTAAAAATTATGGAAAATTAAAAGATGAATTTGAACTTATTCATCAGGTCTAACGCTTCCTAAACTATTGAATCTAGATCTAGACGATTCGAGAGAAATCGATTATTATCATTTCAAAA
>KT949508 Arthropodium cirratum  
TATTTAGCTGCAATAAAAGCTTTTTCCTTAGCAAAGTCAATTTGTACTGGAAATTCAAATTTTTTTTTT---CCAGGTAAGAAAATCACTGGAGATTCAAAGGGTTTTGGTCGAGAAACAAGTAAGAAAATCACTGGCACTAAAAATTGAAAAAAGTTTTTGTGCAACAAACAAATAAGAAAATCTTGGAATAATCGGAATTTACATAGCTAGAAGAACTTTCAACTTTTTAATAGGAATAATTCCCATTAACTAAAACTAATATCTAATCTATATTGAACTTCTCAATATTAGTTAGTCAATATTAGTTAG--------------AACTAGCTCCTATGATATCTAGAATAAGAATTTCTCTGTCTGTCGGGTCTACCTTCTTTTTCTAGCTTTTATTAGAATCTATATATTATATTAATTCGCAATTCGTGAGATGGCTTTTTCCTATTAATTTTCTTTTCACAATA--------------------ATAGAAAAATAGAATGAAAAAATATTTTTCTATTATTGTGAAAAGAAAATGCAATTGTGATGGATATCAAAAGTCTTTTGTTATATACCTAACTAAAGACCGAATTGGTTTGATAAATATTATTATCATTTAGAAATTATGTACACAACAAACAAAAATATTATATTAAAATTAAGAATTAATGATATTAAGAAAAGTCTCATTTCAAGTTCCAAGCGTTCCGGGAGAATTTAATACATAGATAGTACGTAAAGGGTGATTGTTAAAACGGAACCTACGATGATACTAACTTTACTAAAAATTATGGAAAATTAAAAGATGAATTTGAACTTATTCATCAGGTCTAACGCTTCCTAAACTATTGAATCTAGATCTAGACGATTCGAGAGAAATCGATTATTATCATTTCAAAA
>KT949509 Arthropodium cirratum 
TATTTAGCTGCAATAAAAGCTTTTTCCTTAGCAAAGTCAATTTGTACTGGAAATTCAAATTTTTTTTTT---CCAGGTAAGAAAATCACTGGAGATTCAAAGGGTTTTGGTCGAGAAACAAGTAAGAAAATCACTGGCACTAAAAATTGAAAAAAGTTTTTGTGCAACAAACAAATAAGAAAATCTTGGAATAATCGGAATTTACATAGCTAGAAGAACTTTCAACTTTTTAATAGGAATAATTCCCATTAACTAAAACTAATATCTAATCTATATTGAACTTCTCAATATTAGTTAGTCAATATTAGTTAG--------------AACTAGCTCCTATGATATCTAGAATAAGAATTTCTCTGTCTGTCGGGTCTACCTTCTTTTTCTAGCTTTTATTAGAATCTATATATTATATTAATTCGCAATTCGTGAGATGGCTTTTTCCTATTAATTTTCTTTTCACAATA--------------------ATAAAAAAATAGAATGAAAAAATATTTTTCTATTATTGTGAAAAGAAAATGCAATTGTGATGGATATCAAAAGTCTTTTGTTATATACCTAACTAAAGACCGAATTGGTTTGATAAATATTATTATCATTTAGAAATTATGTACACAACAAACAAAAATATTATATTAAAATTAAGAATTAATGATATTAAGAAAAGTCTCATTTCAAGTTCCAAGCGTTCCGGGAGAATTTAATACATAGATAGTACGTAAAGGGTGATTGTTAAAACGGAACCTACGATGATACTAACTTTACTAAAAATTATGGAAAATTAAAAGATGAATTTGAACTTATTCATCAGGTCTAACGCTTCCTAAACTATTGAATCTAGATCTAGACGATTCGAGAGAAATCGATTATTATCATTTCAAAA
>KT949510 Arthropodium cirratum  
TATTTAGCTGCAATAAAAGCTTTTTCCTTAGCAAAGTCAATTTGTACTGGAAATTCAAATTTTTTTTTT---CCAGGTAAGAAAATCACTGGAGATTCAAAGGGTTTTGGTCGAGAAACAAGTAAGAAAATCACTGGCACTAAAAATTGAAAAAAGTTTTTGTGCAACAAACAAATAAGAAAATCTTGGAATAATCGGAATTTACATAGCTAGAAGAACTTTCAACTTTTTAATAGGAATAATTCCCATTAACTAAAACTAATATCTAATCTATATTGAACTTCTCAATATTAGTTAGTCAATATTAGTTAG--------------AACTAGCTCCTATGATATCTAGAATAAGAATTTCTCTGTCTGTCGGGTCTACCTTCTTTTTCTAGCTTTTATTAGAATCTATATATTATATTAATTCGCAATTCGTGAGATGGCTTTTTCCTATTAATTTTCTTTTCACAATA--------------------ATAAAAAAATAGAATGAAAAAATATTTTTCTATTATTGTGAAAAGAAAATGCAATTGTGATGGATATCAAAAGTCTTTTGTTATATACCTAACTAAAGACCGAATTGGTTTGATAAATATTATTATCATTTAGAAATTATGTACACAACAAACAAAAATATTATATTAAAATTAAGAATTAATGATATTAAGAAAAGTCTCATTTCAAGTTCCAAGCGTTCCGGGAGAATTTAATACATAGATAGTACGTAAAGGGTGATTGTTAAAACGGAACCTACGATGATACTAACTTTACTAAAAATTATGGAAAATTAAAAGATGAATTTGAACTTATTCATCAGGTCTAACGCTTCCTAAACTATTGAATCTAGATCTAGACGATTCGAGAGAAATCGATTATTATCATTTCAAAA
>KT949511 Arthropodium cirratum  
TATTTAGCTGCAATAAAAGCTTTTTCCTTAGCAAAGTCAATTTGTACTGGAAATTCAAATTTTTTTTTT---CCAGGTAAGAAAATCACTGGAGATTCAAAGGGTTTTGGTCGAGAAACAAGTAAGAAAATCACTGGCACTCAAAATTTAAAAAAGTTTTTGTGCAACAAACAAATAAGAAAATCTTGGAATAATCGGAATTTACATAGCTAGAAGAACTTTCAACTTTTTAATAGGAATAATTCCCATTAACTAAAACTAATATCTAATCTATATTGAACTTCTCAATATTAGTTAGTCAATATTAGTTAG--------------AACTAGCTCCTATGATATCTAGAATAAGAATTTCTCTGTCTGTCGGGTCTACCTTCTTTTTCTAGCTTTTATTAGAATCTATATATTATATTAATTCGCAATTCGTGAGATGGCTTTTTCCTATTAATTTTCTTTTCACAATA--------------------ATAAAAAAATAGAATGAAAAAATATTTTTCTATTATTGTGAAAAGAAAATGCAATTGTGATGGATATCAAAAGTCTTTTGTTATATACCTAACTAAAGACCGAATTGGTTTGATAAATATTATTATCATTTAGAAATTATGTACACAACAAACAAAAATATTATATTAAAATTAAGAATTAATGATATTAAGAAAAGTCTCATTTCAAGTTCCAAGCGTTCCGGGAGAATTTAATACATAGATAGTACGTAAAGGGTGATTGTTAAAACGGAACCTACGATGATACTAACTTTACTAAAAATTATGGAAAATTAAAAGATGAATTTGAACTTATTCATCAGGTCTAACGCTTCCTAAACTATTGAATCTAGATCTAGACGATTCGAGAGAAATCGATTATTATCATTTCAAAA
>KT949512 Arthropodium cirratum  
TATTTAGCTGCAATAAAAGCTTTTTCCTTAGCAAAGTCAATTTGTACTGGAAATTCAAATTTTTTTTTT---CCAGGTAAGAAAATCACTGGAGATTCAAAGGGTTTTGGTCGAGAAACAAGTAAGAAAATCACTGGCACTCAAAATTTAAAAAAGTTTTTGTGCAACAAACAAATAAGAAAATCTTGGAATAATCGGAATTTACATAGCTAGAAGAACTTTCAACTTTTTAATAGGAATAATTCCCATTAACTAAAACTAATATCTAATCTATATTGAACTTCTCAATATTAGTTAGTCAATATTAGTTAG--------------AACTAGCTCCTATGATATCTAGAATAAGAATTTCTCTGTCTGTCGGGTCTACCTTCTTTTTCTAGCTTTTATTAGAATCTATATATTATATTAATTCGCAATTCGTGAGATGGCTTTTTCCTATTAATTTTCTTTTCACAATA--------------------ATAAAAAAATAGAATGAAAAAATATTTTTCTATTATTGTGAAAAGAAAATGCAATTGTGATGGATATCAAAAGTCTTTTGTTATATACCTAACTAAAGACCGAATTGGTTTGATAAATATTATTATCATTTAGAAATTATGTACACAACAAACAAAAATATTATATTAAAATTAAGAATTAATGATATTAAGAAAAGTCTCATTTCAAGTTCCAAGCGTTCCGGGAGAATTTAATACATAGATAGTACGTAAAGGGTGATTGTTAAAACGGAACCTACGATGATACTAACTTTACTAAAAATTATGGAAAATTAAAAGATGAATTTGAACTTATTCATCAGGTCTAACGCTTCCTAAACTATTGAATCTAGATCTAGACGATTCGAGAGAAATCGATTATTATCATTTCAAAA
>KT949513 Arthropodium cirratum  
TATTTAGCTGCAATAAAAGCTTTTTCCTTAGCAAAGTCAATTTGTACTGGAAATTCAAATTTTTTTTTT---CCAGGTAAGAAAATCACTGGAGATTCAAAGGGTTTTGGTCGAGAAACAAGTAAGAAAATCACTGGCACTAAAAATTGAAAAAAGTTTTTGTGCAACAAACAAATAAGAAAATCTTGGAATAATCGGAATTTACATAGCTAGAAGAACTTTCAACTTTTTAATAGGAATAATTCCCATTAACTAAAACTAATATCTAATCTATATTGAACTTCTCAATATTAGTTAGTCAATATTAGTTAG--------------AACTAGCTCCTATGATATCTAGAATAAGAATTTCTCTGTCTGTCGGGTCTACCTTCTTTTTCTAGCTTTTATTAGAATCTATATATTATATTAATTCGCAATTCGTGAGATGGCTTTTTCCTATTAATTTTCTTTTCACAATA--------------------AT-AAAAAATAGAATGAAAAA-TATTTTTCTATTATTGTGAAAAGAAAATGCAATTGTGATGGATATCAAAAGTCTTTTGTTATATACCTAACTAAAGACCGAATTGGTTTGATAAATATTATTATCATTTAGAAATTATGTACACAACAAACAAAAATATTATATTAAAATTAAGAATTAATGATATTAAGAAAAGTATCATTTCAAGTTCCAAGCGTTCCGGGAGAATTTAATACATAGATAGTACGTAAAGGGTGATTGTTAAAACGGAACCTACGATGATACTAACTTTACTAAAAATTATGGAAAATTAAAAGATGAATTTGAACTTATTCATCAGGTCTAACGCTTCCTAAACTATTGAATCTAGATCTAGACGATTCGAGAGAAATCGATTATTATCATTTCAAAA
>KT949514 Arthropodium cirratum 
TATTTAGCTGCAATAAAAGCTTTTTCCTTAGCAAAGTCAATTTGTACTGGAAATTCAAATTTTTTTTTT---CCAGGTAAGAAAATCACTGGAGATTCAAAGGGTTTTGGTCGAGAAACAAGTAAGAAAATCACTGGCACTAAAAATTGAAAAAAGTTTTTGTGCAACAAACAAATAAGAAAATCTTGGAATAATCGGAATTTACATAGCTAGAAGAACTTTCAACTTTTTAATAGGAATAATTCCCATTAACTAAAACTAATATCTAATCTATATTGAACTTCTCAATATTAGTTAGTCAATATTAGTTAG--------------AACTAGCTCCTATGATATCTAGAATAAGAATTTCTCTGTCTGTCGGGTCTACCTTCTTTTTCTAGCTTTTATTAGAATCTATATATTATATTAATTCGCAATTCGTGAGATGGCTTTTTCCTATTAATTTTCTTTTCACAATA--------------------AT-AAAAAATAGAATGAAAAA-TATTTTTCTATTATTGTGAAAAGAAAATGCAATTGTGATGGATATCAAAAGTCTTTTGTTATATACCTAACTAAAGACCGAATTGGTTTGATAAATATTATTATCATTTAGAAATTATGTACACAACAAACAAAAATATTATATTAAAATTAAGAATTAATGATATTAAGAAAAGTATCATTTCAAGTTCCAAGCGTTCCGGGAGAATTTAATACATAGATAGTACGTAAAGGGTGATTGTTAAAACGGAACCTACGATGATACTAACTTTACTAAAAATTATGGAAAATTAAAAGATGAATTTGAACTTATTCATCAGGTCTAACGCTTCCTAAACTATTGAATCTAGATCTAGACGATTCGAGAGAAATCGATTATTATCATTTCAAAA
>KT949515 Arthropodium cirratum 
TATTTAGCTGCAATAAAAGCTTTTTCCTTAGCAAAGTCAATTTGTACTGGAAATTCAAATTTTTTTTTT---CCAGGTAAGAAAATCACTGGAGATTCAAAGGGTTTTGGTCGAGAAACAAGTAAGAAAATCACTGGCACTAAAAATTGAAAAAAGTTTTTGTGCAACAAACAAATAAGAAAATCTTGGAATAATCGGAATTTACATAGCTAGAAGAACTTTCCACTTTTTAATAGGAATAATTCCCATTAACTAAAACTAATATCTAATCTATATTGAACTTCTCAATATTAGTTAGTCAATATTAGTTAG--------------AACTAGCTCCTATGATATCTAGAATAAGAATTTCTCTGTCTGTCGGGTCTACCTTCTTTTTCTAGCTTTTATTAGAATCTATATATTATATTAATTCGCAATTCGTGAGATGGCTTTTTCCTATTAATTTTCTTTTCACAATA--------------------ATAAAAAAATAGAATGAAAAAATATTTTTCTATTATTGTGAAAAGAAAATGCAATTGTGATGGATATCAAAAGTCTTTTGTTATATACCTAACTAAAGACCGAATTGGTTTGATAAATATTATTATCATTTAGAAATTATGTACACAACAAACAAAAATATTATATTAAAATTAAGAATTAATGATATTAAGAAAAGTCTCATTTCAAGTTCCAAGCGTTCCGGGAGAATTTAATACATAGATAGTACGTAAAGGGTGATTGTTAAAACGGAACCTACGATGATACTAACTTTACTAAAAATTATGGAAAATTAAAAGATGAATTTGAACTTATTCATCAGGTCTAACGCTTCCTAAACTATTGAATCTAGATCTAGACGATTCGAGAGAAATCGATTATTATCATTTCAAAA
>KT949516 Arthropodium cirratum  
TATTTAGCTGCAATAAAAGCTTTTTCCTTAGCAAAGTCAATTTGTACTGGAAATTCAAATTTTTTTTTT---CCAGGTAAGAAAATCACTGGAGATTCAAAGGGTTTTGGTCGAGAAACAAGTAAGAAAATCACTGGCACTAAAAATTGAAAAAAGTTTTTGTGCAACAAACAAATAAGAAAATCTTGGAATAATCGGAATTTACATAGCTAGAAGAACTTTCAACTTTTTAATAGGAATAATTCCCATTAACTAAAACTAATATCTAATCTATATTGAACTTCTCAATATTAGTTAGTCAATATTAGTTAG--------------AACTAGCTCCTATGATATCTAGAATAAGAATTTCTCTGTCTGTCGGGTCTACCTTCTTTTTCTAGCTTTTATTAGAATCTATATATTATATTAATTCGCAATTCGTGAGATGGCTTTTTCCTATTAATTTTCTTTTCACAATA--------------------AT-AAAAAATAGAATGAAAAAATATTTTTCTATTATTGTGAAAAGAAAATGCAATTGTGATGGATATCAAAAGTCTTTTGTTATATACCTAACTAAAGACCGAATTGGTTTGATAAATATTATTATCATTTAGAAATTATGTACACAACAAACAAAAATATTATATTAAAATTAAGAATTAATGATATTAAGAAAAGTCTCATTTCAAGTTCCAAGCGTTCCGGGAGAATTTAATACATAGATAGTACGTAAAGGGTGATTGTTAAAACGGAACCTACGATGATACTAACTTTACTAAAAATTATGGAAAATTAAAAGATGAATTTGAACTTATTCATCAGGTCTAACGCTTCCTAAACTATTGAATCTAGATCTAGACGATTCGAGAGAAATCGATTATTATCATTTCAAAA
>KT949517 Arthropodium cirratum 
TATTTAGCTGCAATAAAAGCTTTTTCCTTAGCAAAGTCAATTTGTACTGGAAATTCAAATTTTTTTTTT---CCAGGTAAGAAAATCACTGGAGATTCAAAGGGTTTTGGTCGAGAAACAAGTAAGAAAATCACTGGCACTAAAAATTGAAAAAAGTTTTTGTGCAACAAACAAATAAGAAAATCTTGGAATAATCGGAATTTACATAGCTAGAAGAACTTTCAACTTTTTAATAGGAATAATTCCCATTAACTAAAACTAATATCTAATCTATATTGAACTTCTCAATATTAGTTAG----------------------------AACTAGCTCCTATGATATCTAGAATAAGAATTTCTCTGTCTGTCGGGTCTACCTTCTTTTTCTAGCTTTTATTAGAATCTATATATTATATTAATTCGCAATTCGTGAGATGGCTTTTTCCTATTAATTTTCTTTTCACAATA--------------------ATAAAAAAATAGAATGAAAAAATATTTTTCTATTATTGTGAAAAGAAAATGCAATTGTGATGGATATCAAAAGTCTTTTGTTATATACCTAACTAAAGACCGAATTGGTTTGATAAATATTATTATCATTTAGAAATTATGTACACAACAAACAAAAATATTATATTAAAATTAAGAATTAATGATATTAAGAAAAGTCTCATTTCAAGTTCCAAGCGTTCCGGGAGAATTTAATACATAGATAGTACGTAAAGGGTGATTGTTAAAACGGAACCTACGATGATACTAACTTTACTAAAAATTATGGAAAATTAAAAGATGAATTTGAACTTATTCATCAGGTCTAACGCTTCCTAAACTATTGAATCTAGATCTAGACGATTCGAGAGAAATCGATTATTATCATTTCAAAA
>KT949518 Arthropodium cirratum 
TATTTAGCTGCAATAAAAGCTTTTTCCTTAGCAAAGTCAATTTGTACTGGAAATTCAAATTTTTTTTTT---CCAGGTAAGAAAATCACTGGAGATTCAAAGGGTTTTGGTCGAGAAACAAGTAAGAAAATCACTGGCACTAAAAATTGAAAAAAGTTTTTGTGCAACAAACAAATAAGAAAATCTTGGAATAATCGGAATTTACATAGCTAGAAGAACTTTCAACTTTTTAATAGGAATAATTCCCATTAACTAAAACTAATATCTAATCTATATTGAACTTCTCAATATTAGTTAG----------------------------AACTAGCTCCTATGATATCTAGAATAAGAATTTCTCTGTCTGTCGGGTCTACCTTCTTTTTCTAGCTTTTATTAGAATCTATATATTATATTAATTCGCAATTCGTGAGATGGCTTTTTCCTATTAATTTTCTTTTCACAATA--------------------ATAAAAAAATAGAATGAAAAAATATTTTTCTATTATTGTGAAAAGAAAATGCAATTGTGATGGATATCAAAAGTCTTTTGTTATATACCTAACTAAAGACCGAATTGGTTTGATAAATATTATTATCATTTAGAAATTATGTACACAACAAACAAAAATATTATATTAAAATTAAGAATTAATGATATTAAGAAAAGTCTCATTTCAAGTTCCAAGCGTTCCGGGAGAATTTAATACATAGATAGTACGTAAAGGGTGATTGTTAAAACGGAACCTACGATGATACTAACTTTACTAAAAATTATGGAAAATTAAAAGATGAATTTGAACTTATTCATCAGGTCTAACGCTTCCTAAACTATTGAATCTAGATCTAGACGATTCGAGAGAAATCGATTATTATCATTTCAAAA
>KT949519 Arthropodium cirratum 
TATTTAGCTGCAATAAAAGCTTTTTCCTTAGCAAAGTCAATTTGTACTGGAAATTCAAATTTTTTTTTT---CCAGGTAAGAAAATCACTGGAGATTCAAAGGGTTTTGGTCGAGAAACAAGTAAGAAAATCACTGGCACTAAAAATTGAAAAAAGTTTTTGTGCAACAAACAAATAAGAAAATCTTGGAATAATCGGAATTTACATAGCTAGAAGAACTTTCAACTTTTTAATAGGAATAATTCCCATTAACTAAAACTAATATCTAATCTATATTGAACTTCTCAATATTAGTTAGTCAATATTAGTTAG--------------AACTAGCTCCTATGATATCTAGAATAAGAATTTCTCTGTCTGTCGGGTCTACCTTCTTTTTCTAGCTTTTATTAGAATCTATATATTCTATTAATTCGCAATTCGTGAGATGGCTTTTTCCTATTAATTTTCTTTTCACAATA--------------------ATAAAAAAATAGAATGAAAAAATATTTTTCTATTATTGTGAAAAGAAAATGCAATTGTGATGGATATCAAAAGTCTTTTGTTATATACCTAACTAAAGACCGAATTGGTTTGATAAATATTATTATCATTTAGAAATTATGTACACAACAAACAAAAATATTATATTAAAATTAAGAATTAATGATATTAAGAAAAGTCTCATTTCAAGTTCCAAGCGTTCCGGGAGAATTTAATACATAGATAGTACGTAAAGGGTGATTGTTAAAACGGAACCTACGATGATACTAACTTTACTAAAAATTATGGAAAATTAAAAGATGAATTTGAACTTATTCATCAGGTCTAACGCTTCCTAAACTATTGAATCTAGATCTAGACGATTCGAGAGAAATCGATTATTATCATTTCAAAA
>KT949520 Arthropodium cirratum  
TATTTAGCTGCAATAAAAGCTTTTTCCTTAGCAAAGTCAATTTGTACTGGAAATTCAAATTTTTTTTTT---CCAGGTAAGAAAATCACTGGAGATTCAAAGGGTTTTGGTCGAGAAACAAGTAAGAAAATCACTGGCACTAAAAATTGAAAAAAGTTTTTGTGCAACAAACAAATAAGAAAATCTTGGAATAATCGGAATTTACATAGCTAGAAGAACTTTCAACTTTTTAATAGGAATAATTCCCATTAACTAAAACTAATATCTAATCTATATTGAACTTCTCAATATTAGTTAGTCAATATTAGTTAG--------------AACTAGCTCCTATGATATCTAGAATAAGAATTTCTCTGTCTGTCGGGTCTACCTTCTTTTTCTAGCTTTTATTAGAATCTATATATTCTATTAATTCGCAATTCGTGAGATGGCTTTTTCCTATTAATTTTCTTTTCACAATA--------------------ATAAAAAAATAGAATGAAAAAATATTTTTCTATTATTGTGAAAAGAAAATGCAATTGTGATGGATATCAAAAGTCTTTTGTTATATACCTAACTAAAGACCGAATTGGTTTGATAAATATTATTATCATTTAGAAATTATGTACACAACAAACAAAAATATTATATTAAAATTAAGAATTAATGATATTAAGAAAAGTCTCATTTCAAGTTCCAAGCGTTCCGGGAGAATTTAATACATAGATAGTACGTAAAGGGTGATTGTTAAAACGGAACCTACGATGATACTAACTTTACTAAAAATTATGGAAAATTAAAAGATGAATTTGAACTTATTCATCAGGTCTAACGCTTCCTAAACTATTGAATCTAGATCTAGACGATTCGAGAGAAATCGATTATTATCATTTCAAAA
>KT949521 Arthropodium cirratum 
TATTTAGCTGCAATAAAAGCTTTTTCCTTAGCAAAGTCAATTTGTACTGGAAATTCAAATTTTTTTTTT---CCAGGTAAGAAAATCACTGGAGATTCAAAGGGTTTTGGTCGAGAAACAAGTAAGAAAATCACTGGCACTAAAAATTGAAAAAAGTTTTTGTGCAACAAACAAATAAGAAAATCTTGGAATAATCGGAATTTACATAGCTAGAAGAACTTTCAACTTTTTAATAGGAATAATTCCCATTAACTAAAACTAATATCTAATCTATATTGAACTTCTCAATATTAGTTAGTCAATATTAGTTAG--------------AACTAGCTCCTATGATATCTAGAATAAGAATTTCTCTGTCTGTCGGGTCTACCTTCTTTTTCTAGCTTTTATTAGAATCTATATATTCTATTAATTCGCAATTCGTGAGATGGCTTTTTCCTATTAATTTTCTTTTCACAATA--------------------ATAAAAAAATAGAATGAAAAAATATTTTTCTATTATTGTGAAAAGAAAATGCAATTGTGATGGATATCAAAAGTCTTTTGTTATATACCTAACTAAAGACCGAATTGGTTTGATAAATATTATTATCATTTAGAAATTATGTACACAACAAACAAAAATATTATATTAAAATTAAGAATTAATGATATTAAGAAAAGTCTCATTTCAAGTTCCAAGCGTTCCGGGAGAATTTAATACATAGATAGTACGTAAAGGGTGATTGTTAAAACGGAACCTACGATGATACTAACTTTACTAAAAATTATGGAAAATTAAAAGATGAATTTGAACTTATTCATCAGGTCTAACGCTTCCTAAACTATTGAATCTAGATCTAGACGATTCGAGAGAAATCGATTATTATCATTTCAAAA
>KT949522 Arthropodium cirratum] 
TATTTAGCTGCAATAAAAGCTTTTTCCTTAGCAAAGTCAATTTGTACTGGAAATTCAAATTTTTTTTTT---CCAGGTAAGAAAATCACTGGAGATTCAAAGGGTTTTGGTCGAGAAACAAGTAAGAAAATCACTGGCACTAAAAATTGAAAAAAGTTTTTGTGCAACAAACAAATAAGAAAATCTTGGAATAATCGGAATTTACATAGCTAGAAGAACTTTCAACTTTTTAATAGGAATAATTCCCATTAACTAAAACTAATATCTAATCTATATTGAACTTCTCAATATTAGTTAGTCAATATTAGTTAG--------------AACTAGCTCCTATGATATCTAGAATAAGAATTTCTCTGTCTGTCGGGTCTACCTTCTTTTTCTAGCTTTTATTAGAATCTATATATTATATTAATTCGCAATTCGTGAGATGGCTTTTTCCTATTAATTTTCTTTTCACAATA--------------------ATAAAAAAATAGAATGAAAAAATATTTTTCTATTATTGTGAAAAGAAAATGCAATTGTGATGGATATCAAAAGTCTTTTGTTATATACCTAACTAAAGACCGAATTGGTTTGATAAATATTATTATCATTTAGAAATTATGTACACAACAAACAAAAATATTATATTAAAATTAAGAATTAATGATATTAAGAAAAGTCTCATTTCAAGTTCCAAGCGTTCCGGGAGAATTTAATACATAGATAGTACGTAAAGGGTGATTGTTAAAACGGAACCTACGATGATACTAACTTTACTAAAAATTATGGAAAATTAAAAGATGAATTTGAACTTATTCATCAGGTCTAACGCTTCCTAAACTATTGAATCTAGATCTAGACGATTCGAGAGAAATCGATTATTATCATTTCAAAA
>KT949523 Arthropodium cirratum 
TATTTAGCTGCAATAAAAGCTTTTTCCTTAGCAAAGTCAATTTGTACTGGAAATTCAAATTTTTTTTTT---CCAGGTAAGAAAATCACTGGAGATTCAAAGGGTTTTGGTCGAGAAACAAGTAAGAAAATCACTGGCACTAAAAATTGAAAAAAGTTTTTGTGCAACAAACAAATAAGAAAATCTTGGAATAATCGGAATTTACATAGCTAGAAGAACTTTCAACTTTTTAATAGGAATAATTCCCATTAACTAAAACTAATATCTAATCTATATTGAACTTCTCAATATTAGTTAG----------------------------AACTAGCTCCTATGATATCTAGAATAAGAATTTCTCTGTCTGTCGGGTCTACCTTCTTTTTCTAGCTTTTATTAGAATCTATATATTATATTAATTCGCAATTCGTGAGATGGCTTTTTCCTATTAATTTTCTTTTCACAATA--------------------ATAAAAAAATAGAATGAAAAAATATTTTTCTATTATTGTGAAAAGAAAATGCAATTGTGATGGATATCAAAAGTCTTTTGTTATATACCTAACTAAAGACCGAATTGGTTTGATAAATATTATTATCATTTAGAAATTATGTACACAACAAACAAAAATATTATATTAAAATTAAGAATTAATGATATTAAGAAAAGTCTCATTTCAAGTTCCAAGCGTTCCGGGAGAATTTAATACATAGATAGTACGTAAAGGGTGATTGTTAAAACGGAACCTACGATGATACTAACTTTACTAAAAATTATGGAAAATTAAAAGATGAATTTGAACTTATTCATCAGGTCTAACGCTTCCTAAACTATTGAATCTAGATCTAGACGATTCGAGAGAAATCGATTATTATCATTTCAAAA
>KT949524 Arthropodium cirratum
TATTTAGCTGCAATAAAAGCTTTTTCCTTAGCAAAGTCAATTTGTACTGGAAATTCAAATTTTTTTTTT---CCAGGTAAGAAAATCACTGGAGATTCAAAGGGTTTTGGTCGAGAAACAAGTAAGAAAATCACTGGCACTAAAAATTGAAAAAAGTTTTTGTGCAACAAACAAATAAGAAAATCTTGGAATAATCGGAATTTACATAGCTAGAAGAACTTTCAACTTTTTAATAGGAATAATTCCCATTAACTAAAACTAATATCTAATCTATATTGAACTTCTCAATATTAGTTAGTCAATATTAGTTAG--------------AACTAGCTCCTATGATATCTAGAATAAGAATTTCTCTGTCTGTCGGGTCTACCTTCTTTTTCTAGCTTTTATTAGAATCTATATATTCTATTAATTCGCAATTCGTGAGATGGCTTTTTCCTATTAATTTTCTTTTCACAATA--------------------ATAAAAAAATAGAATGAAAAAATATTTTTCTATTATTGTGAAAAGAAAATGCAATTGTGATGGATATCAAAAGTCTTTTGTTATATACCTAACTAAAGACCGAATTGGTTTGATAAATATTATTATCATTTAGAAATTATGTACACAACAAACAAAAATATTATATTAAAATTAAGAATTAATGATATTAAGAAAAGTCTCATTTCAAGTTCCAAGCGTTCCGGGAGAATTTAATACATAGATAGTACGTAAAGGGTGATTGTTAAAACGGAACCTACGATGATACTAACTTTACTAAAAATTATGGAAAATTAAAAGATGAATTTGAACTTATTCATCAGGTCTAACGCTTCCTAAACTATTGAATCTAGATCTAGACGATTCGAGAGAAATCGATTATTATCATTTCAAAA
>KT949525 Arthropodium cirratum 
TATTTAGCTGCAATAAAAGCTTTTTCCTTAGCAAAGTCAATTTGTACTGGAAATTCAAATTTTTTTTTT---CCAGGTAAGAAAATCACTGGAGATTCAAAGGGTTTTGGTCGAGAAACAAGTAAGAAAATCACTGGCACTAAAAATTGAAAAAAGTTTTTGTGCAACAAACAAATAAGAAAATCTTGGAATAATCGGAATTTACATAGCTAGAAGAACTTTCAACTTTTTAATAGGAATAATTCCCATTAACTAAAACTAATATCTAATCTATATTGAACTTCTCAATATTAGTTAGTCAATATTAGTTAG--------------AACTAGCTCCTATGATATCTAGAATAAGAATTTCTCTGTCTGTCGGGTCTACCTTCTTTTTCTAGCTTTTATTAGAATCTATATATTATATTAATTCGCAATTCGTGAGATGGCTTTTTCCTATTAATTTTCTTTTCACAATA--------------------ATAAAAAAATAGAATGAAAAAATATTTTTCTATTATTGTGAAAAGAAAATGCAATTGTGATGGATATCAAAAGTCTTTTGTTATATACCTAACTAAAGACCGAATTGGTTTGATAAATATTATTATCATTTAGAAATTATGTACACAACAAACAAAAATATTATATTAAAATTAAT-------GATATTAAGAAAAGTCTCATTTCAAGTTCCAAGCGTTCCGGGAGAATTTAATACATAGATAGTACGTAAAGGGTGATTGTTAAAACGGAACCTACGATGATACTAACTTTACTAAAAATTATGGAAAATTAAAAGATGAATTTGAACTTATTCATCAGGTCTAACGCTTCCTAAACTATTGAATCTAGATCTAGACGATTCGAGAGAAATCGATTATTATCATTTCAAAA
>KT949526 Arthropodium cirratum 
TATTTAGCTGCAATAAAAGCTTTTTCCTTAGCAAAGTCAATTTGTACTGGAAATTCAAATTTTTTTTTT---CCAGGTAAGAAAATCACTGGAGATTCAAAGGGTTTTGGTCGAGAAACAAGTAAGAAAATCACTGGCACTAAAAATTGAAAAAAGTTTTTGTGCAACAAACAAATAAGAAAATCTTGGAATAATCGGAATTTACATAGCTAGAAGAACTTTCAACTTTTTAATAGGAATAATTCCCATTAACTAAAACTAATATCTAATCTATATTGAACTTCTCAATATTAGTTAGTCAATATTAGTTAG--------------AACTAGCTCCTATGATATCTAGAATAAGAATTTCTCTGTCTGTCGGGTCTACCTTCTTTTTCTAGCTTTTATTAGAATCTATATATTATATTAATTCGCAATTCGTGAGATGGCTTTTTCCTATTAATTTTCTTTTCACAATA--------------------ATAAAAAAATAGAATGAAAAAATATTTTTCTATTATTGTGAAAAGAAAATGCAATTGTGATGGATATCAAAAGTCTTTTGTTATATACCTAACTAAAGACCGAATTGGTTTGATAAATATTATTATCATTTAGAAATTATGTACACAACAAACAAAAATATTATATTAAAATTAAT-------GATATTAAGAAAAGTCTCATTTCAAGTTCCAAGCGTTCCGGGAGAATTTAATACATAGATAGTACGTAAAGGGTGATTGTTAAAACGGAACCTACGATGATACTAACTTTACTAAAAATTATGGAAAATTAAAAGATGAATTTGAACTTATTCATCAGGTCTAACGCTTCCTAAACTATTGAATCTAGATCTAGACGATTCGAGAGAAATCGATTATTATCATTTCAAAA
>KT949527 Arthropodium cirratum 
TATTTAGCTGCAATAAAAGCTTTTTCCTTAGCAAAGTCAATTTGTACTGGAAATTCAAATTTTTTTTTT---CCAGGTAAGAAAATCACTGGAGATTCAAAGGGTTTTGGTCGAGAAACAAGTAAGAAAATCACTGGCACTAAAAATTGAAAAAAGTTTTTGTGCAACAAACAAATAAGAAAATCTTGGAATAATCGGAATTTACATAGCTAGAAGAACTTTCAACTTTTTAATAGGAATAATTCCCATTAACTAAAACTAATATCTAATCTATATTGAACTTCTCAATATTAGTTAGTCAATATTAGTTAG--------------AACTAGCTCCTATGATATCTAGAATAAGAATTTCTCTGTCTGTCGGGTCTACCTTCTTTTTCTAGCTTTTATTAGAATCTATATATTATATTAATTCGCAATTCGTGAGATGGCTTTTTCCTATTAATTTTCTTTTCACAATA--------------------ATAAAAAAATAGAATGAAAAAATATTTTTCTATTATTGTGAAAAGAAAATGCAATTGTGATGGATATCAAAAGTCTTTTGTTATATACCTAACTAAAGACCGAATTGGTTTGATAAATATTATTATCATTTAGAAATTATGTACACAACAAACAAAAATATTATATTAAAATTAAT-------GATATTAAGAAAAGTCTCATTTCAAGTTCCAAGCGTTCCGGGAGAATTTAATACATAGATAGTACGTAAAGGGTGATTGTTAAAACGGAACCTACGATGATACTAACTTTACTAAAAATTATGGAAAATTAAAAGATGAATTTGAACTTATTCATCAGGTCTAACGCTTCCTAAACTATTGAATCTAGATCTAGACGATTCGAGAGAAATCGATTATTATCATTTCAAAA
>KT949528 Arthropodium cirratum
TATTTAGCTGCAATAAAAGCTTTTTCCTTAGCAAAGTCAATTTGTACTGGAAATTCAAATTTTTTTTTT---CCAGGTAAGAAAATCACTGGAGATTCAAAGGGTTTTGGTCGAGAAACAAGTAAGAAAATCACTGGCACTAAAAATTGAAAAAAGTTTTTGTGCAACAAACAAATAAGAAAATCTTGGAATAATCGGAATTTACATAGCTAGAAGAACTTTCAACTTTTTAATAGGAATAATTCCCATTAACTAAAACTAATATCTAATCTATATTGAACTTCTCAATATTAGTTAGTCAATATTAGTTAG--------------AACTAGCTCCTATGATATCTAGAATAAGAATTTCTCTGTCTGTCGGGTCTACCTTCTTTTTCTAGCTTTTATTAGAATCTATATATTATATTAATTCGCAATTCGTGAGATGGCTTTTTCCTATTAATTTTCTTTTCACAATA--------------------ATAAAAAAATAGAATGAAAAAATATTTTTCTATTATTGTGAAAAGAAAATGCAATTGTGATGGATATCAAAAGTCTTTTGTTATATACCTAACTAAAGACCGAATTGGTTTGATAAATATTATTATCATTTAGAAATTATGTACACAACAAACAAAAATATTATATTAAAATTAAT-------GATATTAAGAAAAGTCTCATTTCAAGTTCCAAGCGTTCCGGGAGAATTTAATACATAGATAGTACGTAAAGGGTGATTGTTAAAACGGAACCTACGATGATACTAACTTTACTAAAAATTATGGAAAATTAAAAGATGAATTTGAACTTATTCATCAGGTCTAACGCTTCCTAAACTATTGAATCTAGATCTAGACGATTCGAGAGAAATCGATTATTATCATTTCAAAA
>KT949529 Arthropodium cirratum 
TATTTAGCTGCAATAAAAGCTTTTTCCTTAGCAAAGTCAATTTGTACTGGAAATTCAAATTTTTTTTTT---CCAGGTAAGAAAATCACTGGAGATTCAAAGGGTTTTGGTCGAGAAACAAGTAAGAAAATCACTGGCACTAAAAATTGAAAAAAGTTTTTGTGCAACAAACAAATAAGAAAATCTTGGAATAATCGGAATTTACATAGCTAGAAGAACTTTCAACTTTTTAATAGGAATAATTCCCATTAACTAAAACTAATATCTAATCTATATTGAACTTCTCAATATTAGTTAGTCAATATTAGTTAG--------------AACTAGCTCCTATGATATCTAGAATAAGAATTTCTCTGTCTGTCGGGTCTACCTTCTTTTTCTAGCTTTTATTAGAATCTATATATTATATTAATTCGCAATTCGTGAGATGGCTTTTTCCTATTAATTTTCTTTTCACAATA--------------------ATAAAAAAATAGAATGAAAAAATATTTTTCTATTATTGTGAAAAGAAAATGCAATTGTGATGGATATCAAAAGTCTTTTGTTATATACCTAACTAAAGACCGAATTGGTTTGATAAATATTATTATCATTTAGAAATTATGTACACAACAAACAAAAATATTATATTAAAATTAAT-------GATATTAAGAAAAGTCTCATTTCAAGTTCCAAGCGTTCCGGGAGAATTTAATACATAGATAGTACGTAAAGGGTGATTGTTAAAACGGAACCTACGATGATACTAACTTTACTAAAAATTATGGAAAATTAAAAGATGAATTTGAACTTATTCATCAGGTCTAACGCTTCCTAAACTATTGAATCTAGATCTAGACGATTCGAGAGAAATCGATTATTATCATTTCAAAA
>KT949530 Arthropodium cirratum 
TATTTAGCTGCAATAAAAGCTTTTTCCTTAGCAAAGTCAATTTGTACTGGAAATTCAAATTTTTTTTTT---CCAGGTAAGAAAATCACTGGAGATTCAAAGGGTTTTGGTCGAGAAACAAGTAAGAAAATCACTGGCACTAAAAATTGAAAAAAGTTTTTGTGCAACAAACAAATAAGAAAATCTTGGAATAATCGGAATTTACATAGCTAGAAGAACTTTCAACTTTTTAATAGGAATAATTCCCATTAACTAAAACTAATATCTAATCTATATTGAACTTCTCAATATTAGTTAGTCAATATTAGTTAG--------------AACTAGCTCCTATGATATCTAGAATAAGAATTTCTCTGTCTGTCGGGTCTACCTTCTTTTTCTAGCTTTTATTAGAATCTATATATTATATTAATTCGCAATTCGTGAGATGGCTTTTTCCTATTAATTTTCTTTTCACAATA--------------------ATAAAAAAATAGAATGAAAAAATATTTTTCTATTATTGTGAAAAGAAAATGCAATTGTGATGGATATCAAAAGTCTTTTGTTATATACCTAACTAAAGACCGAATTGGTTTGATAAATATTATTATCATTTAGAAATTATGTACACAACAAACAAAAATATTATATTAAAATTAAT-------GATATTAAGAAAAGTCTCATTTCAAGTTCCAAGCGTTCCGGGAGAATTTAATACATAGATAGTACGTAAAGGGTGATTGTTAAAACGGAACCTACGATGATACTAACTTTACTAAAAATTATGGAAAATTAAAAGATGAATTTGAACTTATTCATCAGGTCTAACGCTTCCTAAACTATTGAATCTAGATCTAGACGATTCGAGAGAAATCGATTATTATCATTTCAAAA
>KT949531 Arthropodium cirratum 
TATTTAGCTGCAATAAAAGCTTTTTCCTTAGCAAAGTCAATTTGTACTGGAAATTCAAATTTTTTTTTT---CCAGGTAAGAAAATCACTGGAGATTCAAAGGGTTTTGGTCGAGAAACAAGTAAGAAAATCACTGGCACTAAAAATTGAAAAAAGTTTTTGTGCAACAAACAAATAAGAAAATCTTGGAATAATCGGAATTTACATAGCTAGAAGAACTTTCAACTTTTTAATAGGAATAATTCCCATTAACTAAAACTAATATCTAATCTATATTGAACTTCTCAATATTAGTTAGTCAATATTAGTTAG--------------AACTAGCTCCTATGATATCTAGAATAAGAATTTCTCTGTCTGTCGGGTCTACCTTCTTTTTCTAGCTTTTATTAGAATCTATATATTATATTAATTCGCAATTCGTGAGATGGCTTTTTCCTATTAATTTTCTTTTCACAATA--------------------ATAAAAAAATAGAATGAAAAAATATTTTTCTATTATTGTGAAAAGAAAATGCAATTGTGATGGATATCAAAAGTCTTTTGTTATATACCTAACTAAAGACCGAATTGGTTTGATAAATATTATTATCATTTAGAAATTATGTACACAACAAACAAAAATATTATATTAAAATTAAT-------GATATTAAGAAAAGTCTCATTTCAAGTTCCAAGCGTTCCGGGAGAATTTAATACATAGATAGTACGTAAAGGGTGATTGTTAAAACGGAACCTACGATGATACTAACTTTACTAAAAATTATGGAAAATTAAAAGATGAATTTGAACTTATTCATCAGGTCTAACGCTTCCTAAACTATTGAATCTAGATCTAGACGATTCGAGAGAAATCGATTATTATCATTTCAAAA
>KT949532 Arthropodium cirratum  
TATTTAGCTGCAATAAAAGCTTTTTCCTTAGCAAAGTCAATTTGTACTGGAAATTCAAATTTTTTTTTT---CCAGGTAAGAAAATCACTGGAGATTCAAAGGGTTTTGGTCGAGAAACAAGTAAGAAAATCACTGGCACTAAAAATTGAAAAAAGTTTTTGTGCAACAAACAAATAAGAAAATCTTGGAATAATCGGAATTTACATAGCTAGAAGAACTTTCAACTTTTTAATAGGAATAATTCCCATTAACTAAAACTAATATCTAATCTATATTGAACTTCTCAATATTAGTTAGTCAATATTAGTTAG--------------AACTAGCTCCTATGATATCTAGAATAAGAATTTCTCTGTCTGTCGGGTCTACCTTCTTTTTCTAGCTTTTATTAGAATCTATATATTATATTAATTCGCAATTCGTGAGATGGCTTTTTCCTATTAATTTTCTTTTCACAATA--------------------ATAAAAAAATAGAATGAAAAAATATTTTTCTATTATTGTGAAAAGAAAATGCAATTGTGATGGATATCAAAAGTCTTTTGTTATATACCTAACTAAAGACCGAATTGGTTTGATAAATATTATTATCATTTAGAAATTATGTACACAACAAACAAAAATATTATATTAAAATTAAGAATTAATGATATTAAGAAAAGTCTCATTTCAAGTTCCAAGCGTTCCGGGAGAATTTAATACATAGATAGTACGTAAAGGGTGATTGTTAAAACGGAACCTACGATGATACTAACTTTACTAAAAATTATGGAAAATTAAAAGATGAATTTGAACTTATTCATCAGGTCTAACGCTTCCTAAACTATTGAATCTAGATCTAGACGATTCGAGAGAAATCGATTATTATCATTTCAAAA
>KT949533 Arthropodium cirratum  
TATTTAGCTGCAATAAAAGCTTTTTCCTTAGCAAAGTCAATTTGTACTGGAAATTCAAATTTTTTTTTT---CCAGGTAAGAAAATCACTGGAGATTCAAAGGGTTTTGGTCGAGAAACAAGTAAGAAAATCACTGGCACTAAAAATTGAAAAAAGTTTTTGTGCAACAAACAAATAAGAAAATCTTGGAATAATCGGAATTTACATAGCTAGAAGAACTTTCAACTTTTTAATAGGAATAATTCCCATTAACTAAAACTAATATCTAATCTATATTGAACTTCTCAATATTAGTTAGTCAATATTAGTTAG--------------AACTAGCTCCTATGATATCTAGAATAAGAATTTCTCTGTCTGTCGGGTCTACCTTCTTTTTCTAGCTTTTATTAGAATCTATATATTATATTAATTCGCAATTCGTGAGATGGCTTTTTCCTATTAATTTTCTTTTCACAATA--------------------ATAAAAAAATAGAATGAAAAAATATTTTTCTATTATTGTGAAAAGAAAATGCAATTGTGATGGATATCAAAAGTCTTTTGTTATATACCTAACTAAAGACCGAATTGGTTTGATAAATATTATTATCATTTAGAAATTATGTACACAACAAACAAAAATATTATATTAAAATTAAGAATTAATGATATTAAGAAAAGTCTCATTTCAAGTTCCAAGCGTTCCGGGAGAATTTAATACATAGATAGTACGTAAAGGGTGATTGTTAAAACGGAACCTACGATGATACTAACTTTACTAAAAATTATGGAAAATTAAAAGATGAATTTGAACTTATTCATCAGGTCTAACGCTTCCTAAACTATTGAATCTAGATCTAGACGATTCGAGAGAAATCGATTATTATCATTTCAAAA
>KT949534 Arthropodium cirratum  
TATTTAGCTGCAATAAAAGCTTTTTCCTTAGCAAAGTCAATTTGTACTGGAAATTCAAATTTTTTTTTT---CCAGGTAAGAAAATCACTGGAGATTCAAAGGGTTTTGGTCGAGAAACAAGTAAGAAAATCACTGGCACTAAAAATTGAAAAAAGTTTTTGTGCAACAAACAAATAAGAAAATCTTGGAATAATCGGAATTTACATAGCTAGAAGAACTTTAAACTTTTTAATAGGAATAATTCCCATTAACTAAAACTAATATCTAATCTATATTGAACTTCTCAATATTAGTTAGTCAATATTAGTTAG--------------AACTAGCTCCTATGATATCTAGAATAAGAATTTCTCTGTCTGTCGGGTCTACCTTCTTTTTCTAGCTTTTATTAGAATCTATATATTATATTAATTCGCAATTCGTGAGATGGCTTTTTCCTATTAATTTTCTTTTCACAATA--------------------ATAAAAAAATAGAATGAAAAAATATTTTTCTATTATTGTGAAAAGAAAATGCAATTGTGATGGATATCAAAAGTCTTTTGTTATATACCTAACTAAAGACCGAATTGGTTTGATAAATATTATTATCATTTAGAAATTATGTACACAACAAACAAAAATATTATATTAAAATTAAGAATTAATGATATTAAGAAAAGTCTCATTTCAAGTTCCAAGCGTTCCGGGAGAATTTAATACATAGATAGTACGTAAAGGGTGATTGTTAAAACGGAACCTACGATGATACTAACTTTACTAAAAATTATGGAAAATTAAAAGATGAATTTGAACTTATTCATCAGGTCTAACGCTTCCTAAACTATTGAATCTAGATCTAGACGATTCGAGAGAAATCGATTATTATCATTTCAAAA
>KT949535 Arthropodium cirratum 
TATTTAGCTGCAATAAAAGCTTTTTCCTTAGCAAAGTCAATTTGTACTGGAAATTCAAATTTTTTTTTT---CCAGGTAAGAAAATCACTGGAGATTCAAAGGGTTTTGGTCGAGAAACAAGTAAGAAAATCACTGGCACTAAAAATTGAAAAAAGTTTTTGTGCAACAAACAAATAAGAAAATCTTGGAATAATCGGAATTTACATAGCTAGAAGAACTTTAAACTTTTTAATAGGAATAATTCCCATTAACTAAAACTAATATCTAATCTATATTGAACTTCTCAATATTAGTTAGTCAATATTAGTTAG--------------AACTAGCTCCTATGATATCTAGAATAAGAATTTCTCTGTCTGTCGGGTCTACCTTCTTTTTCTAGCTTTTATTAGAATCTATATATTATATTAATTCGCAATTCGTGAGATGGCTTTTTCCTATTAATTTTCTTTTCACAATA--------------------ATAAAAAAATAGAATGAAAAAATATTTTTCTATTATTGTGAAAAGAAAATGCAATTGTGATGGATATCAAAAGTCTTTTGTTATATACCTAACTAAAGACCGAATTGGTTTGATAAATATTATTATCATTTAGAAATTATGTACACAACAAACAAAAATATTATATTAAAATTAAGAATTAATGATATTAAGAAAAGTCTCATTTCAAGTTCCAAGCGTTCCGGGAGAATTTAATACATAGATAGTACGTAAAGGGTGATTGTTAAAACGGAACCTACGATGATACTAACTTTACTAAAAATTATGGAAAATTAAAAGATGAATTTGAACTTATTCATCAGGTCTAACGCTTCCTAAACTATTGAATCTAGATCTAGACGATTCGAGAGAAATCGATTATTATCATTTCAAAA
