# Supplementary material for: Evidence of a Strong Domestication Bottleneck in the Recently Cultivated New Zealand Endemic Root Crop, Arthropodium cirratum (Asparagaceae)
Source: PLoS One. 2016 Mar 24;11(3):e0152455. doi: 10.1371/journal.pone.0152455 (PMC4806853; doi:10.1371/journal.pone.0152455)
Supplement: S7 Fig — (TXT) [file pone.0152455.s007.txt]

>KT949536 Arthropodium bifurcatum
GTACTTTTTTACGAAGATTAGGTTCAGGGTTATTAGAAGAATTCTTTACGGAAGAAGAGCAGGTTCTTTCTTTGATCTTCCCCCCAAGAACCCCTTTTACTTTACACGGATCACATAGAGAACGTATTTGGTATTTGGATATTATCCGCATTAATGACTTAGTGAATCTTTCATGATTGGTCATGATACCTTTTAATTAAGTAGAATAGAAATGATTCTATAAAGAAGAATCAAAAGAGAAAATAAAAAATTTATGAATTTGCATTCTGAAATGCCCGTGTAGTGATTGAATCCACTGAGTAGTAAAAATTCTTAAACTTTCTTCTCGGTATGTAAGTTTTTTATATGTATTTTATCTAAATGTATACATAGGGAAAGTCGTGTGCAATGAAAAATGCAAGCACGGTTTGGGAAGGGGTCTTTTTCCTCTATTGCAACAAGAAAAAATGATCTACTTCATCCGACTAGTTCCGGGTTCGAGTCCCGGGCAACCCATACGG-----AAAAAAAAATCTTTCTTTTTGCCCGCTCCAATTTACAAGTTTTTTGGTGCATTTCCATTTAGTCAGATAGAGACATATTGGTTCCGGTTGGTTGACATTGGCATATAAGTCATGTTATACTGTTTAATAACAAGCCTTCTATTATCTATCTTACTTCTAGTTATAGTTAGGACGCGTGCTTGGGAGTCCTTGAAAATTGAATAAACCAAGATTTTACCATGACTGCAATTTTAGAGAGAC
>KT949537 Arthropodium bifurcatum 
GTACTTTTTTACGAAGATTAGGTTCAGGGTTATTAGAAGAATTCTTTACGGAAGAAGAGCAGGTTCTTTCTTTGATCTTCCCCCCAAGAACCCCTTTTACTTTACACGGATCACATAGAGAACGTATTTGGTATTTGGATATTATCCGCATTAATGACTTAGTGAATCTTTCATGATTGGTCATGATACCTTTTAATTAAGTAGAATAGAAATGATTCTATAAAGAAGAATCAAAAGAGAAAATAAAAAATTTATGAATTTGCATTCTGAAATGCCCGTGTAGTGATTGAATCCACTGAGTAGTAAAAATTCTTAAACTTTCTTCTCGGTATGTAAGTTTTTTATATGTATTTTATCTAAATGTATACATAGGGAAAGTCGTGTGCAATGAAAAATGCAAGCACGGTTTGGGAAGGGGTCTTTTTCCTCTATTGCAACAAGAAAAAATGATCTACTTCATCCGACTAGTTCCGGGTTCGAGTCCCGGGCAACCCATACGG-----AAAAAAAAATCTTTCTTTTTGCCCGCTCCAATTTACAAGTTTTTTGGTGCATTTCCATTTAGTCAGATAGAGACATATTGGTTCCGGTTGGTTGACATTGGCATATAAGTCATGTTATACTGTTTAATAACAAGCCTTCTATTATCTATCTTACTTCTAGTTATAGTTAGGACGCGTGCTTGGGAGTCCTTGAAAATTGAATAAACCAAGATTTTACCATGACTGCAATTTTAGAGAGAC
>KT949538 Arthropodium bifurcatum
GTACTTTTTTACGAAGATTAGGTTCAGGGTTATTAGAAGAATTCTTTACGGAAGAAGAGCAGGTTCTTTCTTTGATCTTCCCCCCAAGAACCCCTTTTACTTTACACGGATCACATAGAGAACGTATTTGGTATTTGGATATTATCCGCATTAATGACTTAGTGAATCTTTCATGATTGGTCATGATACCTTTTAATTAAGTAGAATAGAAATGATTCTATAAAGAAGAATCAAAAGAGAAAATAAAAAATTTATGAATTTGCATTCTGAAATGCCCGTGTAGTGATTGAATCCACTGAGTAGTAAAAATTCTTAAACTTTCTTCTCGGTATGTAAGTTTTTTATATGTATTTTATCTAAATGTATACATAGGGAAAGTCGTGTGCAATGAAAAATGCAAGCACGGTTTGGGAAGGGGTCTTTTTCCTCTATTGCAACAAGAAAAAATGATCTACTTCATCCGACTAGTTCCGGGTTCGAGTCCCGGGCAACCCATACGG-----AAAAAAAAATCTTTCTTTTTGCCCGCTCCAATTTACAAGTTTTTTGGTGCATTTCCATTTAGTCAGATAGAGACATATTGGTTCCGGTTGGTTGACATTGGCATATAAGTCATGTTATACTGTTTAATAACAAGCCTTCTATTATCTATCTTACTTCTAGTTATAGTTAGGACGCGTGCTTGGGAGTCCTTGAAAATTGAATAAACCAAGATTTTACCATGACTGCAATTTTAGAGAGAC
>KT949539 Arthropodium bifurcatum
GTACTTTTTTACGAAGATTAGGTTCAGGGTTATTAGAAGAATTCTTTACGGAAGAAGAGCAGGTTCTTTCTTTGATCTTCCCCCCAAGAACCCCTTTTACTTTACACGGATCACATAGAGAACGTATTTGGTATTTGGATATTATCCGCATTAATGACTTAGTGAATCTTTCATGATTGGTCATGATACCTTTTAATTAAGTAGAATAGAAATGATTCTATAAAGAAGAATCAAAAGAGAAAATAAAAAATTTATGAATTTGCATTCTGAAATGCCCGTGTAGTGATTGAATCCACTGAGTAGTAAAAATTCTTAAACTTTCTTCTCGGTATGTAAGTTTTTTATATGTATTTTATCTAAATGTATACATAGGGAAAGTCGTGTGCAATGAAAAATGCAAGCACGGTTTGGGAAGGGGTCTTTTTCCTCTATTGCAACAAGAAAAAATGATCTACTTCATCCGACTAGTTCCGGGTTCGAGTCCCGGGCAACCCATACGG-----AAAAAAAAATCTTTCTTTTTGCCCGCTCCAATTTACAAGTTTTTTGGTGCATTTCCATTTAGTCAGATAGAGACATATTGGTTCCGGTTGGTTGACATTGGCATATAAGTCATGTTATACTGTTTAATAACAAGCCTTCTATTATCTATCTTACTTCTAGTTATAGTTAGGACGCGTGCTTGGGAGTCCTTGAAAATTGAATAAACCAAGATTTTACCATGACTGCAATTTTAGAGAGAC
>KT949540 Arthropodium bifurcatum 
GTACTTTTTTACGAAGATTAGGTTCAGGGTTATTAGAAGAATTCTTTACGGAAGAAGAGCAGGTTCTTTCTTTGATCTTCCCCCCAAGAACCCCTTTTACTTTACACGGATCACATAGAGAACGTATTTGGTATTTGGATATTATCCGCATTAATGACTTAGTGAATCTTTCATGATTGGTCATGATACCTTTTAATTAAGTAGAATAGAAATGATTCTATAAAGAAGAATCAAAAGAGAAAATAAAAAATTTATGAATTTGCATTCTGAAATGCCCGTGTAGTGATTGAATCCACTGAGTAGTAAAAATTCTTAAACTTTCTTCTCGGTATGTAAGTTTTTTATATGTATTTTATCTAAATGTATACATAGGGAAAGTCGTGTGCAATGAAAAATGCAAGCACGGTTTGGGAAGGGGTCTTTTTCCTCTATTGCAACAAGAAAAAATGATCTACTTCATCCGACTAGTTCCGGGTTCGAGTCCCGGGCAACCCATACGG-----AAAAAAAAATCTTTCTTTTTGCCCGCTCCAATTTACAAGTTTTTTGGTGCATTTCCATTTAGTCAGATAGAGACATATTGGTTCCGGTTGGTTGACATTGGCATATAAGTCATGTTATACTGTTTAATAACAAGCCTTCTATTATCTATCTTACTTCTAGTTATAGTTAGGACGCGTGCTTGGGAGTCCTTGAAAATTGAATAAACCAAGATTTTACCATGACTGCAATTTTAGAGAGAC
>KT949541 Arthropodium bifurcatum 
GTACTTTTTTACGAAGATTAGGTTCAGGGTTATTAGAAGAATTCTTTACGGAAGAAGAGCAGGTTCTTTCTTTGATCTTCCCCCCAAGAACCCCTTTTACTTTACACGGATCACATAGAGAACGTATTTGGTATTTGGATATTATCCGCATTAATGACTTAGTGAATCTTTCATGATTGGTCATGATACCTTTTAATTAAGTAGAATAGAAATGATTCTATAAAGAAGAATCAAAAGAGAAAATAAAAAATTTATGAATTTGCATTCTGAAATGCCCGTGTAGTGATTGAATCCACTGAGTAGTAAAAATTCTTAAACTTTCTTCTCGGTATGTAAGTTTTTTATATGTATTTTATCTAAATGTATACATAGGGAAAGTCGTGTGCAATGAAAAATGCAAGCACGGTTTGGGAAGGGGTCTTTTTCCTCTATTGCAACAAGAAAAAATGATCTACTTCATCCGACTAGTTCCGGGTTCGAGTCCCGGGCAACCCATACGG-----AAAAAAAAATCTTTCTTTTTGCCCGCTCCAATTTACAAGTTTTTTGGTGCATTTCCATTTAGTCAGATAGAGACATATTGGTTCCGGTTGGTTGACATTGGCATATAAGTCATGTTATACTGTTTAATAACAAGCCTTCTATTATCTATCTTACTTCTAGTTATAGTTAGGACGCGTGCTTGGGAGTCCTTGAAAATTGAATAAACCAAGATTTTACCATGACTGCAATTTTAGAGAGAC
>KT949542 Arthropodium bifurcatum 
GTACTTTTTTACGAAGATTAGGTTCAGGGTTATTAGAAGAATTCTTTACGGAAGAAGAGCAGGTTCTTTCTTTGATCTTCCCCCCAAGAACCCCTTTTACTTTACACGGATCACATAGAGAACGTATTTGGTATTTGGATATTATCCGCATTAATGACTTAGTGAATCTTTCATGATTGGTCATGATACCTTTTAATTAAGTAGAATAGAAATGATTCTATAAAGAAGAATCAAAAGAGAAAATAAAAAATTTATGAATTTGCATTCTGAAATGCCCGTGTAGTGATTGAATCCACTGAGTAGTAAAAATTCTTAAACTTTCTTCTCGGTATGTAAGTTTTTTATATGTATTTTATCTAAATGTATACATAGGGAAAGTCGTGTGCAATGAAAAATGCAAGCACGGTTTGGGAAGGGGTCTTTTTCCTCTATTGCAACAAGAAAAAATGATCTACTTCATCCGACTAGTTCCGGGTTCGAGTCCCGGGCAACCCATACGG-----AAAAAAAAATCTTTCTTTTTGCCCGCTCCAATTTACAAGTTTTTTGGTGCATTTCCATTTAGTCAGATAGAGACATATTGGTTCCGGTTGGTTGACATTGGCATATAAGTCATGTTATACTGTTTAATAACAAGCCTTCTATTATCTATCTTACTTCTAGTTATAGTTAGGACGCGTGCTTGGGAGTCCTTGAAAATTGAATAAACCAAGATTTTACCATGACTGCAATTTTAGAGAGAC
>KT949543 Arthropodium cirratum 
GTACTTTTTTACGAAGATTAGGTTCAGGGTTATTAGAAGAATTCTTTACGGAAGAAGAGCAGGTTCTTTCTTTGATCTTCCCCCCAAGAACCCCTTTTACTTTACACGGATCACATAGAGAACGTATTTGGTATTTGGATATTATCCGCATTAATGACTTAGTGAATCTTTCATGATTGGTCATGATACCTTTTAATTAAGTAGAATAGAAATGATTCTATAAAGAAGAATCAAAAGAGAAAATAAAAAATTTATGAATTTGCATTCTGAAATGCCCGTGTAGTGATTGAATCCACTGAGTAGTAAAAATTCTTAAACTTTCTTCTCGGTATGTAAGTTTTTTATATGTATTTTATCTAAATGTATACATAGGGAAAGTCGTGTGCAATGAAAAATGCAAGCACGGTTTGGGAAGGGGTCTTTTTCCTCTATTGCAACAAGAAAAAATGATCTACTTCATCCGACTAGTTCCGGGTTCGAGTCCCGGGCAACCCATACGG-----AAAAAAAAATCTTTCTTTTTGCCCGCTCCAATTTACAAGTTTTTTGGTGCATTTCCATTTAGTCAGATAGAGACATATTGGTTCCGGTTGGTTGACATTGGCATATAAGTCATGTTATACTGTTTAATAACAAGCCTTCTATTATCTATCTTACTTCTAGTTATAGTTAGGACGCGTGCTTGGGAGTCCTTGAAAATTGAATAAACCAAGATTTTACCATGACTGCAATTTTAGAGAGAC
>KT949544 Arthropodium bifurcatum 
GTACTTTTTTACGAAGATTAGGTTCAGGGTTATTAGAAGAATTCTTTACGGAAGAAGAGCAGGTTCTTTCTTTGATCTTCCCCCCAAGAACCCCTTTTACTTTACACGGATCACATAGAGAACGTATTTGGTATTTGGATATTATCCGCATTAATGACTTAGTGAATCTTTCATGATTGGTCATGATACCTTTTAATTAAGTAGAATAGAAATGATTCTATAAAGAAGAATCAAAAGAGAAAATAAAAAATTTATGAATTTGCATTCTGAAATGCCCGTGTAGTGATTGAATCCACTGAGTAGTAAAAATTCTTAAACTTTCTTCTCGGTATGTAAGTTTTTTATATGTATTTTATCTAAATGTATACATAGGGAAAGTCGTGTGCAATGAAAAATGCAAGCACGGTTTGGGAAGGGGTCTTTTTCCTCTATTGCAACAAGAAAAAATGATCTACTTCATCCGACTAGTTCCGGGTTCGAGTCCCGGGCAACCCATACGG-----AAAAAAAAATCTTTCTTTTTGCCCGCTCCAATTTACAAGTTTTTTGGTGCATTTCCATTTAGTCAGATAGAGACATATTGGTTCCGGTTGGTTGACATTGGCATATAAGTCATGTTATACTGTTTAATAACAAGCCTTCTATTATCTATCTTACTTCTAGTTATAGTTAGGACGCGTGCTTGGGAGTCCTTGAAAATTGAATAAACCAAGATTTTACCATGACTGCAATTTTAGAGAGAC
>KT949545 Arthropodium cirratum 
GTACTTTTTTACGAAGATTAGGTTCAGGGTTATTAGAAGAATTCTTTACGGAAGAAGAGCAGGTTCTTTCTTTGATCTTCCCCCCAAGAACCCCTTTTACTTTACACGGATCACATAGAGAACGTATTTGGTATTTGGATATTATCCGCATTAATGACTTAGTGAATCTTTCATGATTGGTCATGATACCTTTTAATTAAGTAGAATAGAAATGATTCTATAAAGAAGAATCAAAAGAGAAAATAAAAAATTTATGAATTTGCATTCTGAAATGCCCGTGTAGTGATTGAATCCACTGAGTAGTAAAAATTCTTAAACTTTCTTCTCGGTATGTAAGTTTTTTATATGTATTTTATCTAAATGTATACATAGGGAAAGTCGTGTGCAATGAAAAATGCAAGCACGGTTTGGGAAGGGGTCTTTTTCCTCTATTGCAACAAGAAAAAATGATCTACTTCATCCGACTAGTTCCGGGTTCGAGTCCCGGGCAACCCATACGG-----AAAAAAAAATCTTTCTTTTTGCCCGCTCCAATTTACAAGTTTTTTGGTGCATTTCCATTTAGTCAGATAGAGACATATTGGTTCCGGTTGGTTGACATTGGCATATAAGTCATGTTATACTGTTTAATAACAAGCCTTCTATTATCTATCTTACTTCTAGTTATAGTTAGGACGCGTGCTTGGGAGTCCTTGAAAATTGAATAAACCAAGATTTTACCATGACTGCAATTTTAGAGAGAC
>KT949546 Arthropodium cirratum  
GTACTTTTTTACGAAGATTAGGTTCAGGGTTATTAGAAGAATTCTTTACGGAAGAAGAGCAGGTTCTTTCTTTGATCTTCCCCCCAAGAACCCCTTTTACTTTACACGGATCACATAGAGAACGTATTTGGTATTTGGATATTATCCGCATTAATGACTTAGTGAATCTTTCATGATTGGTCATGATACCTTTTAATTAAGTAGAATAGAAATGATTCTATAAAGAAGAATCAAAAGAGAAAATAAAAAATTTATGAATTTGCATTCTGAAATGCCCGTGTAGTGATTGAATCCACTGAGTAGTAAAAATTCTTAAACTTTCTTCTCGGTATGTAAGTTTTTTATATGTATTTTATCTAAATGTATACATAGGGAAAGTCGTGTGCAATGAAAAATGCAAGCACGGTTTGGGAAGGGGTCTTTTTCCTCTATTGCAACAAGAAAAAATGATCTACTTCATCCGACTAGTTCCGGGTTCGAGTCCCGGGCAACCCATACGG-----AAAAAAAAATCTTTCTTTTTGCCCGCTCCAATTTACAAGTTTTTTGGTGCATTTCCATTTAGTCAGATAGAGACATATTGGTTCCGGTTGGTTGACATTGGCATATAAGTCATGTTATACTGTTTAATAACAAGCCTTCTATTATCTATCTTACTTCTAGTTATAGTTAGGACGCGTGCTTGGGAGTCCTTGAAAATTGAATAAACCAAGATTTTACCATGACTGCAATTTTAGAGAGAC
>KT949547 Arthropodium cirratum  
GTACTTTTTTACGAAGATTAGGTTCAGGGTTATTAGAAGAATTCTTTACGGAAGAAGAGCAGGTTCTTTCTTTGATCTTCCCCCCAAGAACCCCTTTTACTTTACACGGATCACATAGAGAACGTATTTGGTATTTGGATATTATCCGCATTAATGACTTAGTGAATCTTTCATGATTGGTCATGATACCTTTTAATTAAGTAGAATAGAAATGATTCTATAAAGAAGAATCAAAAGAGAAAATAAAAAATTTATGAATTTGCATTCTGAAATGCCCGTGTAGTGATTGAATCCACTGAGTAGTAAAAATTCTTAAACTTTCTTCTCGGTATGTAAGTTTTTTATATGTATTTTATCTAAATGTATACATAGGGAAAGTCGTGTGCAATGAAAAATGCAAGCACGGTTTGGGAAGGGGTCTTTTTCCTCTATTGCAACAAGAAAAAATGATCTACTTCATCCGACTAGTTCCGGGTTCGAGTCCCGGGCAACCCATACGG-----AAAAAAAAATCTTTCTTTTTGCCCGCTCCAATTTACAAGTTTTTTGGTGCATTTCCATTTAGTCAGATAGAGACATATTGGTTCCGGTTGGTTGACATTGGCATATAAGTCATGTTATACTGTTTAATAACAAGCCTTCTATTATCTATCTTACTTCTAGTTATAGTTAGGACGCGTGCTTGGGAGTCCTTGAAAATTGAATAAACCAAGATTTTACCATGACTGCAATTTTAGAGAGAC
>KT949548 Arthropodium cirratum  
GTACTTTTTTACGAAGATTAGGTTCAGGGTTATTAGAAGAATTCTTTACGGAAGAAGAGCAGGTTCTTTCTTTGATCTTCCCCCCAAGAACCCCTTTTACTTTACACGGATCACATAGAGAACGTATTTGGTATTTGGATATTATCCGCATTAATGACTTAGTGAATCTTTCATGATTGGTCATGATACCTTTTAATTAAGTAGAATAGAAATGATTCTATAAAGAAGAATCAAAAGAGAAAATAAAAAATTTATGAATTTGCATTCTGAAATGCCCGTGTAGTGATTGAATCCACTGAGTAGTAAAAATTCTTAAACTTTCTTCTCGGTATGTAAGTTTTTTATATGTATTTTATCTAAATGTATACATAGGGAAAGTCGTGTGCAATGAAAAATGCAAGCACGGTTTGGGAAGGGGTCTTTTTCCTCTATTGCAACAAGAAAAAATGATCTACTTCATCCGACTAGTTCCGGGTTCGAGTCCCGGGCAACCCATACGG-----AAAAAAAAATCTTTCTTTTTGCCCGCTCCAATTTACAAGTTTTTTGGTGCATTTCCATTTAGTCAGATAGAGACATATTGGTTCCGGTTGGTTGACATTGGCATATAAGTCATGTTATACTGTTTAATAACAAGCCTTCTATTATCTATCTTACTTCTAGTTATAGTTAGGACGCGTGCTTGGGAGTCCTTGAAAATTTAATAAACCAAGATTTTACCATGACTGCAATTTTAGAGAGAC
>KT949549 Arthropodium cirratum  
GTACTTTTTTACGAAGATTAGGTTCAGGGTTATTAGAAGAATTCTTTACGGAAGAAGAGCAGGTTCTTTCTTTGATCTTCCCCCCAAGAACCCCTTTTACTTTACACGGATCACATAGAGAACGTATTTGGTATTTGGATATTATCCGCATTAATGACTTAGTGAATCTTTCATGATTGGTCATGATACCTTTTAATTAAGTAGAATAGAAATGATTCTATAAAGAAGAATCAAAAGAGAAAATAAAAAATTTATGAATTTGCATTCTGAAATGCCCGTGTAGTGATTGAATCCACTGAGTAGTAAAAATTCTTAAACTTTCTTCTCGGTATGTAAGTTTTTTATATGTATTTTATCTAAATGTATACATAGGGAAAGTCGTGTGCAATGAAAAATGCAAGCACGGTTTGGGAAGGGGTCTTTTTCCTCTATTGCAACAAGAAAAAATGATCTACTTCATCCGACTAGTTCCGGGTTCGAGTCCCGGGCAACCCATACGG-----AAAAAAAAATCTTTCTTTTTGCCCGCTCCAATTTACAAGTTTTTTGGTGCATTTCCATTTAGTCAGATAGAGACATATTGGTTCCGGTTGGTTGACATTGGCATATAAGTCATGTTATACTGTTTAATAACAAGCCTTCTATTATCTATCTTACTTCTAGTTATAGTTAGGACGCGTGCTTGGGAGTCCTTGAAAATTTAATAAACCAAGATTTTACCATGACTGCAATTTTAGAGAGAC
>KT949550 Arthropodium cirratum 
GTACTTTTTTACGAAGATTAGGTTCAGGGTTATTAGAAGAATTCTTTACGGAAGAAGAGCAGGTTCTTTCTTTGATCTTCCCCCCAAGAACCCCTTTTACTTTACACGGATCACATAGAGAACGTATTTGGTATTTGGATATTATCCGCATTAATGACTTAGTGAATCTTTCATGATTGGTCATGATACCTTTTAATTAAGTAGAATAGAAATGATTCTATAAAGAAGAATCAAAAGAGAAAATAAAAAATTTATGAATTTGCATTCTGAAATGCCCGTGTAGTGATTGAATCCACTGAGTAGTAAAAATTCTTAAACTTTCTTCTCGGTATGTAAGTTTTTTATATGTATTTTATCTAAATGTATACATAGGGAAAGTCGTGTGCAATGAAAAATGCAAGCACGGTTTGGGAAGGGGTCTTTTTCCTCTATTGCAACAAGAAAAAATGATCTACTTCATCCGACTAGTTCCGGGTTCGAGTCCCGGGCAACCCATACGG-----AAAAAAAAATCTTTCTTTTTGCCCGCTCCAATTTACAAGTTTTTTGGTGCATTTCCATTTAGTCAGATAGAGACATATTGGTTCCGGTTGGTTGACATTGGCATATAAGTCATGTTATACTGTTTAATAACAAGCCTTCTATTATCTATCTTACTTCTAGTTATAGTTAGGACGCGTGCTTGGGAGTCCTTGAAAATTTAATAAACCAAGATTTTACCATGACTGCAATTTTAGAGAGAC
>KT949551 Arthropodium cirratum 
GTACTTTTTTACGAAGATTAGGTTCAGGGTTATTAGAAGAATTCTTTACGGAAGAAGAGCAGGTTCTTTCTTTGATCTTCCCCCCAAGAACCCCTTTTACTTTACACGGATCACATAGAGAACGTATTTGGTATTTGGATATTATCCGCATTAATGACTTAGTGAATCTTTCATGATTGGTCATGATACCTTTTAATTAAGTAGAATAGAAATGATTCTATAAAGAAGAATCAAAAGAGAAAATAAAAAATTTATGAATTTGCATTCTGAAATGCCCGTGTAGTGATTGAATCCACTGAGTAGTAAAAATTCTTAAACTTTCTTCTCGGTATGTAAGTTTTTTATATGTATTTTATCTAAATGTATACATAGGGAAAGTCGTGTGCAATGAAAAATGCAAGCACGGTTTGGGAAGGGGTCTTTTTCCTCTATTGCAACAAGAAAAAATGATCTACTTCATCCGACTAGTTCCGGGTTCGAGTCCCGGGCAACCCATACGG-----AAAAAAAAATCTTTCTTTTTGCCCGCTCCAATTTACAAGTTTTTTGGTGCATTTCCATTTAGTCAGATAGAGACATATTGGTTCCGGTTGGTTGACATTGGCATATAAGTCATGTTATACTGTTTAATAACAAGCCTTCTATTATCTATCTTACTTCTAGTTATAGTTAGGACGCGTGCTTGGGAGTCCTTGAAAATTTAATAAACCAAGATTTTACCATGACTGCAATTTTAGAGAGAC
>KT949552 Arthropodium cirratum  
GTACTTTTTTACGAAGATTAGGTTCAGGGTTATTAGAAGAATTCTTTACGGAAGAAGAGCAGGTTCTTTCTTTGATCTTCCCCCCAAGAACCCCTTTTACTTTACACGGATCACATAGAGAACGTATTTGGTATTTGGATATTATCCGCATTAATGACTTAGTGAATCTTTCATGATTGGTCATGATACCTTTTAATTAAGTAGAATAGAAATGATTCTATAAAGAAGAATCAAAAGAGAAAATAAAAAATTTATGAATTTGCATTCTGAAATGCCCGTGTAGTGATTGAATCCACTGAGTAGTAAAAATTCTTAAACTTTCTTCTCGGTATGTAAGTTTTTTATATGTATTTTATCTAAATGTATACATAGGGAAAGTCGTGTGCAATGAAAAATGCAAGCACGGTTTGGGAAGGGGTCTTTTTCCTCTATTGCAACAAGAAAAAATGATCTACTTCATCCGACTAGTTCCGGGTTCGAGTCCCGGGCAACCCATACGG-----AAAAAAAAATCTTTCTTTTTGCCCGCTCCAATTTACAAGTTTTTTGGTGCATTTCCATTTAGTCAGATAGAGACATATTGGTTCCGGTTGGTTGACATTGGCATATAAGTCATGTTATACTGTTTAATAACAAGCCTTCTATTATCTATCTTACTTCTAGTTATAGTTAGGACGCGTGCTTGGGAGTCCTTGAAAATTTAATAAACCAAGATTTTACCATGACTGCAATTTTAGAGAGAC
>KT949553 Arthropodium cirratum 
GTACTTTTTTACGAAGATTAGGTTCAGGGTTATTAGAAGAATTCTTTACGGAAGAAGAGCAGGTTCTTTCTTTGATCTTCCCCCCAAGAACCCCTTTTACTTTACACGGATCACATAGAGAACGTATTTGGTATTTGGATATTATCCGCATTAATGACTTAGTGAATCTTTCATGATTGGTCATGATACCTTTTAATTAAGTAGAATAGAAATGATTCTATAAAGAAGAATCAAAAGAGAAAATAAAAAATTTATGAATTTGCATTCTGAAATGCCCGTGTAGTGATTGAATCCACTGAGTAGTAAAAATTCTTAAACTTTCTTCTCGGTATGTAAGTTTTTTATATGTATTTTATCTAAATGTATACATAGGGAAAGTCGTGTGCAATGAAAAATGCAAGCACGGTTTGGGAAGGGGTCTTTTTCCTCTATTGCAACAAGAAAAAATGATCTACTTCATCCGACTAGTTCCGGGTTCGAGTCCCGGGCAACCCATACGG-----AAAAAAAAATCTTTCTTTTTGCCCGCTCCAATTTACAAGTTTTTTGGTGCATTTCCATTTAGTCAGATAGAGACATATTGGTTCCGGTTGGTTGACATTGGCATATAAGTCATGTTATACTGTTTAATAACAAGCCTTCTATTATCTATCTTACTTCTAGTTATAGTTAGGACGCGTGCTTGGGAGTCCTTGAAAATTTAATAAACCAAGATTTTACCATGACTGCAATTTTAGAGAGAC
>KT949554 Arthropodium cirratum  
GTACTTTTTTACGAAGATTAGGTTCAGGGTTATTAGAAGAATTCTTTACGGAAGAAGAGCAGGTTCTTTCTTTGATCTTCCCCCCAAGAACCCCTTTTACTTTACACGGATCACATAGAGAACGTATTTGGTATTTGGATATTATCCGCATTAATGACTTAGTGAATCTTTCATGATTGGTCATGATACCTTTTAATTAAGTAGAATAGAAATGATTCTATAAAGAAGAATCAAAAGAGAAAATAAAAAATTTATGAATTTGCATTCTGAAATGCCCGTGTAGTGATTGAATCCACTGAGTAGTAAAAATTCTTAAACTTTCTTCTCGGTATGTAAGTTTTTTATATGTATTTTATCTAAATGTATACATAGGGAAAGTCGTGTGCAATGAAAAATGCAAGCACGGTTTGGGAAGGGGTCTTTTTCCTCTATTGCAACAAGAAAAAATGATCTACTTCATCCGACTAGTTCCGGGTTCGAGTCCCGGGCAACCCATACGG-----AAAAAAAAATCTTTCTTTTTGCCCGCTCCAATTTACAAGTTTTTTGGTGCATTTCCATTTAGTCAGATAGAGACATATTGGTTCCGGTTGGTTGACATTGGCATATAAGTCATGTTATACTGTTTAATAACAAGCCTTCTATTATCTATCTTACTTCTAGTTATAGTTAGGACGCGTGCTTGGGAGTCCTTGAAAATTTAATAAACCAAGATTTTACCATGACTGCAATTTTAGAGAGAC
>KT949555 Arthropodium cirratum 
GTACTTTTTTACGAAGATTAGGTTCAGGGTTATTAGAAGAATTCTTTACGGAAGAAGAGCAGGTTCTTTCTTTGATCTTCCCCCCAAGAACCCCTTTTACTTTACACGGATCACATAGAGAACGTATTTGGTATTTGGATATTATCCGCATTAATGACTTAGTGAATCTTTCATGATTGGTCATGATACCTTTTAATTAAGTAGAATAGAAATGATTCTATAAAGAAGAATCAAAAGAGAAAATAAAAAATTTATGAATTTGCATTCTGAAATGCCCGTGTAGTGATTGAATCCACTGAGTAGTAAAAATTCTTAAACTTTCTTCTCGGTATGTAAGTTTTTTATATGTATTTTATCTAAATGTATACATAGGGAAAGTCGTGTGCAATGAAAAATGCAAGCACGGTTTGGGAAGGGGTCTTTTTCCTCTATTGCAACAAGAAAAAATGATCTACTTCATCCGACTAGTTCCGGGTTCGAGTCCCGGGCAACCCATACGG-----AAAAAAAAATCTTTCTTTTTGCCCGCTCCAATTTACAAGTTTTTTGGTGCATTTCCATTTAGTCAGATAGAGACATATTGGTTCCGGTTGGTTGACATTGGCATATAAGTCATGTTATACTGTTTAATAACAAGCCTTCTATTATCTATCTTACTTCTAGTTATAGTTAGGACGCGTGCTTGGGAGTCCTTGAAAATTTAATAAACCAAGATTTTACCATGACTGCAATTTTAGAGAGAC
>KT949556 Arthropodium cirratum  
GTACTTTTTTACGAAGATTAGGTTCAGGGTTATTAGAAGAATTCTTTACGGAAGAAGAGCAGGTTCTTTCTTTGATCTTCCCCCCAAGAACCCCTTTTACTTTACACGGATCACATAGAGAACGTATTTGGTATTTGGATATTATCCGCATTAATGACTTAGTGAATCTTTCATGATTGGTCATGATACCTTTTAATTAAGTAGAATAGAAATGATTCTATAAAGAAGAATCAAAAGAGAAAATAAAAAATTTATGAATTTGCATTCTGAAATGCCCGTGTAGTGATTGAATCCACTGAGTAGTAAAAATTCTTAAACTTTCTTCTCGGTATGTAAGTTTTTTATATGTATTTTATCTAAATGTATACATAGGGAAAGTCGTGTGCAATGAAAAATGCAAGCACGGTTTGGGAAGGGGTCTTTTTCCTCTATTGCAACAAGAAAAAATGATCTACTTCATCCGACTAGTTCCGGGTTCGAGTCCCGGGCAACCCATACGG-----AAAAAAAAATCTTTCTTTTTGCCCGCTCCAATTTACAAGTTTTTTGGTGCATTTCCATTTAGTCAGATAGAGACATATTGGTTCCGGTTGGTTGACATTGGCATATAAGTCATGTTATACTGTTTAATAACAAGCCTTCTATTATCTATCTTACTTCTAGTTATAGTTAGGACGCGTGCTTGGGAGTCCTTGAAAATTTAATAAACCAAGATTTTACCATGACTGCAATTTTAGAGAGAC
>KT949557 Arthropodium cirratum 
GTACTTTTTTACGAAGATTAGGTTCAGGGTTATTAGAAGAATTCTTTACGGAAGAAGAGCAGGTTCTTTCTTTGATCTTCCCCCCAAGAACCCCTTTTACTTTACACGGATCACATAGAGAACGTATTTGGTATTTGGATATTATCCGCATTAATGACTTAGTGAATCTTTCATGATTGGTCATGATACCTTTTAATTAAGTAGAATAGAAATGATTCTATAAAGAAGAATCAAAAGAGAAAATAAAAAATTTATGAATTTGCATTCTGAAATGCCCGTGTAGTGATTGAATCCACTGAGTAGTAAAAATTCTTAAACTTTCTTCTCGGTATGTAAGTTTTTTATATGTATTTTATCTAAATGTATACATAGGGAAAGTCGTGTGCAATGAAAAATGCAAGCACGGTTTGGGAAGGGGTCTTTTTCCTCTATTGCAACAAGAAAAAATGATCTACTTCATCCGACTAGTTCCGGGTTCGAGTCCCGGGCAACCCATACGG-----AAAAAAAAATCTTTCTTTTTGCCCGCTCCAATTTACAAGTTTTTTGGTGCATTTCCATTTAGTCAGATAGAGACATATTGGTTCCGGTTGGTTGACATTGGCATATAAGTCATGTTATACTGTTTAATAACAAGCCTTCTATTATCTATCTTACTTCTAGTTATAGTTAGGACGCGTGCTTGGGAGTCCTTGAAAATTTAATAAACCAAGATTTTACCATGACTGCAATTTTAGAGAGAC
>KT949558 Arthropodium cirratum  
GTACTTTTTTACGAAGATTAGGTTCAGGGTTATTAGAAGAATTCTTTACGGAAGAAGAGCAGGTTCTTTCTTTGATCTTCCCCCCAAGAACCCCTTTTACTTTACACGGATCACATAGAGAACGTATTTGGTATTTGGATATTATCCGCATTAATGACTTAGTGAATCTTTCATGATTGGTCATGATACCTTTTAATTAAGTAGAATAGAAATGATTCTATAAAGAAGAATCAAAAGAGAAAATAAAAAATTTATGAATTTGCATTCTGAAATGCCCGTGTAGTGATTGAATCCACTGAGTAGTAAAAATTCTTAAACTTTCTTCTCGGTATGTAAGTTTTTTATATGTATTTTATCTAAATGTATACATAGGGAAAGTCGTGTGCAATGAAAAATGCAAGCACGGTTTGGGAAGGGGTCTTTTTCCTCTATTGCAACAAGAAAAAATGATCTACTTCATCCGACTAGTTCCGGGTTCGAGTCCCGGGCAACCCATACGG-----AAAAAAAAATCTTTCTTTTTGCCCGCTCCAATTTACAAGTTTTTTGGTGCATTTCCATTTAGTCAGATAGAGACATATTGGTTCCGGTTGGTTGACATTGGCATATAAGTCATGTTATACTGTTTAATAACAAGCCTTCTATTATCTATCTTACTTCTAGTTATAGTTAGGACGCGTGCTTGGGAGTCCTTGAAAATTTAATAAACCAAGATTTTACCATGACTGCAATTTTAGAGAGAC
>KT949559 Arthropodium cirratum 
GTACTTTTTTACGAAGATTAGGTTCAGGGTTATTAGAAGAATTCTTTACGGAAGAAGAGCAGGTTCTTTCTTTGATCTTCCCCCCAAGAACCCCTTTTACTTTACACGGATCACATAGAGAACGTATTTGGTATTTGGATATTATCCGCATTAATGACTTAGTGAATCTTTCATGATTGGTCATGATACCTTTTAATTAAGTAGAATAGAAATGATTCTATAAAGAAGAATCAAAAGAGAAAATAAAAAATTTATGAATTTGCATTCTGAAATGCCCGTGTAGTGATTGAATCCACTGAGTAGTAAAAATTCTTAAACTTTCTTCTCGGTATGTAAGTTTTTTATATGTATTTTATCTAAATGTATACATAGGGAAAGTCGTGTGCAATGAAAAATGCAAGCACGGTTTGGGAAGGGGTCTTTTTCCTCTATTGCAACAAGAAAAAATGATCTACTTCATCCGACTAGTTCCGGGTTCGAGTCCCGGGCAACCCATACGG-----AAAAAAAAATCTTTCTTTTTGCCCGCTCCAATTTACAAGTTTTTTGGTGCATTTCCATTTAGTCAGATAGAGACATATTGGTTCCGGTTGGTTGACATTGGCATATAAGTCATGTTATACTGTTTAATAACAAGCCTTCTATTATCTATCTTACTTCTAGTTATAGTTAGGACGCGTGCTTGGGAGTCCTTGAAAATTTAATAAACCAAGATTTTACCATGACTGCAATTTTAGAGAGAC
>KT949560 Arthropodium cirratum  
GTACTTTTTTACGAAGATTAGGTTCAGGGTTATTAGAAGAATTCTTTACGGAAGAAGAGCAGGTTCTTTCTTTGATCTTCCCCCCAAGAACCCCTTTTACTTTACACGGATCACATAGAGAACGTATTTGGTATTTGGATATTATCCGCATTAATGACTTAGTGAATCTTTCATGATTGGTCATGATACCTTTTAATTAAGTAGAATAGAAATGATTCTATAAAGAAGAATCAAAAGAGAAAATAAAAAATTTATGAATTTGCATTCTGAAATGCCCGTGTAGTGATTGAATCCACTGAGTAGTAAAAATTCTTAAACTTTCTTCTCGGTATGTAAGTTTTTTATATGTATTTTATCTAAATGTATACATAGGGAAAGTCGTGTGCAATGAAAAATGCAAGCACGGTTTGGGAAGGGGTCTTTTTCCTCTATTGCAACAAGAAAAAATGATCTACTTCATCCGACTAGTTCCGGGTTCGAGTCCCGGGCAACCCATACGG-----AAAAAAAAATCTTTCTTTTTGCCCGCTCCAATTTACAAGTTTTTTGGTGCATTTCCATTTAGTCAGATAGAGACATATTGGTTCCGGTTGGTTGACATTGGCATATAAGTCATGTTATACTGTTTAATAACAAGCCTTCTATTATCTATCTTACTTCTAGTTATAGTTAGGACGCGTGCTTGGGAGTCCTTGAAAATTTAATAAACCAAGATTTTACCATGACTGCAATTTTAGAGAGAC
>KT949561 Arthropodium cirratum  
GTACTTTTTTACGAAGATTAGGTTCAGGGTTATTAGAAGAATTCTTTACGGAAGAAGAGCAGGTTCTTTCTTTGATCTTCCCCCCAAGAACCCCTTTTACTTTACACGGATCACATAGAGAACGTATTTGGTATTTGGATATTATCCGCATTAATGACTTAGTGAATCTTTCATGATTGGTCATGATACCTTTTAATTAAGTAGAATAGAAATGATTCTATAAAGAAGAATCAAAAGAGAAAATAAAAAATTTATGAATTTGCATTCTGAAATGCCCGTGTAGTGATTGAATCCACTGAGTAGTAAAAATTCTTAAACTTTCTTCTCGGTATGTAAGTTTTTTATATGTATTTTATCTAAATGTATACATAGGGAAAGTCGTGTGCAATGAAAAATGCAAGCACGGTTTGGGAAGGGGTCTTTTTCCTCTATTGCAACAAGAAAAAATGATCTACTTCATCCGACTAGTTCCGGGTTCGAGTCCCGGGCAACCCATACGG-----AAAAAAAAATCTTTCTTTTTGCCCGCTCCAATTTACAAGTTTTTTGGTGCATTTCCATTTAGTCAGATAGAGACATATTGGTTCCGGTTGGTTGACATTGGCATATAAGTCATGTTATACTGTTTAATAACAAGCCTTCTATTATCTATCTTACTTCTAGTTATAGTTAGGACGCGTGCTTGGGAGTCCTTGAAAATTTAATAAACCAAGATTTTACCATGACTGCAATTTTAGAGAGAC
>KT949562 Arthropodium cirratum 
GTACTTTTTTACGAAGATTAGGTTCAGGGTTATTAGAAGAATTCTTTACGGAAGAAGAGCAGGTTCTTTCTTTGATCTTCCCCCCAAGAACCCCTTTTACTTTACACGGATCACATAGAGAACGTATTTGGTATTTGGATATTATCCGCATTAATGACTTAGTGAATCTTTCATGATTGGTCATGATACCTTTTAATTAAGTAGAATAGAAATGATTCTATAAAGAAGAATCAAAAGAGAAAATAAAAAATTTATGAATTTGCATTCTGAAATGCCCGTGTAGTGATTGAATCCACTGAGTAGTAAAAATTCTTAAACTTTCTTCTCGGTATGTAAGTTTTTTATATGTATTTTATCTAAATGTATACATAGGGAAAGTCGTGTGCAATGAAAAATGCAAGCACGGTTTGGGAAGGGGTCTTTTTCCTCTATTGCAACAAGAAAAAATGATCTACTTCATCCGACTAGTTCCGGGTTCGAGTCCCGGGCAACCCATACGG-----AAAAAAAAATCTTTCTTTTTGCCCGCTCCAATTTACAAGTTTTTTGGTGCATTTCCATTTAGTCAGATAGAGACATATTGGTTCCGGTTGGTTGACATTGGCATATAAGTCATGTTATACTGTTTAATAACAAGCCTTCTATTATCTATCTTACTTCTAGTTATAGTTAGGACGCGTGCTTGGGAGTCCTTGAAAATTTAATAAACCAAGATTTTACCATGACTGCAATTTTAGAGAGAC
>KT949563 Arthropodium cirratum  
GTACTTTTTTACGAAGATTAGGTTCAGGGTTATTAGAAGAATTCTTTACGGAAGAAGAGCAGGTTCTTTCTTTGATCTTCCCCCCAAGAACCCCTTTTACTTTACACGGATCACATAGAGAACGTATTTGGTATTTGGATATTATCCGCATTAATGACTTAGTGAATCTTTCATGATTGGTCATGATACCTTTTAATTAAGTAGAATAGAAATGATTCTATAAAGAAGAATCAAAAGAGAAAATAAAAAATTTATGAATTTGCATTCTGAAATGCCCGTGTAGTGATTGAATCCACTGAGTAGTAAAAATTCTTAAACTTTCTTCTCGGTATGTAAGTTTTTTATATGTATTTTATCTAAATGTATACATAGGGAAAGTCGTGTGCAATGAAAAATGCAAGCACGGTTTGGGAAGGGGTCTTTTTCCTCTATTGCAACAAGAAAAAATGATCTACTTCATCCGACTAGTTCCGGGTTCGAGTCCCGGGCAACCCATACGG-----AAAAAAAAATCTTTCTTTTTGCCCGCTCCAATTTACAAGTTTTTTGGTGCATTTCCATTTAGTCAGATAGAGACATATTGGTTCCGGTTGGTTGACATTGGCATATAAGTCATGTTATACTGTTTAATAACAAGCCTTCTATTATCTATCTTACTTCTAGTTATAGTTAGGACGCGTGCTTGGGAGTCCTTGAAAATTTAATAAACCAAGATTTTACCATGACTGCAATTTTAGAGAGAC
>KT949564 Arthropodium cirratum 
GTACTTTTTTACGAAGATTAGGTTCAGGGTTATTAGAAGAATTCTTTACGGAAGAAGAGCAGGTTCTTTCTTTGATCTTCCCCCCAAGAACCCCTTTTACTTTACACGGATCACATAGAGAACGTATTTGGTATTTGGATATTATCCGCATTAATGACTTAGTGAATCTTTCATGATTGGTCATGATACCTTTTAATTAAGTAGAATAGAAATGATTCTATAAAGAAGAATCAAAAGAGAAAATAAAAAATTTATGAATTTGTATTCTGAAATGCCCGTGTAGTGATTGAATCCACTGAGTAGTAAAAATTCTTAAACTTTCTTCTCGGTATGTAAGTTTTTTATATGTATTTTATCTAAATGTATACATAGGGAAAGTCGTGTGCAATGAAAAATGCAAGCACGGTTTGGGAAGGGGTCTTTTTCCTCTATTGCAACAAGAAAAAATGATCTACTTCATCCGACTAGTTCCGGGTTCGAGTCCCGGGCAACCCATACGG------AAAAAAAATCTTTCTTTTTGCCCGCTCCAATTTACAAGTTTTTTGGTGCATTTCCATTTAGTCAGATAGAGACATATTGGTTCCGGTTGGTTGACATTGGCATATAAGTCATGTTATACTGTTTAATAACAAGCCTTCTATTATCTATCTTACTTCTAGTTATAGTTAGGACGCGTGCTTGGGAGTCCTTGAAAATTTAATAAACCAAGATTTTACCATGACTGCAATTTTAGAGAGAC
>KT949565 Arthropodium cirratum 
GTACTTTTTTACGAAGATTAGGTTCAGGGTTATTAGAAGAATTCTTTACGGAAGAAGAGCAGGTTCTTTCTTTGATCTTCCCCCCAAGAACCCCTTTTACTTTACACGGATCACATAGAGAACGTATTTGGTATTTGGATATTATCCGCATTAATGACTTAGTGAATCTTTCATGATTGGTCATGATACCTTTTAATTAAGTAGAATAGAAATGATTCTATAAAGAAGAATCAAAAGAGAAAATAAAAAATTTATGAATTTGTATTCTGAAATGCCCGTGTAGTGATTGAATCCACTGAGTAGTAAAAATTCTTAAACTTTCTTCTCGGTATGTAAGTTTTTTATATGTATTTTATCTAAATGTATACATAGGGAAAGTCGTGTGCAATGAAAAATGCAAGCACGGTTTGGGAAGGGGTCTTTTTCCTCTATTGCAACAAGAAAAAATGATCTACTTCATCCGACTAGTTCCGGGTTCGAGTCCCGGGCAACCCATACGG------AAAAAAAATCTTTCTTTTTGCCCGCTCCAATTTACAAGTTTTTTGGTGCATTTCCATTTAGTCAGATAGAGACATATTGGTTCCGGTTGGTTGACATTGGCATATAAGTCATGTTATACTGTTTAATAACAAGCCTTCTATTATCTATCTTACTTCTAGTTATAGTTAGGACGCGTGCTTGGGAGTCCTTGAAAATTTAATAAACCAAGATTTTACCATGACTGCAATTTTAGAGAGAC
>KT949566 Arthropodium cirratum  
GTACTTTTTTACGAAGATTAGGTTCAGGGTTATTAGAAGAATTCTTTACGGAAGAAGAGCAGGTTCTTTCTTTGATCTTCCCCCCAAGAACCCCTTTTACTTTACACGGATCACATAGAGAACGTATTTGGTATTTGGATATTATCCGCATTAATGACTTAGTGAATCTTTCATGATTGGTCATGATACCTTTTAATTAAGTAGAATAGAAATGATTCTATAAAGAAGAATCAAAAGAGAAAATAAAAAATTTATGAATTTGTATTCTGAAATGCCCGTGTAGTGATTGAATCCACTGAGTAGTAAAAATTCTTAAACTTTCTTCTCGGTATGTAAGTTTTTTATATGTATTTTATCTAAATGTATACATAGGGAAAGTCGTGTGCAATGAAAAATGCAAGCACGGTTTGGGAAGGGGTCTTTTTCCTCTATTGCAACAAGAAAAAATGATCTACTTCATCCGACTAGTTCCGGGTTCGAGTCCCGGGCAACCCATACGG------AAAAAAAATCTTTCTTTTTGCCCGCTCCAATTTACAAGTTTTTTGGTGCATTTCCATTTAGTCAGATAGAGACATATTGGTTCCGGTTGGTTGACATTGGCATATAAGTCATGTTATACTGTTTAATAACAAGCCTTCTATTATCTATCTTACTTCTAGTTATAGTTAGGACGCGTGCTTGGGAGTCCTTGAAAATTTAATAAACCAAGATTTTACCATGACTGCAATTTTAGAGAGAC
>KT949567 Arthropodium cirratum 
GTACTTTTTTACGAAGATTAGGTTCAGGGTTATTAGAAGAATTCTTTACGGAAGAAGAGCAGGTTCTTTCTTTGATCTTCCCCCCAAGAACCCCTTTTACTTTACACGGATCACATAGAGAACGTATTTGGTATTTGGATATTATCCGCATTAATGACTTAGTGAATCTTTCATGATTGGTCATGATACCTTTTAATTAAGTAGAATAGAAATGATTCTATAAAGAAGAATCAAAAGAGAAAATAAAAAATTTATGAATTTGTATTCTGAAATGCCCGTGTAGTGATTGAATCCACTGAGTAGTAAAAATTCTTAAACTTTCTTCTCGGTATGTAAGTTTTTTATATGTATTTTATCTAAATGTATACATAGGGAAAGTCGTGTGCAATGAAAAATGCAAGCACGGTTTGGGAAGGGGTCTTTTTCCTCTATTGCAACAAGAAAAAATGATCTACTTCATCCGACTAGTTCCGGGTTCGAGTCCCGGGCAACCCATACGG------AAAAAAAATCTTTCTTTTTGCCCGCTCCAATTTACAAGTTTTTTGGTGCATTTCCATTTAGTCAGATAGAGACATATTGGTTCCGGTTGGTTGACATTGGCATATAAGTCATGTTATACTGTTTAATAACAAGCCTTCTATTATCTATCTTACTTCTAGTTATAGTTAGGACGCGTGCTTGGGAGTCCTTGAAAATTTAATAAACCAAGATTTTACCATGACTGCAATTTTAGAGAGAC
>KT949568 Arthropodium cirratum  
GTACTTTTTTACGAAGATTAGGTTCAGGGTTATTAGAAGAATTCTTTACGGAAGAAGAGCAGGTTCTTTCTTTGATCTTCCCCCCAAGAACCCCTTTTACTTTACACGGATCACATAGAGAACGTATTTGGTATTTGGATATTATCCGCATTAATGACTTAGTGAATCTTTCATGATTGGTCATGATACCTTTTAATTAAGTAGAATAGAAATGATTCTATAAAGAAGAATCAAAAGAGAAAATAAAAAATTTATGAATTTGTATTCTGAAATGCCCGTGTAGTGATTGAATCCACTGAGTAGTAAAAATTCTTAAACTTTCTTCTCGGTATGTAAGTTTTTTATATGTATTTTATCTAAATGTATACATAGGGAAAGTCGTGTGCAATGAAAAATGCAAGCACGGTTTGGGAAGGGGTCTTTTTCCTCTATTGCAACAAGAAAAAATGATCTACTTCATCCGACTAGTTCCGGGTTCGAGTCCCGGGCAACCCATACGG------AAAAAAAATCTTTCTTTTTGCCCGCTCCAATTTACAAGTTTTTTGGTGCATTTCCATTTAGTCAGATAGAGACATATTGGTTCCGGTTGGTTGACATTGGCATATAAGTCATGTTATACTGTTTAATAACAAGCCTTCTATTATCTATCTTACTTCTAGTTATAGTTAGGACGCGTGCTTGGGAGTCCTTGAAAATTTAATAAACCAAGATTTTACCATGACTGCAATTTTAGAGAGAC
>KT949569 Arthropodium cirratum  
GTACTTTTTTACGAAGATTAGGTTCAGGGTTATTAGAAGAATTCTTTACGGAAGAAGAGCAGGTTCTTTCTTTGATCTTCCCCCCAAGAACCCCTTTTACTTTACACGGATCACATAGAGAACGTATTTGGTATTTGGATATTATCCGCATTAATGACTTAGTGAATCTTTCATGATTGGTCATGATACCTTTTAATTAAGTAGAATAGAAATGATTCTATAAAGAAGAATCAAAAGAGAAAATAAAAAATTTATGAATTTGTATTCTGAAATGCCCGTGTAGTGATTGAATCCACTGAGTAGTAAAAATTCTTAAACTTTCTTCTCGGTATGTAAGTTTTTTATATGTATTTTATCTAAATGTATACATAGGGAAAGTCGTGTGCAATGAAAAATGCAAGCACGGTTTGGGAAGGGGTCTTTTTCCTCTATTGCAACAAGAAAAAATGATCTACTTCATCCGACTAGTTCCGGGTTCGAGTCCCGGGCAACCCATACGG------AAAAAAAATCTTTCTTTTTGCCCGCTCCAATTTACAAGTTTTTTGGTGCATTTCCATTTAGTCAGATAGAGACATATTGGTTCCGGTTGGTTGACATTGGCATATAAGTCATGTTATACTGTTTAATAACAAGCCTTCTATTATCTATCTTACTTCTAGTTATAGTTAGGACGCGTGCTTGGGAGTCCTTGAAAATTTAATAAACCAAGATTTTACCATGACTGCAATTTTAGAGAGAC
>KT949570 Arthropodium cirratum  
GTACTTTTTTACGAAGATTAGGTTCAGGGTTATTAGAAGAATTCTTTACGGAAGAAGAGCAGGTTCTTTCTTTGATCTTCCCCCCAAGAACCCCTTTTACTTTACACGGATCACATAGAGAACGTATTTGGTATTTGGATATTATCCGCATTAATGACTTAGTGAATCTTTCATGATTGGTCATGATACCTTTTAATTAAGTAGAATAGAAATGATTCTATAAAGAAGAATCAAAAGAGAAAATAAAAAATTTATGAATTTGTATTCTGAAATGCCCGTGTAGTGATTGAATCCACTGAGTAGTAAAAATTCTTAAACTTTCTTCTCGGTATGTAAGTTTTTTATATGTATTTTATCTAAATGTATACATAGGGAAAGTCGTGTGCAATGAAAAATGCAAGCACGGTTTGGGAAGGGGTCTTTTTCCTCTATTGCAACAAGAAAAAATGATCTACTTCATCCGACTAGTTCCGGGTTCGAGTCCCGGGCAACCCATACGG------AAAAAAAATCTTTCTTTTTGCCCGCTCCAATTTACAAGTTTTTTGGTGCATTTCCATTTAGTCAGATAGAGACATATTGGTTCCGGTTGGTTGACATTGGCATATAAGTCATGTTATACTGTTTAATAACAAGCCTTCTATTATCTATCTTACTTCTAGTTATAGTTAGGACGCGTGCTTGGGAGTCCTTGAAAATTTAATAAACCAAGATTTTACCATGACTGCAATTTTAGAGAGAC
>KT949571 Arthropodium cirratum  
GTACTTTTTTACGAAGATTAGGTTCAGGGTTATTAGAAGAATTCTTTACGGAAGAAGAGCAGGTTCTTTCTTTGATCTTCCCCCCAAGAACCCCTTTTACTTTACACGGATCACATAGAGAACGTATTTGGTATTTGGATATTATCCGCATTAATGACTTAGTGAATCTTTCATGATTGGTCATGATACCTTTTAATTAAGTAGAATAGAAATGATTCTATAAAGAAGAATCAAAAGAGAAAATAAAAAATTTATGAATTTGTATTCTGAAATGCCCGTGTAGTGATTGAATCCACTGAGTAGTAAAAATTCTTAAACTTTCTTCTCGGTATGTAAGTTTTTTATATGTATTTTATCTAAATGTATACATAGGGAAAGTCGTGTGCAATGAAAAATGCAAGCACGGTTTGGGAAGGGGTCTTTTTCCTCTATTGCAACAAGAAAAAATGATCTACTTCATCCGACTAGTTCCGGGTTCGAGTCCCGGGCAACCCATACGG------AAAAAAAATCTTTCTTTTTGCCCGCTCCAATTTACAAGTTTTTTGGTGCATTTCCATTTAGTCAGATAGAGACATATTGGTTCCGGTTGGTTGACATTGGCATATAAGTCATGTTATACTGTTTAATAACAAGCCTTCTATTATCTATCTTACTTCTAGTTATAGTTAGGACGCGTGCTTGGGAGTCCTTGAAAATTTAATAAACCAAGATTTTACCATGACTGCAATTTTAGAGAGAC
>KT949572 Arthropodium cirratum 
GTACTTTTTTACGAAGATTAGGTTCAGGGTTATTAGAAGAATTCTTTACGGAAGAAGAGCAGGTTCTTTCTTTGATCTTCCCCCCAAGAACCCCTTTTACTTTACACGGATCACATAGAGAACGTATTTGGTATTTGGATATTATCCGCATTAATGACTTAGTGAATCTTTCATGATTGGTCATGATACCTTTTAATTAAGTAGAATAGAAATGATTCTATAAAGAAGAATCAAAAGAGAAAATAAAAAATTTATGAATTTGTATTCTGAAATGCCCGTGTAGTGATTGAATCCACTGAGTAGTAAAAATTCTTAAACTTTCTTCTCGGTATGTAAGTTTTTTATATGTATTTTATCTAAATGTATACATAGGGAAAGTCGTGTGCAATGAAAAATGCAAGCACGGTTTGGGAAGGGGTCTTTTTCCTCTATTGCAACAAGAAAAAATGATCTACTTCATCCGACTAGTTCCGGGTTCGAGTCCCGGGCAACCCATACGG------AAAAAAAATCTTTCTTTTTGCCCGCTCCAATTTACAAGTTTTTTGGTGCATTTCCATTTAGTCAGATAGAGACATATTGGTTCCGGTTGGTTGACATTGGCATATAAGTCATGTTATACTGTTTAATAACAAGCCTTCTATTATCTATCTTACTTCTAGTTATAGTTAGGACGCGTGCTTGGGAGTCCTTGAAAATTTAATAAACCAAGATTTTACCATGACTGCAATTTTAGAGAGAC
>KT949573 Arthropodium cirratum 
GTACTTTTTTACGAAGATTAGGTTCAGGGTTATTAGAAGAATTCTTTACGGAAGAAGAGCAGGTTCTTTCTTTGATCTTCCCCCCAAGAACCCCTTTTACTTTACACGGATCACATAGAGAACGTATTTGGTATTTGGATATTATCCGCATTAATGACTTAGTGAATCTTTCATGATTGGTCATGATACCTTTTAATTAAGTAGAATAGAAATGATTCTATAAAGAAGAATCAAAAGAGAAAATAAAAAATTTATGAATTTGTATTCTGAAATGCCCGTGTAGTGATTGAATCCACTGAGTAGTAAAAATTCTTAAACTTTCTTCTCGGTATGTAAGTTTTTTATATGTATTTTATCTAAATGTATACATAGGGAAAGTCGTGTGCAATGAAAAATGCAAGCACGGTTTGGGAAGGGGTCTTTTTCCTCTATTGCAACAAGAAAAAATGATCTACTTCATCCGACTAGTTCCGGGTTCGAGTCCCGGGCAACCCATACGG------AAAAAAAATCTTTCTTTTTGCCCGCTCCAATTTACAAGTTTTTTGGTGCATTTCCATTTAGTCAGATAGAGACATATTGGTTCCGGTTGGTTGACATTGGCATATAAGTCATGTTATACTGTTTAATAACAAGCCTTCTATTATCTATCTTACTTCTAGTTATAGTTAGGACGCGTGCTTGGGAGTCCTTGAAAATTTAATAAACCAAGATTTTACCATGACTGCAATTTTAGAGAGAC
>KT949574 Arthropodium cirratum 
GTACTTTTTTACGAAGATTAGGTTCAGGGTTATTAGAAGAATTCTTTACGGAAGAAGAGCAGGTTCTTTCTTTGATCTTCCCCCCAAGAACCCCTTTTACTTTACACGGATCACATAGAGAACGTATTTGGTATTTGGATATTATCCGCATTAATGACTTAGTGAATCTTTCATGATTGGTCATGATACCTTTTAATTAAGTAGAATAGAAATGATTCTATAAAGAAGAATCAAAAGAGAAAATAAAAAATTTATGAATTTGTATTCTGAAATGCCCGTGTAGTGATTGAATCCACTGAGTAGTAAAAATTCTTAAACTTTCTTCTCGGTATGTAAGTTTTTTATATGTATTTTATCTAAATGTATACATAGGGAAAGTCGTGTGCAATGAAAAATGCAAGCACGGTTTGGGAAGGGGTCTTTTTCCTCTATTGCAACAAGAAAAAATGATCTACTTCATCCGACTAGTTCCGGGTTCGAGTCCCGGGCAACCCATACGG------AAAAAAAATCTTTCTTTTTGCCCGCTCCAATTTACAAGTTTTTTGGTGCATTTCCATTTAGTCAGATAGAGACATATTGGTTCCGGTTGGTTGACATTGGCATATAAGTCATGTTATACTGTTTAATAACAAGCCTTCTATTATCTATCTTACTTCTAGTTATAGTTAGGACGCGTGCTTGGGAGTCCTTGAAAATTTAATAAACCAAGATTTTACCATGACTGCAATTTTAGAGAGAC
>KT949575 Arthropodium cirratum 
GTACTTTTTTACGAAGATTAGGTTCAGGGTTATTAGAAGAATTCTTTACGGAAGAAGAGCAGGTTCTTTCTTTGATCTTCCCCCCAAGAACCCCTTTTACTTTACACGGATCACATAGAGAACGTATTTGGTATTTGGATATTATCCGCATTAATGACTTAGTGAATCTTTCATGATTGGTCATGATACCTTTTAATTAAGTAGAATAGAAATGATTCTATAAAGAAGAATCAAAAGAGAAAATAAAAAATTTATGAATTTGTATTCTGAAATGCCCGTGTAGTGATTGAATCCACTGAGTAGTAAAAATTCTTAAACTTTCTTCTCGGTATGTAAGTTTTTTATATGTATTTTATCTAAATGTATACATAGGGAAAGTCGTGTGCAATGAAAAATGCAAGCACGGTTTGGGAAGGGGTCTTTTTCCTCTATTGCAACAAGAAAAAATGATCTACTTCATCCGACTAGTTCCGGGTTCGAGTCCCGGGCAACCCATACGG------AAAAAAAATCTTTCTTTTTGCCCGCTCCAATTTACAAGTTTTTTGGTGCATTTCCATTTAGTCAGATAGAGACATATTGGTTCCGGTTGGTTGACATTGGCATATAAGTCATGTTATACTGTTTAATAACAAGCCTTCTATTATCTATCTTACTTCTAGTTATAGTTAGGACGCGTGCTTGGGAGTCCTTGAAAATTTAATAAACCAAGATTTTACCATGACTGCAATTTTAGAGAGAC
>KT949576 Arthropodium cirratum 
GTACTTTTTTACGAAGATTAGGTTCAGGGTTATTAGAAGAATTCTTTACGGAAGAAGAGCAGGTTCTTTCTTTGATCTTCCCCCCAAGAACCCCTTTTACTTTACACGGATCACATAGAGAACGTATTTGGTATTTGGATATTATCCGCATTAATGACTTAGTGAATCTTTCATGATTGGTCATGATACCTTTTAATTAAGTAGAATAGAAATGATTCTATAAAGAAGAATCAAAAGAGAAAATAAAAAATTTATGAATTTGTATTCTGAAATGCCCGTGTAGTGATTGAATCCACTGAGTAGTAAAAATTCTTAAACTTTCTTCTCGGTATGTAAGTTTTTTATATGTATTTTATCTAAATGTATACATAGGGAAAGTCGTGTGCAATGAAAAATGCAAGCACGGTTTGGGAAGGGGTCTTTTTCCTCTATTGCAACAAGAAAAAATGATCTACTTCATCCGACTAGTTCCGGGTTCGAGTCCCGGGCAACCCATACGG------AAAAAAAATCTTTCTTTTTGCCCGCTCCAATTTACAAGTTTTTTGGTGCATTTCCATTTAGTCAGATAGAGACATATTGGTTCCGGTTGGTTGACATTGGCATATAAGTCATGTTATACTGTTTAATAACAAGCCTTCTATTATCTATCTTACTTCTAGTTATAGTTAGGACGCGTGCTTGGGAGTCCTTGAAAATTTAATAAACCAAGATTTTACCATGACTGCAATTTTAGAGAGAC
>KT949577 Arthropodium cirratum  
GTACTTTTTTACGAAGATTAGGTTCAGGGTTATTAGAAGAATTCTTTACGGAAGAAGAGCAGGTTCTTTCTTTGATCTTCCCCCCAAGAACCCCTTTTACTTTACACGGATCACATAGAGAACGTATTTGGTATTTGGATATTATCCGCATTAATGACTTAGTGAATCTTTCATGATTGGTCATGATACCTTTTAATTAAGTAGAATAGAAATGATTCTATAAAGAAGAATCAAAAGAGAAAATAAAAAATTTATGAATTTGTATTCTGAAATGCCCGTGTAGTGATTGAATCCACTGAGTAGTAAAAATTCTTAAACTTTCTTCTCGGTATGTAAGTTTTTTATATGTATTTTATCTAAATGTATACATAGGGAAAGTCGTGTGCAATGAAAAATGCAAGCACGGTTTGGGAAGGGGTCTTTTTCCTCTATTGCAACAAGAAAAAATGATCTACTTCATCCGACTAGTTCCGGGTTCGAGTCCCGGGCAACCCATACGG------AAAAAAAATCTTTCTTTTTGCCCGCTCCAATTTACAAGTTTTTTGGTGCATTTCCATTTAGTCAGATAGAGACATATTGGTTCCGGTTGGTTGACATTGGCATATAAGTCATGTTATACTGTTTAATAACAAGCCTTCTATTATCTATCTTACTTCTAGTTATAGTTAGGACGCGTGCTTGGGAGTCCTTGAAAATTTAATAAACCAAGATTTTACCATGACTGCAATTTTAGAGAGAC
>KT949578 Arthropodium cirratum  
GTACTTTTTTACGAAGATTAGGTTCAGGGTTATTAGAAGAATTCTTTACGGAAGAAGAGCAGGTTCTTTCTTTGATCTTCCCCCCAAGAACCCCTTTTACTTTACACGGATCACATAGAGAACGTATTTGGTATTTGGATATTATCCGCATTAATGACTTAGTGAATCTTTCATGATTGGTCATGATACCTTTTAATTAAGTAGAATAGAAATGATTCTATAAAGAAGAATCAAAAGAGAAAATAAAAAATTTATGAATTTGTATTCTGAAATGCCCGTGTAGTGATTGAATCCACTGAGTAGTAAAAATTCTTAAACTTTCTTCTCGGTATGTAAGTTTTTTATATGTATTTTATCTAAATGTATACATAGGGAAAGTCGTGTGCAATGAAAAATGCAAGCACGGTTTGGGAAGGGGTCTTTTTCCTCTATTGCAACAAGAAAAAATGATCTACTTCATCCGACTAGTTCCGGGTTCGAGTCCCGGGCAACCCATACGG------AAAAAAAATCTTTCTTTTTGCCCGCTCCAATTTACAAGTTTTTTGGTGCATTTCCATTTAGTCAGATAGAGACATATTGGTTCCGGTTGGTTGACATTGGCATATAAGTCATGTTATACTGTTTAATAACAAGCCTTCTATTATCTATCTTACTTCTAGTTATAGTTAGGACGCGTGCTTGGGAGTCCTTGAAAATTTAATAAACCAAGATTTTACCATGACTGCAATTTTAGAGAGAC
>KT949579 Arthropodium cirratum  
GTACTTTTTTACGAAGATTAGGTTCAGGGTTATTAGAAGAATTCTTTACGGAAGAAGAGCAGGTTCTTTCTTTGATCTTCCCCCCAAGAACCCCTTTTACTTTACACGGATCACATAGAGAACGTATTTGGTATTTGGATATTATCCGCATTAATGACTTAGTGAATCTTTCATGATTGGTCATGATACCTTTTAATTAAGTAGAATAGAAATGATTCTATAAAGAAGAATCAAAAGAGAAAATAAAAAATTTATGAATTTGTATTCTGAAATGCCCGTGTAGTGATTGAATCCACTGAGTAGTAAAAATTCTTAAACTTTCTTCTCGGTATGTAAGTTTTTTATATGTATTTTATCTAAATGTATACATAGGGAAAGTCGTGTGCAATGAAAAATGCAAGCACGGTTTGGGAAGGGGTCTTTTTCCTCTATTGCAACAAGAAAAAATGATCTACTTCATCCGACTAGTTCCGGGTTCGAGTCCCGGGCAACCCATACGG------AAAAAAAATCTTTCTTTTTGCCCGCTCCAATTTACAAGTTTTTTGGTGCATTTCCATTTAGTCAGATAGAGACATATTGGTTCCGGTTGGTTGACATTGGCATATAAGTCATGTTATACTGTTTAATAACAAGCCTTCTATTATCTATCTTACTTCTAGTTATAGTTAGGACGCGTGCTTGGGAGTCCTTGAAAATTTAATAAACCAAGATTTTACCATGACTGCAATTTTAGAGAGAC
>KT949580 Arthropodium cirratum  
GTACTTTTTTACGAAGATTAGGTTCAGGGTTATTAGAAGAATTCTTTACGGAAGAAGAGCAGGTTCTTTCTTTGATCTTCCCCCCAAGAACCCCTTTTACTTTACACGGATCACATAGAGAACGTATTTGGTATTTGGATATTATCCGCATTAATGACTTAGTGAATCTTTCATGATTGGTCATGATACCTTTTAATTAAGTAGAATAGAAATGATTCTATAAAGAAGAATCAAAAGAGAAAATAAAAAATTTATGAATTTGTATTCTGAAATGCCCGTGTAGTGATTGAATCCACTGAGTAGTAAAAATTCTTAAACTTTCTTCTCGGTATGTAAGTTTTTTATATGTATTTTATCTAAATGTATACATAGGGAAAGTCGTGTGCAATGAAAAATGCAAGCACGGTTTGGGAAGGGGTCTTTTTCCTCTATTGCAACAAGAAAAAATGATCTACTTCATCCGACTAGTTCCGGGTTCGAGTCCCGGGCAACCCATACGG------AAAAAAAATCTTTCTTTTTGCCCGCTCCAATTTACAAGTTTTTTGGTGCATTTCCATTTAGTCAGATAGAGACATATTGGTTCCGGTTGGTTGACATTGGCATATAAGTCATGTTATACTGTTTAATAACAAGCCTTCTATTATCTATCTTACTTCTAGTTATAGTTAGGACGCGTGCTTGGGAGTCCTTGAAAATTTAATAAACCAAGATTTTACCATGACTGCAATTTTAGAGAGAC
>KT949581 Arthropodium cirratum 
GTACTTTTTTACGAAGATTAGGTTCAGGGTTATTAGAAGAATTCTTTACGGAAGAAGAGCAGGTTCTTTCTTTGATCTTCCCCCCAAGAACCCCTTTTACTTTACACGGATCACATAGAGAACGTATTTGGTATTTGGATATTATCCGCATTAATGACTTAGTGAATCTTTCATGATTGGTCATGATACCTTTTAATTAAGTAGAATAGAAATGATTCTATAAAGAAGAATCAAAAGAGAAAATAAAAAATTTATGAATTTGTATTCTGAAATGCCCGTGTAGTGATTGAATCCACTGAGTAGTAAAAATTCTTAAACTTTCTTCTCGGTATGTAAGTTTTTTATATGTATTTTATCTAAATGTATACATAGGGAAAGTCGTGTGCAATGAAAAATGCAAGCACGGTTTGGGAAGGGGTCTTTTTCCTCTATTGCAACAAGAAAAAATGATCTACTTCATCCGACTAGTTCCGGGTTCGAGTCCCGGGCAACCCATACGG------AAAAAAAATCTTTCTTTTTGCCCGCTCCAATTTACAAGTTTTTTGGTGCATTTCCATTTAGTCAGATAGAGACATATTGGTTCCGGTTGGTTGACATTGGCATATAAGTCATGTTATACTGTTTAATAACAAGCCTTCTATTATCTATCTTACTTCTAGTTATAGTTAGGACGCGTGCTTGGGAGTCCTTGAAAATTTAATAAACCAAGATTTTACCATGACTGCAATTTTAGAGAGAC
>KT949582 Arthropodium cirratum 
GTACTTTTTTACGAAGATTAGGTTCAGGGTTATTAGAAGAATTCTTTACGGAAGAAGAGCAGGTTCTTTCTTTGATCTTCCCCCCAAGAACCCCTTTTACTTTACACGGATCACATAGAGAACGTATTTGGTATTTGGATATTATCCGCATTAATGACTTAGTGAATCTTTCATGATTGGTCATGATACCTTTTAATTAAGTAGAATAGAAATGATTCTATAAAGAAGAATCAAAAGAGAAAATAAAAAATTTATGAATTTGTATTCTGAAATGCCCGTGTAGTGATTGAATCCACTGAGTAGTAAAAATTCTTAAACTTTCTTCTCGGTATGTAAGTTTTTTATATGTATTTTATCTAAATGTATACATAGGGAAAGTCGTGTGCAATGAAAAATGCAAGCACGGTTTGGGAAGGGGTCTTTTTCCTCTATTGCAACAAGAAAAAATGATCTACTTCATCCGACTAGTTCCGGGTTCGAGTCCCGGGCAACCCATACGG------AAAAAAAATCTTTCTTTTTGCCCGCTCCAATTTACAAGTTTTTTGGTGCATTTCCATTTAGTCAGATAGAGACATATTGGTTCCGGTTGGTTGACATTGGCATATAAGTCATGTTATACTGTTTAATAACAAGCCTTCTATTATCTATCTTACTTCTAGTTATAGTTAGGACGCGTGCTTGGGAGTCCTTGAAAATTTAATAAACCAAGATTTTACCATGACTGCAATTTTAGAGAGAC
>KT949583 Arthropodium cirratum  
GTACTTTTTTACGAAGATTAGGTTCAGGGTTATTAGAAGAATTCTTTACGGAAGAAGAGCAGGTTCTTTCTTTGATCTTCCCCCCAAGAACCCCTTTTACTTTACACGGATCACATAGAGAACGTATTTGGTATTTGGATATTATCCGCATTAATGACTTAGTGAATCTTTCATGATTGGTCATGATACCTTTTAATTAAGTAGAATAGAAATGATTCTATAAAGAAGAATCAAAAGAGAAAATAAAAAATTTATGAATTTGTATTCTGAAATGCCCGTGTAGTGATTGAATCCACTGAGTAGTAAAAATTCTTAAACTTTCTTCTCGGTATGTAAGTTTTTTATATGTATTTTATCTAAATGTATACATAGGGAAAGTCGTGTGCAATGAAAAATGCAAGCACGGTTTGGGAAGGGGTCTTTTTCCTCTATTGCAACAAGAAAAAATGATCTACTTCATCCGACTAGTTCCGGGTTCGAGTCCCGGGCAACCCATACGG------AAAAAAAATCTTTCTTTTTGCCCGCTCCAATTTACAAGTTTTTTGGTGCATTTCCATTTAGTCAGATAGAGACATATTGGTTCCGGTTGGTTGACATTGGCATATAAGTCATGTTATACTGTTTAATAACAAGCCTTCTATTATCTATCTTACTTCTAGTTATAGTTAGGACGCGTGCTTGGGAGTCCTTGAAAATTTAATAAACCAAGATTTTACCATGACTGCAATTTTAGAGAGAC
>KT949584 Arthropodium cirratum 
GTACTTTTTTACGAAGATTAGGTTCAGGGTTATTAGAAGAATTCTTTACGGAAGAAGAGCAGGTTCTTTCTTTGATCTTCCCCCCAAGAACCCCTTTTACTTTACACGGATCACATAGAGAACGTATTTGGTATTTGGATATTATCCGCATTAATGACTTAGTGAATCTTTCATGATTGGTCATGATACCTTTTAATTAAGTAGAATAGAAATGATTCTATAAAGAAGAATCAAAAGAGAAAATAAAAAATTTATGAATTTGTATTCTGAAATGCCCGTGTAGTGATTGAATCCACTGAGTAGTAAAAATTCTTAAACTTTCTTCTCGGTATGTAAGTTTTTTATATGTATTTTATCTAAATGTATACATAGGGAAAGTCGTGTGCAATGAAAAATGCAAGCACGGTTTGGGAAGGGGTCTTTTTCCTCTATTGCAACAAGAAAAAATGATCTACTTCATCCGACTAGTTCCGGGTTCGAGTCCCGGGCAACCCATACGG------AAAAAAAATCTTTCTTTTTGCCCGCTCCAATTTACAAGTTTTTTGGTGCATTTCCATTTAGTCAGATAGAGACATATTGGTTCCGGTTGGTTGACATTGGCATATAAGTCATGTTATACTGTTTAATAACAAGCCTTCTATTATCTATCTTACTTCTAGTTATAGTTAGGACGCGTGCTTGGGAGTCCTTGAAAATTTAATAAACCAAGATTTTACCATGACTGCAATTTTAGAGAGAC
>KT949585 Arthropodium cirratum  
GTACTTTTTTACGAAGATTAGGTTCAGGGTTATTAGAAGAATTCTTTACGGAAGAAGAGCAGGTTCTTTCTTTGATCTTCCCCCCAAGAACCCCTTTTACTTTACACGGATCACATAGAGAACGTATTTGGTATTTGGATATTATCCGCATTAATGACTTAGTGAATCTTTCATGATTGGTCATGATACCTTTTAATTAAGTAGAATAGAAATGATTCTATAAAGAAGAATCAAAAGAGAAAATAAAAAATTTATGAATTTGTATTCTGAAATGCCCGTGTAGTGATTGAATCCACTGAGTAGTAAAAATTCTTAAACTTTCTTCTCGGTATGTAAGTTTTTTATATGTATTTTATCTAAATGTATACATAGGGAAAGTCGTGTGCAATGAAAAATGCAAGCACGGTTTGGGAAGGGGTCTTTTTCCTCTATTGCAACAAGAAAAAATGATCTACTTCATCCGACTAGTTCCGGGTTCGAGTCCCGGGCAACCCATACGG------AAAAAAAATCTTTCTTTTTGCCCGCTCCAATTTACAAGTTTTTTGGTGCATTTCCATTTAGTCAGATAGAGACATATTGGTTCCGGTTGGTTGACATTGGCATATAAGTCATGTTATACTGTTTAATAACAAGCCTTCTATTATCTATCTTACTTCTAGTTATAGTTAGGACGCGTGCTTGGGAGTCCTTGAAAATTTAATAAACCAAGATTTTACCATGACTGCAATTTTAGAGAGAC
>KT949586 Arthropodium cirratum 
GTACTTTTTTACGAAGATTAGGTTCAGGGTTATTAGAAGAATTCTTTACGGAAGAAGAGCAGGTTCTTTCTTTGATCTTCCCCCCAAGAACCCCTTTTACTTTACACGGATCACATAGAGAACGTATTTGGTATTTGGATATTATCCGCATTAATGACTTAGTGAATCTTTCATGATTGGTCATGATACCTTTTAATTAAGTAGAATAGAAATGATTCTATAAAGAAGAATCAAAAGAGAAAATAAAAAATTTATGAATTTGTATTCTGAAATGCCCGTGTAGTGATTGAATCCACTGAGTAGTAAAAATTCTTAAACTTTCTTCTCGGTATGTAAGTTTTTTATATGTATTTTATCTAAATGTATACATAGGGAAAGTCGTGTGCAATGAAAAATGCAAGCACGGTTTGGGAAGGGGTCTTTTTCCTCTATTGCAACAAGAAAAAATGATCTACTTCATCCGACTAGTTCCGGGTTCGAGTCCCGGGCAACCCATACGG------AAAAAAAATCTTTCTTTTTGCCCGCTCCAATTTACAAGTTTTTTGGTGCATTTCCATTTAGTCAGATAGAGACATATTGGTTCCGGTTGGTTGACATTGGCATATAAGTCATGTTATACTGTTTAATAACAAGCCTTCTATTATCTATCTTACTTCTAGTTATAGTTAGGACGCGTGCTTGGGAGTCCTTGAAAATTTAATAAACCAAGATTTTACCATGACTGCAATTTTAGAGAGAC
>KT949587 Arthropodium cirratum  
GTACTTTTTTACGAAGATTAGGTTCAGGGTTATTAGAAGAATTCTTTACGGAAGAAGAGCAGGTTCTTTCTTTGATCTTCCCCCCAAGAACCCCTTTTACTTTACACGGATCACATAGAGAACGTATTTGGTATTTGGATATTATCCGCATTAATGACTTAGTGAATCTTTCATGATTGGTCATGATACCTTTTAATTAAGTAGAATAGAAATGATTCTATAAAGAAGAATCAAAAGAGAAAATAAAAAATTTATGAATTTGTATTCTGAAATGCCCGTGTAGTGATTGAATCCACTGAGTAGTAAAAATTCTTAAACTTTCTTCTCGGTATGTAAGTTTTTTATATGTATTTTATCTAAATGTATACATAGGGAAAGTCGTGTGCAATGAAAAATGCAAGCACGGTTTGGGAAGGGGTCTTTTTCCTCTATTGCAACAAGAAAAAATGATCTACTTCATCCGACTAGTTCCGGGTTCGAGTCCCGGGCAACCCATACGG------AAAAAAAATCTTTCTTTTTGCCCGCTCCAATTTACAAGTTTTTTGGTGCATTTCCATTTAGTCAGATAGAGACATATTGGTTCCGGTTGGTTGACATTGGCATATAAGTCATGTTATACTGTTTAATAACAAGCCTTCTATTATCTATCTTACTTCTAGTTATAGTTAGGACGCGTGCTTGGGAGTCCTTGAAAATTTAATAAACCAAGATTTTACCATGACTGCAATTTTAGAGAGAC
>KT949588 Arthropodium cirratum  
GTACTTTTTTACGAAGATTAGGTTCAGGGTTATTAGAAGAATTCTTTACGGAAGAAGAGCAGGTTCTTTCTTTGATCTTCCCCCCAAGAACCCCTTTTACTTTACACGGATCACATAGAGAACGTATTTGGTATTTGGATATTATCCGCATTAATGACTTAGTGAATCTTTCATGATTGGTCATGATACCTTTTAATTAAGTAGAATAGAAATGATTCTATAAAGAAGAATCAAAAGAGAAAATAAAAAATTTATGAATTTGTATTCTGAAATGCCCGTGTAGTGATTGAATCCACTGAGTAGTAAAAATTCTTAAACTTTCTTCTCGGTATGTAAGTTTTTTATATGTATTTTATCTAAATGTATACATAGGGAAAGTCGTGTGCAATGAAAAATGCAAGCACGGTTTGGGAAGGGGTCTTTTTCCTCTATTGCAACAAGAAAAAATGATCTACTTCATCCGACTAGTTCCGGGTTCGAGTCCCGGGCAACCCATACGG------AAAAAAAATCTTTCTTTTTGCCCGCTCCAATTTACAAGTTTTTTGGTGCATTTCCATTTAGTCAGATAGAGACATATTGGTTCCGGTTGGTTGACATTGGCATATAAGTCATGTTATACTGTTTAATAACAAGCCTTCTATTATCTATCTTACTTCTAGTTATAGTTAGGACGCGTGCTTGGGAGTCCTTGAAAATTTAATAAACCAAGATTTTACCATGACTGCAATTTTAGAGAGAC
>KT949589 Arthropodium cirratum 
GTACTTTTTTACGAAGATTAGGTTCAGGGTTATTAGAAGAATTCTTTACGGAAGAAGAGCAGGTTCTTTCTTTGATCTTCCCCCCAAGAACCCCTTTTACTTTACACGGATCACATAGAGAACGTATTTGGTATTTGGATATTATCCGCATTAATGACTTAGTGAATCTTTCATGATTGGTCATGATACCTTTTAATTAAGTAGAATAGAAATGATTCTATAAAGAAGAATCAAAAGAGAAAATAAAAAATTTATGAATTTGTATTCTGAAATGCCCGTGTAGTGATTGAATCCACTGAGTAGTAAAAATTCTTAAACTTTCTTCTCGGTATGTAAGTTTTTTATATGTATTTTATCTAAATGTATACATAGGGAAAGTCGTGTGCAATGAAAAATGCAAGCACGGTTTGGGAAGGGGTCTTTTTCCTCTATTGCAACAAGAAAAAATGATCTACTTCATCCGACTAGTTCCGGGTTCGAGTCCCGGGCAACCCATACGG------AAAAAAAATCTTTCTTTTTGCCCGCTCCAATTTACAAGTTTTTTGGTGCATTTCCATTTAGTCAGATAGAGACATATTGGTTCCGGTTGGTTGACATTGGCATATAAGTCATGTTATACTGTTTAATAACAAGCCTTCTATTATCTATCTTACTTCTAGTTATAGTTAGGACGCGTGCTTGGGAGTCCTTGAAAATTTAATAAACCAAGATTTTACCATGACTGCAATTTTAGAGAGAC
>KT949590 Arthropodium cirratum  
GTACTTTTTTACGAAGATTAGGTTCAGGGTTATTAGAAGAATTCTTTACGGAAGAAGAGCAGGTTCTTTCTTTGATCTTCCCCCCAAGAACCCCTTTTACTTTACACGGATCACATAGAGAACGTATTTGGTATTTGGATATTATCCGCATTAATGACTTAGTGAATCTTTCATGATTGGTCATGATACCTTTTAATTAAGTAGAATAGAAATGATTCTATAAAGAAGAATCAAAAGAGAAAATAAAAAATTTATGAATTTGCATTCTGAAATGCCCGTGTAGTGATTGAATCCACTGAGTAGTAAAAATTCTTAAACTTTCTTCTCGGTATGTAAGTTTTTTATATGTATTTTATCTAAATGTATACATAGGGAAAGTCGTGTGCAATGAAAAATGCAAGCACGGTTTGGGAAGGGGTCTTTTTCCTCTATTGCAACAAGAAAAAATGATCTACTTCATCCGACTAGTTCCGGGTTCGAGTCCCGGGCAACCCATACGG-----AAAAAAAAATCTTTCTTTTTGCCCGCTCCAATTTACAAGTTTTTTGGTGCATTTCCATTTAGTCAGATAGAGACATATTGGTTCCGGTTGGTTGACATTGGCATATAAGTCATGTTATACTGTTTAATAACAAGCCTTCTATTATCTATCTTACTTCTAGTTATAGTTAGGACGCGTGCTTGGGAGTCCTTGAAAATTTAATAAACCAAGATTTTACCATGACTGCAATTTTAGAGAGAC
>KT949591 Arthropodium cirratum   
GTACTTTTTTACGAAGATTAGGTTCAGGGTTATTAGAAGAATTCTTTACGGAAGAAGAGCAGGTTCTTTCTTTGATCTTCCCCCCAAGAACCCCTTTTACTTTACACGGATCACATAGAGAACGTATTTGGTATTTGGATATTATCCGCATTAATGACTTAGTGAATCTTTCATGATTGGTCATGATACCTTTTAATTAAGTAGAATAGAAATGATTCTATAAAGAAGAATCAAAAGAGAAAATAAAAAATTTATGAATTTGCATTCTGAAATGCCCGTGTAGTGATTGAATCCACTGAGTAGTAAAAATTCTTAAACTTTCTTCTCGGTATGTAAGTTTTTTATATGTATTTTATCTAAATGTATACATAGGGAAAGTCGTGTGCAATGAAAAATGCAAGCACGGTTTGGGAAGGGGTCTTTTTCCTCTATTGCAACAAGAAAAAATGATCTACTTCATCCGACTAGTTCCGGGTTCGAGTCCCGGGCAACCCATACGG-----AAAAAAAAATCTTTCTTTTTGCCCGCTCCAATTTACAAGTTTTTTGGTGCATTTCCATTTAGTCAGATAGAGACATATTGGTTCCGGTTGGTTGACATTGGCATATAAGTCATGTTATACTGTTTAATAACAAGCCTTCTATTATCTATCTTACTTCTAGTTATAGTTAGGACGCGTGCTTGGGAGTCCTTGAAAATTTAATAAACCAAGATTTTACCATGACTGCAATTTTAGAGAGAC
>KT949592 Arthropodium cirratum   
GTACTTTTTTACGAAGATTAGGTTCAGGGTTATTAGAAGAATTCTTTACGGAAGAAGAGCAGGTTCTTTCTTTGATCTTCCCCCCAAGAACCCCTTTTACTTTACACGGATCACATAGAGAACGTATTTGGTATTTGGATATTATCCGCATTAATGACTTAGTGAATCTTTCATGATTGGTCATGATACCTTTTAATTAAGTAGAATAGAAATGATTCTATAAAGAAGAATCAAAAGAGAAAATAAAAAATTTATGAATTTGCATTCTGAAATGCCCGTGTAGTGATTGAATCCACTGAGTAGTAAAAATTCTTAAACTTTCTTCTCGGTATGTAAGTTTTTTATATGTATTTTATCTAAATGTATACATAGGGAAAGTCGTGTGCAATGAAAAATGCAAGCACGGTTTGGGAAGGGGTCTTTTTCCTCTATTGCAACAAGAAAAAATGATCTACTTCATCCGACTAGTTCCGGGTTCGAGTCCCGGGCAACCCATACGG-----AAAAAAAAATCTTTCTTTTTGCCCGCTCCAATTTACAAGTTTTTTGGTGCATTTCCATTTAGTCAGATAGAGACATATTGGTTCCGGTTGGTTGACATTGGCATATAAGTCATGTTATACTGTTTAATAACAAGCCTTCTATTATCTATCTTACTTCTAGTTATAGTTAGGACGCGTGCTTGGGAGTCCTTGAAAATTTAATAAACCAAGATTTTACCATGACTGCAATTTTAGAGAGAC
>KT949593 Arthropodium cirratum  
GTACTTTTTTACGAAGATTAGGTTCAGGGTTATTAGAAGAATTCTTTACGGAAGAAGAGCAGGTTCTTTCTTTGATCTTCCCCCCAAGAACCCCTTTTACTTTACACGGATCACATAGAGAACGTATTTGGTATTTGGATATTATCCGCATTAATGACTTAGTGAATCTTTCATGATTGGTCATGATACCTTTTAATTAAGTAGAATAGAAATGATTCTATAAAGAAGAATCAAAAGAGAAAATAAAAAATTTATGAATTTGCATTCTGAAATGCCCGTGTAGTGATTGAATCCACTGAGTAGTAAAAATTCTTAAACTTTCTTCTCGGTATGTAAGTTTTTTATATGTATTTTATCTAAATGTATACATAGGGAAAGTCGTGTGCAATGAAAAATGCAAGCACGGTTTGGGAAGGGGTCTTTTTCCTCTATTGCAACAAGAAAAAATGATCTACTTCATCCGACTAGTTCCGGGTTCGAGTCCCGGGCAACCCATACGG-----AAAAAAAAATCTTTCTTTTTGCCCGCTCCAATTTACAAGTTTTTTGGTGCATTTCCATTTAGTCAGATAGAGACATATTGGTTCCGGTTGGTTGACATTGGCATATAAGTCATGTTATACTGTTTAATAACAAGCCTTCTATTATCTATCTTACTTCTAGTTATAGTTAGGACGCGTGCTTGGGAGTCCTTGAAAATTGAATAAACCAAGATTTTACCATGACTGCAATTTTAGAGAGAC
>KT949594 Arthropodium cirratum  
GTACTTTTTTACGAAGATTAGGTTCAGGGTTATTAGAAGAATTCTTTACGGAAGAAGAGCAGGTTCTTTCTTTGATCTTCCCCCCAAGAACCCCTTTTACTTTACACGGATCACATAGAGAACGTATTTGGTATTTGGATATTATCCGCATTAATGACTTAGTGAATCTTTCATGATTGGTCATGATACCTTTTAATTAAGTAGAATAGAAATGATTCTATAAAGAAGAATCAAAAGAGAAAATAAAAAATTTATGAATTTGCATTCTGAAATGCCCGTGTAGTGATTGAATCCACTGAGTAGTAAAAATTCTTAAACTTTCTTCTCGGTATGTAAGTTTTTTATATGTATTTTATCTAAATGTATACATAGGGAAAGTCGTGTGCAATGAAAAATGCAAGCACGGTTTGGGAAGGGGTCTTTTTCCTCTATTGCAACAAGAAAAAATGATCTACTTCATCCGACTAGTTCCGGGTTCGAGTCCCGGGCAACCCATACGG-----AAAAAAAAATCTTTCTTTTTGCCCGCTCCAATTTACAAGTTTTTTGGTGCATTTCCATTTAGTCAGATAGAGACATATTGGTTCCGGTTGGTTGACATTGGCATATAAGTCATGTTATACTGTTTAATAACAAGCCTTCTATTATCTATCTTACTTCTAGTTATAGTTAGGACGCGTGCTTGGGAGTCCTTGAAAATTGAATAAACCAAGATTTTACCATGACTGCAATTTTAGAGAGAC
>KT949595 Arthropodium cirratum  
GTACTTTTTTACGAAGATTAGGTTCAGGGTTATTAGAAGAATTCTTTACGGAAGAAGAGCAGGTTCTTTCTTTGATCTTCCCCCCAAGAACCCCTTTTACTTTACACGGATCACATAGAGAACGTATTTGGTATTTGGATATTATCCGCATTAATGACTTAGTGAATCTTTCATGATTGGTCATGATACCTTTTAATTAAGTAGAATAGAAATGATTCTATAAAGAAGAATCAAAAGAGAAAATAAAAAATTTATGAATTTGCATTCTGAAATGCCCGTGTAGTGATTGAATCCACTGAGTAGTAAAAATTCTTAAACTTTCTTCTCGGTATGTAAGTTTTTTATATGTATTTTATCTAAATGTATACATAGGGAAAGTCGTGTGCAATGAAAAATGCAAGCACGGTTTGGGAAGGGGTCTTTTTCCTCTATTGCAACAAGAAAAAATGATCTACTTCATCCGACTAGTTCCGGGTTCGAGTCCCGGGCAACCCATACGG-----AAAAAAAAATCTTTCTTTTTGCCCGCTCCAATTTACAAGTTTTTTGGTGCATTTCCATTTAGTCAGATAGAGACATATTGGTTCCGGTTGGTTGACATTGGCATATAAGTCATGTTATACTGTTTAATAACAAGCCTTCTATTATCTATCTTACTTCTAGTTATAGTTAGGACGCGTGCTTGGGAGTCCTTGAAAATTGAATAAACCAAGATTTTACCATGACTGCAATTTTAGAGAGAC
>KT949596 Arthropodium cirratum  
GTACTTTTTTACGAAGATTAGGTTCAGGGTTATTAGAAGAATTCTTTACGGAAGAAGAGCAGGTTCTTTCTTTGATCTTCCCCCCAAGAACCCCTTTTACTTTACACGGATCACATAGAGAACGTATTTGGTATTTGGATATTATCCGCATTAATGACTTAGTGAATCTTTCATGATTGGTCATGATACCTTTTAATTAAGTAGAATAGAAATGATTCTATAAAGAAGAATCAAAAGAGAAAATAAAAAATTTATGAATTTGCATTCTGAAATGCCCGTGTAGTGATTGAATCCACTGAGTAGTAAAAATTCTTAAACTTTCTTCTCGGTATGTAAGTTTTTTATATGTATTTTATCTAAATGTATACATAGGGAAAGTCGTGTGCAATGAAAAATGCAAGCACGGTTTGGGAAGGGGTCTTTTTCCTCTATTGCAACAAGAAAAAATGATCTACTTCATCCGACTAGTTCCGGGTTCGAGTCCCGGGCAACCCATACGG-----AAAAAAAAATCTTTCTTTTTGCCCGCTCCAATTTACAAGTTTTTTGGTGCATTTCCATTTAGTCAGATAGAGACATATTGGTTCCGGTTGGTTGACATTGGCATATAAGTCATGTTATACTGTTTAATAACAAGCCTTCTATTATCTATCTTACTTCTAGTTATAGTTAGGACGCGTGCTTGGGAGTCCTTGAAAATTGAATAAACCAAGATTTTACCATGACTGCAATTTTAGAGAGAC
>KT949597 Arthropodium cirratum  
GTACTTTTTTACGAAGATTAGGTTCAGGGTTATTAGAAGAATTCTTTACGGAAGAAGAGCAGGTTCTTTCTTTGATCTTCCCCCCAAGAACCCCTTTTACTTTACACGGATCACATAGAGAACGTATTTGGTATTTGGATATTATCCGCATTAATGACTTAGTGAATCTTTCATGATTGGTCATGATACCTTTTAATTAAGTAGAATAGAAATGATTCTATAAAGAAGAATCAAAAGAGAAAATAAAAAATTTATGAATTTGCATTCTGAAATGCCCGTGTAGTGATTGAATCCACTGAGTAGTAAAAATTCTTAAACTTTCTTCTCGGTATGTAAGTTTTTTATATGTATTTTATCTAAATGTATACATAGGGAAAGTCGTGTGCAATGAAAAATGCAAGCACGGTTTGGGAAGGGGTCTTTTTCCTCTATTGCAACAAGAAAAAATGATCTACTTCATCCGACTAGTTCCGGGTTCGAGTCCCGGGCAACCCATACGG-----AAAAAAAAATCTTTCTTTTTGCCCGCTCCAATTTACAAGTTTTTTGGTGCATTTCCATTTAGTCAGATAGAGACATATTGGTTCCGGTTGGTTGACATTGGCATATAAGTCATGTTATACTGTTTAATAACAAGCCTTCTATTATCTATCTTACTTCTAGTTATAGTTAGGACGCGTGCTTGGGAGTCCTTGAAAATTGAATAAACCAAGATTTTACCATGACTGCAATTTTAGAGAGAC
>KT949598 Arthropodium cirratum   
GTACTTTTTTACGAAGATTAGGTTCAGGGTTATTAGAAGAATTCTTTACGGAAGAAGAGCAGGTTCTTTCTTTGATCTTCCCCCCAAGAACCCCTTTTACTTTACACGGATCACATAGAGAACGTATTTGGTATTTGGATATTATCCGCATTAATGACTTAGTGAATCTTTCATGATTGGTCATGATACCTTTTAATTAAGTAGAATAGAAATGATTCTATAAAGAAGAATCAAAAGAGAAAATAAAAAATTTATGAATTTGCATTCTGAAATGCCCGTGTAGTGATTGAATCCACTGAGTAGTAAAAATTCTTAAACTTTCTTCTCGGTATGTAAGTTTTTTATATGTATTTTATCTAAATGTATACATAGGGAAAGTCGTGTGCAATGAAAAATGCAAGCACGGTTTGGGAAGGGGTCTTTTTCCTCTATTGCAACAAGAAAAAATGATCTACTTCATCCGACTAGTTCCGGGTTCGAGTCCCGGGCAACCCATACGG-----AAAAAAAAATCTTTCTTTTTGCCCGCTCCAATTTACAAGTTTTTTGGTGCATTTCCATTTAGTCAGATAGAGACATATTGGTTCCGGTTGGTTGACATTGGCATATAAGTCATGTTATACTGTTTAATAACAAGCCTTCTATTATCTATCTTACTTCTAGTTATAGTTAGGACGCGTGCTTGGGAGTCCTTGAAAATTGAATAAACCAAGATTTTACCATGACTGCAATTTTAGAGAGAC
>KT949599 Arthropodium cirratum  
GTACTTTTTTACGAAGATTAGGTTCAGGGTTATTAGAAGAATTCTTTACAGAAGAAGAGCAGGTTCTTTCTTTGATCTTCCCCCCAAGAACCCCTTTTACTTTACACGGATCACATAGAGAACGTATTTGGTATTTGGATATTATCCGCATTAATGACTTAGTGAATCTTTCATGATTGGTCATGATACCTTTTAATTAAGTAGAATAGAAATGATTCTATAAAGAAGAATCAAAAGAGAAAATAAAAAATTTATGAATTTGCATTCTGAAATGCCCGTGTAGTGATTGAATCCACTGAGTAGTAAAAATTCTTAAACTTTCTTCTCGGTATGTAAGTTTTTTATATGTATTTTATCTAAATGTATACATAGGGAAAGTCGTGTGCAATGAAAAATGCAAGCACGGTTTGGGAAGGGGTCTTTTTCCTCTATTGCAACAAGAAAAAATGATCTACTTCATCCGACTAGTTCCGGGTTCGAGTCCCGGGCAACCCATACGG-----AAAAAAAAATCTTTCTTTTTGCCCGCTCCAATTTACAAGTTTTTTGGTGCATTTCCATTTAGTCAGATAGAGACATATTGGTTCCGGTTGGTTGACATTGGCATATAAGTCATGTTATACTGTTTAATAACAAGCCTTCTATTATCTATCTTACTTCTAGTTATAGTTAGGACGCGTGCTTGGGAGTCCTTGAAAATTTAATAAACCAAGATTTTACCATGACTGCAATTTTAGAGAGAC
>KT949600 Arthropodium cirratum  
GTACTTTTTTACGAAGATTAGGTTCAGGGTTATTAGAAGAATTCTTTACAGAAGAAGAGCAGGTTCTTTCTTTGATCTTCCCCCCAAGAACCCCTTTTACTTTACACGGATCACATAGAGAACGTATTTGGTATTTGGATATTATCCGCATTAATGACTTAGTGAATCTTTCATGATTGGTCATGATACCTTTTAATTAAGTAGAATAGAAATGATTCTATAAAGAAGAATCAAAAGAGAAAATAAAAAATTTATGAATTTGCATTCTGAAATGCCCGTGTAGTGATTGAATCCACTGAGTAGTAAAAATTCTTAAACTTTCTTCTCGGTATGTAAGTTTTTTATATGTATTTTATCTAAATGTATACATAGGGAAAGTCGTGTGCAATGAAAAATGCAAGCACGGTTTGGGAAGGGGTCTTTTTCCTCTATTGCAACAAGAAAAAATGATCTACTTCATCCGACTAGTTCCGGGTTCGAGTCCCGGGCAACCCATACGG-----AAAAAAAAATCTTTCTTTTTGCCCGCTCCAATTTACAAGTTTTTTGGTGCATTTCCATTTAGTCAGATAGAGACATATTGGTTCCGGTTGGTTGACATTGGCATATAAGTCATGTTATACTGTTTAATAACAAGCCTTCTATTATCTATCTTACTTCTAGTTATAGTTAGGACGCGTGCTTGGGAGTCCTTGAAAATTTAATAAACCAAGATTTTACCATGACTGCAATTTTAGAGAGAC
>KT949601 Arthropodium cirratum 
GTACTTTTTTACGAAGATTAGGTTCAGGGTTATTAGAAGAATTCTTTACGGAAGAAGAGCAGGTTCTTTCTTTGATCTTCCCCCCAAGAACCCCTTTTACTTTACACGGATCACATAGAGAACGTATTTGGTATTTGGATATTATCCGCATTAATGACTTAGTGAATCTTTCATGATTGGTCATGATACCTTTTAATTAAGTAGAATAGAAATGATTCTATAAAGAAGAATCAAAAGAGAAAATAAAAAATTTATGAATTTGCATTCTGAAATGCCCGTGTAGTGATTGAATCCACTGAGTAGTAAAAATTCTTAAACTTTCTTCTCGGTATGTAAGTTTTTTATATGTATTTTATCTAAATGTATACATAGGGAAAGTCGTGTGCAATGAAAAATGCAAGCACGGTTTGGGAAGGGGTCTTTTTCCTCTATTGCAACAAGAAAAAATGATCTACTTCATCCGACTAGTTCCGGGTTCGAGTCCCGGGCAACCCATACGG-----AAAAAAAAATCTTTCTTTTTGCCCGCTCCAATTTACAAGTTTTTTGGTGCATTTCCATTTAGTCAGATAGAGACATATTGGTTCCGGTTGGTTGACATTGGCATATAAGTCATGTTATACTGTTTAATAACAAGCCTTCTATTATCTATCTTACTTCTAGTTATAGTTAGGACGCGTGCTTGGGAGTCCTTGAAAATTGAATAAACCAAGATTTTACCATGACTGCAATTTTAGAGAGAC
>KT949602 Arthropodium cirratum
GTACTTTTTTACGAAGATTAGGTTCAGGGTTATTAGAAGAATTCTTTACGGAAGAAGAGCAGGTTCTTTCTTTGATCTTCCCCCCAAGAACCCCTTTTACTTTACACGGATCACATAGAGAACGTATTTGGTATTTGGATATTATCCGCATTAATGACTTAGTGAATCTTTCATGATTGGTCATGATACCTTTTAATTAAGTAGAATAGAAATGATTCTATAAAGAAGAATCAAAAGAGAAAATAAAAAATTTATGAATTTGCATTCTGAAATGCCCGTGTAGTGATTGAATCCACTGAGTAGTAAAAATTCTTAAACTTTCTTCTCGGTATGTAAGTTTTTTATATGTATTTTATCTAAATGTATACATAGGGAAAGTCGTGTGCAATGAAAAATGCAAGCACGGTTTGGGAAGGGGTCTTTTTCCTCTATTGCAACAAGAAAAAATGATCTACTTCATCCGACTAGTTCCGGGTTCGAGTCCCGGGCAACCCATACGG-----AAAAAAAAATCTTTCTTTTTGCCCGCTCCAATTTACAAGTTTTTTGGTGCATTTCCATTTAGTCAGATAGAGACATATTGGTTCCGGTTGGTTGACATTGGCATATAAGTCATGTTATACTGTTTAATAACAAGCCTTCTATTATCTATCTTACTTCTAGTTATAGTTAGGACGCGTGCTTGGGAGTCCTTGAAAATTGAATAAACCAAGATTTTACCATGACTGCAATTTTAGAGAGAC
>KT949603 Arthropodium cirratum 
GTACTTTTTTACGAAGATTAGGTTCAGGGTTATTAGAAGAATTCTTTACGGAAGAAGAGCAGGTTCTTTCTTTGATCTTCCCCCCAAGAACCCCTTTGACTTTACACGGATCACATAGAGAACGTATTTGGTATTTGGATATTATCCGCATTAATGACTTAGTGAATCTTTCATGATTGGTCATGATACCTTTTAATTAAGTAGAATAGAAATGATTCTATAAAGAAGAATCAAAAGAGAAAATAAAAAATTTATGAATTTGCATTCTGAAATGCCCGTGTAGTGATTGAATCCACTGAGTAGTAAAAATTCTTAAACTTTCTTCTCGGTATGTAAGTTTTTTATATGTATTTTATCTAAATGTATACATAGGGAAAGTCGTGTGCAATGAAAAATGCAAGCACGGTTTGGGAAGGGGTCTTTTTCCTCTATTGCAACAAGAAAAAATGATCTACTTCATCCGACTAGTTCCGGGTTCGAGTCCCGGGCAACCCATACGG-----AAAAAAAAATCTTTCTTTTTGCCCGCTCCAATTTACAAGTTTTTTGGTGCATTTCCATTTAGTCAGATAGAGACATATTGGTTCCGGTTGGTTGACATTGGCATATAAGTCATGTTATACTGTTTAATAACAAGCCTTCTATTATCTATCTTACTTCTAGTTATAGTTAGGACGCGTGCTTGGGAGTCCTTGAAAATTGAATAAACCAAGATTTTACCATGACTGCAATTTTAGAGAGAC
>KT949604 Arthropodium cirratum
GTACTTTTTTACGAAGATTAGGTTCAGGGTTATTAGAAGAATTCTTTACGGAAGAAGAGCAGGTTCTTTCTTTGATCTTCCCCCCAAGAACCCCTTTGACTTTACACGGATCACATAGAGAACGTATTTGGTATTTGGATATTATCCGCATTAATGACTTAGTGAATCTTTCATGATTGGTCATGATACCTTTTAATTAAGTAGAATAGAAATGATTCTATAAAGAAGAATCAAAAGAGAAAATAAAAAATTTATGAATTTGCATTCTGAAATGCCCGTGTAGTGATTGAATCCACTGAGTAGTAAAAATTCTTAAACTTTCTTCTCGGTATGTAAGTTTTTTATATGTATTTTATCTAAATGTATACATAGGGAAAGTCGTGTGCAATGAAAAATGCAAGCACGGTTTGGGAAGGGGTCTTTTTCCTCTATTGCAACAAGAAAAAATGATCTACTTCATCCGACTAGTTCCGGGTTCGAGTCCCGGGCAACCCATACGG-----AAAAAAAAATCTTTCTTTTTGCCCGCTCCAATTTACAAGTTTTTTGGTGCATTTCCATTTAGTCAGATAGAGACATATTGGTTCCGGTTGGTTGACATTGGCATATAAGTCATGTTATACTGTTTAATAACAAGCCTTCTATTATCTATCTTACTTCTAGTTATAGTTAGGACGCGTGCTTGGGAGTCCTTGAAAATTGAATAAACCAAGATTTTACCATGACTGCAATTTTAGAGAGAC
>KT949605 Arthropodium cirratum
GTACTTTTTTACGAAGATTAGGTTCAGGGTTATTAGAAGAATTCTTTACGGAAGAAGAGCAGGTTCTTTCTTTGATCTTCCCCCCAAGAACCCCTTTTACTTTACACGGATCACATAGAGAACGTATTTGGTATTTGGATATTATCCGCATTAATGACTTAGTGAATCTTTCATGATTGGTCATGATACCTTTTAATTAAGTAGAATAGAAATGATTCTATAAAGAAGAATCAAAAGAGAAAATAAAAAATTTATGAATTTGCATTCTGAAATGCCCGTGTAGTGATTGAATCCACTGAGTAGTAAAAATTCTTAAACTTTCTTCTCGGTATGTAAGTTTTTTATATGTATTTTATCTAAATGTATACATAGGGAAAGTCGTGTGCAATGAAAAATGCAAGCACGGTTTGGGAAGGGGTCTTTTTCCTCTATTGCAACAAGAAAAAATGATCTACTTCATCCGACTAGTTCCGGGTTCGAGTCCCGGGCAACCCATACGG-----AAAAAAAAATCTTTCTTTTTGCCCGCTCCAATTTACAAGTTTTTTGGTGCATTTCCATTTAGTCAGATAGAGACATATTGGTTCCGGTTGGTTGACATTGGCATATAAGTCATGTTATACTGTTTAATAACAAGCCTTCTATTATCTATCTTACTTCTAGTTATAGTTAGGACGCGTGCTTGGGAGTCCTTGAAAATTTAATAAACCAAGATTTTACCATGACTGCAATTTTAGAGAGAC
>KT949606 Arthropodium cirratum
GTACTTTTTTACGAAGATTAGGTTCAGGGTTATTAGAAGAATTCTTTACGGAAGAAGAGCAGGTTCTTTCTTTGATCTTCCCCCCAAGAACCCCTTTTACTTTACACGGATCACATAGAGAACGTATTTGGTATTTGGATATTATCCGCATTAATGACTTAGTGAATCTTTCATGATTGGTCATGATACCTTTTAATTAAGTAGAATAGAAATGATTCTATAAAGAAGAATCAAAAGAGAAAATAAAAAATTTATGAATTTGCATTCTGAAATGCCCGTGTAGTGATTGAATCCACTGAGTAGTAAAAATTCTTAAACTTTCTTCTCGGTATGTAAGTTTTTTATATGTATTTTATCTAAATGTATACATAGGGAAAGTCGTGTGCAATGAAAAATGCAAGCACGGTTTGGGAAGGGGTCTTTTTCCTCTATTGCAACAAGAAAAAATGATCTACTTCATCCGACTAGTTCCGGGTTCGAGTCCCGGGCAACCCATACGG-----AAAAAAAAATCTTTCTTTTTGCCCGCTCCAATTTACAAGTTTTTTGGTGCATTTCCATTTAGTCAGATAGAGACATATTGGTTCCGGTTGGTTGACATTGGCATATAAGTCATGTTATACTGTTTAATAACAAGCCTTCTATTATCTATCTTACTTCTAGTTATAGTTAGGACGCGTGCTTGGGAGTCCTTGAAAATTTAATAAACCAAGATTTTACCATGACTGCAATTTTAGAGAGAC
>KT949607 Arthropodium cirratum 
GTACTTTTTTACGAAGATTAGGTTCAGGGTTATTAGAAGAATTCTTTACGGAAGAAGAGCAGGTTCTTTCTTTGATCTTCCCCCCAAGAACCCCTTTTACTTTACACGGATCACATAGAGAACGTATTTGGTATTTGGATATTATCTGCATTAATGACTTAGTGAATCTTTCATGATTGGTCATGATACCTTTTAATTAAGTAGAATAGAAATGATTCTATAAAGAAGAATCAAAAGAGAAAATAAAAAATTTATGAATTTGCATTCTGAAATGCCCGTGTAGTGATTGAATCCACTGAGTAGTAAAAATTCTTAAACTTTCTTCTCGGTATGTAAGTTTTTTATATGTATTTTATCTAAATGTATACATAGGGAAAGTCGTGTGCAATGAAAAATGCAAGCACGGTTTGGGAAGGGGTCTTTTTCCTCTATTGCAACAAGAAAAAATGATCTACTTCATCCGACTAGTTCCGGGTTCGAGTCCCGGGCAACCCATACGG-----AAAAAAAAATCTTTCTTTTTGCCCGCTCCAATTTACAAGTTTTTTGGTGCATTTCCATTTAGTCAGATAGAGACATATTGGTTCCGGTTGGTTGACATTGGCATATAAGTCATGTTATACTGTTTAATAACAAGCCTTCTATTATCTATCTTACTTCTAGTTATAGTTAGGACGCGTGCTTGGGAGTCCTTGAAAATTTAATAAACCAAGATTTTACCATGACTGCAATTTTAGAGAGAC
>KT949608 Arthropodium cirratum
GTACTTTTTTACGAAGATTAGGTTCAGGGTTATTAGAAGAATTCTTTACGGAAGAAGAGCAGGTTCTTTCTTTGATCTTCCCCCCAAGAACCCCTTTTACTTTACACGGATCACATAGAGAACGTATTTGGTATTTGGATATTATCTGCATTAATGACTTAGTGAATCTTTCATGATTGGTCATGATACCTTTTAATTAAGTAGAATAGAAATGATTCTATAAAGAAGAATCAAAAGAGAAAATAAAAAATTTATGAATTTGCATTCTGAAATGCCCGTGTAGTGATTGAATCCACTGAGTAGTAAAAATTCTTAAACTTTCTTCTCGGTATGTAAGTTTTTTATATGTATTTTATCTAAATGTATACATAGGGAAAGTCGTGTGCAATGAAAAATGCAAGCACGGTTTGGGAAGGGGTCTTTTTCCTCTATTGCAACAAGAAAAAATGATCTACTTCATCCGACTAGTTCCGGGTTCGAGTCCCGGGCAACCCATACGG-----AAAAAAAAATCTTTCTTTTTGCCCGCTCCAATTTACAAGTTTTTTGGTGCATTTCCATTTAGTCAGATAGAGACATATTGGTTCCGGTTGGTTGACATTGGCATATAAGTCATGTTATACTGTTTAATAACAAGCCTTCTATTATCTATCTTACTTCTAGTTATAGTTAGGACGCGTGCTTGGGAGTCCTTGAAAATTTAATAAACCAAGATTTTACCATGACTGCAATTTTAGAGAGAC
>KT949609 Arthropodium cirratum
GTACTTTTTTACGAAGATTAGGTTCAGGGTTATTAGAAGAATTCTTTACGGAAGAAGAGCAGGTTCTTTCTTTGATCTTCCCCCCAAGAACCCCTTTTACTTTACACGGATCACATAGAGAACGTATTTGGTATTTGGATATTATCTGCATTAATGACTTAGTGAATCTTTCATGATTGGTCATGATACCTTTTAATTAAGTAGAATAGAAATGATTCTATAAAGAAGAATCAAAAGAGAAAATAAAAAATTTATGAATTTGCATTCTGAAATGCCCGTGTAGTGATTGAATCCACTGAGTAGTAAAAATTCTTAAACTTTCTTCTCGGTATGTAAGTTTTTTATATGTATTTTATCTAAATGTATACATAGGGAAAGTCGTGTGCAATGAAAAATGCAAGCACGGTTTGGGAAGGGGTCTTTTTCCTCTATTGCAACAAGAAAAAATGATCTACTTCATCCGACTAGTTCCGGGTTCGAGTCCCGGGCAACCCATACGG-----AAAAAAAAATCTTTCTTTTTGCCCGCTCCAATTTACAAGTTTTTTGGTGCATTTCCATTTAGTCAGATAGAGACATATTGGTTCCGGTTGGTTGACATTGGCATATAAGTCATGTTATACTGTTTAATAACAAGCCTTCTATTATCTATCTTACTTCTAGTTATAGTTAGGACGCGTGCTTGGGAGTCCTTGAAAATTTAATAAACCAAGATTTTACCATGACTGCAATTTTAGAGAGAC
>KT949610 Arthropodium cirratum
GTACTTTTTTACGAAGATTAGGTTCAGGGTTATTAGAAGAATTCTTTACGGAAGAAGAGCAGGTTCTTTCTTTGATCTTCCCCCCAAGAACCCCTTTTACTTTACACGGATCACATAGAGAACGTATTTGGTATTTGGATATTATCTGCATTAATGACTTAGTGAATCTTTCATGATTGGTCATGATACCTTTTAATTAAGTAGAATAGAAATGATTCTATAAAGAAGAATCAAAAGAGAAAATAAAAAATTTATGAATTTGCATTCTGAAATGCCCGTGTAGTGATTGAATCCACTGAGTAGTAAAAATTCTTAAACTTTCTTCTCGGTATGTAAGTTTTTTATATGTATTTTATCTAAATGTATACATAGGGAAAGTCGTGTGCAATGAAAAATGCAAGCACGGTTTGGGAAGGGGTCTTTTTCCTCTATTGCAACAAGAAAAAATGATCTACTTCATCCGACTAGTTCCGGGTTCGAGTCCCGGGCAACCCATACGG-----AAAAAAAAATCTTTCTTTTTGCCCGCTCCAATTTACAAGTTTTTTGGTGCATTTCCATTTAGTCAGATAGAGACATATTGGTTCCGGTTGGTTGACATTGGCATATAAGTCATGTTATACTGTTTAATAACAAGCCTTCTATTATCTATCTTACTTCTAGTTATAGTTAGGACGCGTGCTTGGGAGTCCTTGAAAATTTAATAAACCAAGATTTTACCATGACTGCAATTTTAGAGAGAC
>KT949611 Arthropodium cirratum 
GTACTTTTTTACGAAGATTAGGTTCAGGGTTATTAGAAGAATTCTTTACGGAAGAAGAGCAGGTTCTTTCTTTGATCTTCCCCCCAAGAACCCCTTTTACTTTACACGGATCACATAGAGAACGTATTTGGTATTTGGATATTATCTGCATTAATGACTTAGTGAATCTTTCATGATTGGTCATGATACCTTTTAATTAAGTAGAATAGAAATGATTCTATAAAGAAGAATCAAAAGAGAAAATAAAAAATTTATGAATTTGCATTCTGAAATGCCCGTGTAGTGATTGAATCCACTGAGTAGTAAAAATTCTTAAACTTTCTTCTCGGTATGTAAGTTTTTTATATGTATTTTATCTAAATGTATACATAGGGAAAGTCGTGTGCAATGAAAAATGCAAGCACGGTTTGGGAAGGGGTCTTTTTCCTCTATTGCAACAAGAAAAAATGATCTACTTCATCCGACTAGTTCCGGGTTCGAGTCCCGGGCAACCCATACGG-----AAAAAAAAATCTTTCTTTTTGCCCGCTCCAATTTACAAGTTTTTTGGTGCATTTCCATTTAGTCAGATAGAGACATATTGGTTCCGGTTGGTTGACATTGGCATATAAGTCATGTTATACTGTTTAATAACAAGCCTTCTATTATCTATCTTACTTCTAGTTATAGTTAGGACGCGTGCTTGGGAGTCCTTGAAAATTTAATAAACCAAGATTTTACCATGACTGCAATTTTAGAGAGAC
>KT949612 Arthropodium cirratum 
GTACTTTTTTACGAAGATTAGGTTCAGGGTTATTAGAAGAATTCTTTACGGAAGAAGAGCAGGTTCTTTCTTTGATCTTCCCCCCAAGAACCCCTTTTACTTTACACGGATCACATAGAGAACGTATTTGGTATTTGGATATTATCTGCATTAATGACTTAGTGAATCTTTCATGATTGGTCATGATACCTTTTAATTAAGTAGAATAGAAATGATTCTATAAAGAAGAATCAAAAGAGAAAATAAAAAATTTATGAATTTGCATTCTGAAATGCCCGTGTAGTGATTGAATCCACTGAGTAGTAAAAATTCTTAAACTTTCTTCTCGGTATGTAAGTTTTTTATATGTATTTTATCTAAATGTATACATAGGGAAAGTCGTGTGCAATGAAAAATGCAAGCACGGTTTGGGAAGGGGTCTTTTTCCTCTATTGCAACAAGAAAAAATGATCTACTTCATCCGACTAGTTCCGGGTTCGAGTCCCGGGCAACCCATACGG-----AAAAAAAAATCTTTCTTTTTGCCCGCTCCAATTTACAAGTTTTTTGGTGCATTTCCATTTAGTCAGATAGAGACATATTGGTTCCGGTTGGTTGACATTGGCATATAAGTCATGTTATACTGTTTAATAACAAGCCTTCTATTATCTATCTTACTTCTAGTTATAGTTAGGACGCGTGCTTGGGAGTCCTTGAAAATTTAATAAACCAAGATTTTACCATGACTGCAATTTTAGAGAGAC
>KT949613 Arthropodium cirratum 
GTACTTTTTTACGAAGATTAGGTTCAGGGTTATTAGAAGAATTCTTTACGGAAGAAGAGCAGGTTCTTTCTTTGATCTTCCCCCCAAGAACCCCTTTTACTTTACACGGATCACATAGAGAACGTATTTGGTATTTGGATATTATCCGCATTAATGACTTAGTGAATTTTTCATGATTGGTCATGATACCTTTTAATTAAGTAGAATAGAAATGATTCTATAAAGAAGAATCAAAAGAGAAAATAAAAAATTTATGAATTTGCATTCTGAAATGCCCGTGTAGTGATTGAATCCACTGAGTAGTAAAAATTCTTAAACTTTCTTCTCGGTATGTAAGTTTTTTATATGTATTTTATCTAAATGTATACATAGGGAAAGTCGTGTGCAATGAAAAATGCAAGCACGGTTTGGGAAGGGGTCTTTTTCCTCTATTGCAACAAGAAAAAATGATCTACTTCATCCGACTAGTTCCGGGTTCGAGTCCCGGGCAACCCATACGG------AAAAAAAATCTTTCTTTTTGCCCGCTCCAATTTACAAGTTTTTTGGTGCATTTCCATTTAGTCAGATAGAGACATATTGGTTCCGGTTGGTTGACATTGGCATATAAGTCATGTTATACTGTTTAATAACAAGCCTTCTATTATCTATCTTACTTCTAGTTATAGTTAGGACGCGTGCTTGGGAGTCCTTGAAAATTGAATAAACCAAGATTTTACCATGACTGCAATTTTAGAGAGAC
>KT949614 Arthropodium cirratum
GTACTTTTTTACGAAGATTAGGTTCAGGGTTATTAGAAGAATTCTTTACGGAAGAAGAGCAGGTTCTTTCTTTGATCTTCCCCCCAAGAACCCCTTTTACTTTACACGGATCACATAGAGAACGTATTTGGTATTTGGATATTATCCGCATTAATGACTTAGTGAATTTTTCATGATTGGTCATGATACCTTTTAATTAAGTAGAATAGAAATGATTCTATAAAGAAGAATCAAAAGAGAAAATAAAAAATTTATGAATTTGCATTCTGAAATGCCCGTGTAGTGATTGAATCCACTGAGTAGTAAAAATTCTTAAACTTTCTTCTCGGTATGTAAGTTTTTTATATGTATTTTATCTAAATGTATACATAGGGAAAGTCGTGTGCAATGAAAAATGCAAGCACGGTTTGGGAAGGGGTCTTTTTCCTCTATTGCAACAAGAAAAAATGATCTACTTCATCCGACTAGTTCCGGGTTCGAGTCCCGGGCAACCCATACGG------AAAAAAAATCTTTCTTTTTGCCCGCTCCAATTTACAAGTTTTTTGGTGCATTTCCATTTAGTCAGATAGAGACATATTGGTTCCGGTTGGTTGACATTGGCATATAAGTCATGTTATACTGTTTAATAACAAGCCTTCTATTATCTATCTTACTTCTAGTTATAGTTAGGACGCGTGCTTGGGAGTCCTTGAAAATTGAATAAACCAAGATTTTACCATGACTGCAATTTTAGAGAGAC
>KT949615 Arthropodium cirratum 
GTACTTTTTTACGAAGATTAGGTTCAGGGTTATTAGAAGAATTCTTTACGGAAGAAGAGCAGGTTCTTTCTTTGATCTTCCCCCCAAGAACCCCTTTTACTTTACACGGATCACATAGAGAACGTATTTGGTATTTGGATATTATCCGCATTAATGACTTAGTGAATCTTTCATGATTGGTCATGATACCTTTTAATTAAGTAGAATAGAAATGATTCTATAAAGAAGAATCAAAAGAGAAAATAAAAAATTTATGAATTTGCATTCTGAAATGCCCGTGTAGTGATTGAATCCACTGAGTAGTAAAAATTCTTAAACTTTCTTCTCGGTATGTAAGTTTTTTATATGTATTTTATCTAAATGTATACATAGGGAAAGTCGTGTGCAATGAAAAATGCAAGCACGGTTTGGGAAGGGGTCTTTTTCCTCTATTGCAACAAGAAAAAATGATCTACTTCATCCGACTAGTTCCGGGTTCGAGTCCCGGGCAACCCATACGG-----AAAAAAAAATCTTTCTTTTTGCCCGCTCCAATTTACAAGTTTTTTGGTGCATTTCCATTTAGTCAGATAGAGACATATTGGTTCCGGTTGGTTGACATTGGCATATAAGTCATGTTATACTGTTTAATAACAAGCCTTCTATTATCTATCTTACTTCTAGTTATAGTTAGGACGCGTGCTTGGGAGTCCTTGAAAATTTAATAAACCAAGATTTTACCATGACTGCAATTTTAGAGAGAC
>KT949616 Arthropodium cirratum
GTACTTTTTTACGAAGATTAGGTTCAGGGTTATTAGAAGAATTCTTTACGGAAGAAGAGCAGGTTCTTTCTTTGATCTTCCCCCCAAGAACCCCTTTTACTTTACACGGATCACATAGAGAACGTATTTGGTATTTGGATATTATCCGCATTAATGACTTAGTGAATCTTTCATGATTGGTCATGATACCTTTTAATTAAGTAGAATAGAAATGATTCTATAAAGAAGAATCAAAAGAGAAAATAAAAAATTTATGAATTTGCATTCTGAAATGCCCGTGTAGTGATTGAATCCACTGAGTAGTAAAAATTCTTAAACTTTCTTCTCGGTATGTAAGTTTTTTATATGTATTTTATCTAAATGTATACATAGGGAAAGTCGTGTGCAATGAAAAATGCAAGCACGGTTTGGGAAGGGGTCTTTTTCCTCTATTGCAACAAGAAAAAATGATCTACTTCATCCGACTAGTTCCGGGTTCGAGTCCCGGGCAACCCATACGG-----AAAAAAAAATCTTTCTTTTTGCCCGCTCCAATTTACAAGTTTTTTGGTGCATTTCCATTTAGTCAGATAGAGACATATTGGTTCCGGTTGGTTGACATTGGCATATAAGTCATGTTATACTGTTTAATAACAAGCCTTCTATTATCTATCTTACTTCTAGTTATAGTTAGGACGCGTGCTTGGGAGTCCTTGAAAATTTAATAAACCAAGATTTTACCATGACTGCAATTTTAGAGAGAC
>KT949617 Arthropodium cirratum 
GTACTTTTTTACGAAGATTAGGTTCAGGGTTATTAGAAGAATTCTTTACGGAAGAAGAGCAGGTTCTTTCTTTGATCTTCCCCCCAAGAACCCCTTTTACTTTACACGGATCACATAGAGAACGTATTTGGTATTTGGATATTATCCGCATTAATGACTTAGTGAATTTTTCATGATTGGTCATGATACCTTTTAATTAAGTAGAATAGAAATGATTCTATAAAGAAGAATCAAAAGAGAAAATAAAAAATTTATGAATTTGCATTCTGAAATGCCCGTGTAGTGATTGAATCCACTGAGTAGTAAAAATTCTTAAACTTTCTTCTCGGTATGTAAGTTTTTTATATGTATTTTATCTAAATGTATACATAGGGAAAGTCGTGTGCAATGAAAAATGCAAGCACGGTTTGGGAAGGGGTCTTTTTCCTCTATTGCAACAAGAAAAAATGATCTACTTCATCCGACTAGTTCCGGGTTCGAGTCCCGGGCAACCCATACGG------AAAAAAAATCTTTCTTTTTGCCCGCTCCAATTTACAAGTTTTTTGGTGCATTTCCATTTAGTCAGATAGAGACATATTGGTTCCGGTTGGTTGACATTGGCATATAAGTCATGTTATACTGTTTAATAACAAGCCTTCTATTATCTATCTTACTTCTAGTTATAGTTAGGACGCGTGCTTGGGAGTCCTTGAAAATTGAATAAACCAAGATTTTACCATGACTGCAATTTTAGAGAGAC
>KT949618 Arthropodium cirratum
GTACTTTTTTACGAAGATTAGGTTCAGGGTTATTAGAAGAATTCTTTACGGAAGAAGAGCAGGTTCTTTCTTTGATCTTCCCCCCAAGAACCCCTTTTACTTTACACGGATCACATAGAGAACGTATTTGGTATTTGGATATTATCCGCATTAATGACTTAGTGAATTTTTCATGATTGGTCATGATACCTTTTAATTAAGTAGAATAGAAATGATTCTATAAAGAAGAATCAAAAGAGAAAATAAAAAATTTATGAATTTGCATTCTGAAATGCCCGTGTAGTGATTGAATCCACTGAGTAGTAAAAATTCTTAAACTTTCTTCTCGGTATGTAAGTTTTTTATATGTATTTTATCTAAATGTATACATAGGGAAAGTCGTGTGCAATGAAAAATGCAAGCACGGTTTGGGAAGGGGTCTTTTTCCTCTATTGCAACAAGAAAAAATGATCTACTTCATCCGACTAGTTCCGGGTTCGAGTCCCGGGCAACCCATACGG------AAAAAAAATCTTTCTTTTTGCCCGCTCCAATTTACAAGTTTTTTGGTGCATTTCCATTTAGTCAGATAGAGACATATTGGTTCCGGTTGGTTGACATTGGCATATAAGTCATGTTATACTGTTTAATAACAAGCCTTCTATTATCTATCTTACTTCTAGTTATAGTTAGGACGCGTGCTTGGGAGTCCTTGAAAATTGAATAAACCAAGATTTTACCATGACTGCAATTTTAGAGAGAC
>KT949619 Arthropodium cirratum
GTACTTTTTTACGAAGATTAGGTTCAGGGTTATTAGAAGAATTCTTTACGGAAGAAGAGCAGGTTCTTTCTTTGATCTTCCCCCCAAGAACCCCTTTTACTTTACACGGATCACATAGAGAACGTATTTGGTATTTGGATATTATCCGCATTAATGACTTAGTGAATTTTTCATGATTGGTCATGATACCTTTTAATTAAGTAGAATAGAAATGATTCTATAAAGAAGAATCAAAAGAGAAAATAAAAAATTTATGAATTTGCATTCTGAAATGCCCGTGTAGTGATTGAATCCACTGAGTAGTAAAAATTCTTAAACTTTCTTCTCGGTATGTAAGTTTTTTATATGTATTTTATCTAAATGTATACATAGGGAAAGTCGTGTGCAATGAAAAATGCAAGCACGGTTTGGGAAGGGGTCTTTTTCCTCTATTGCAACAAGAAAAAATGATCTACTTCATCCGACTAGTTCCGGGTTCGAGTCCCGGGCAACCCATACGG------AAAAAAAATCTTTCTTTTTGCCCGCTCCAATTTACAAGTTTTTTGGTGCATTTCCATTTAGTCAGATAGAGACATATTGGTTCCGGTTGGTTGACATTGGCATATAAGTCATGTTATACTGTTTAATAACAAGCCTTCTATTATCTATCTTACTTCTAGTTATAGTTAGGACGCGTGCTTGGGAGTCCTTGAAAATTGAATAAACCAAGATTTTACCATGACTGCAATTTTAGAGAGAC
>KT949620 Arthropodium cirratum
GTACTTTTTTACGAAGATTAGGTTCAGGGTTATTAGAAGAATTCTTTACGGAAGAAGAGCAGGTTCTTTCTTTGATCTTCCCCCCAAGAACCCCTTTTACTTTACACGGATCACATAGAGAACGTATTTGGTATTTGGATATTATCCGCATTAATGACTTAGTGAATCTTTCATGATTGGTCATGATACCTTTTAATTAAGTAGAATAGAAATGATTCTATAAAGAAGAATCAAAAGAGAAAATAAAAAATTTATGAATTTGCATTCTGAAATGCCCGTGTAGTGATTGAATCCACTGAGTAGTAAAAATTCTTAAACTTTCTTCTCGGTATGTAAGTTTTTTATATGTATTTTATCTAAATGTATACATAGGGAAAGTCGTGTGCAATGAAAAATGCAAGCACGGTTTGGGAAGGGGTCTTTTTCCTCTATTGCAACAAGAAAAAATGATCTACTTCATCCGACTAGTTCCGGGTTCGAGTCCCGGGCAACCCATACGG-----AAAAAAAAATCTTTCTTTTTGCCCGCTCCAATTTACAAGTTTTTTGGTGCATTTCCATTTAGTCAGATAGAGACATATTGGTTCCGGTTGGTTGACATTGGCATATAAGTCATGTTATACTGTTTAATAACAAGCCTTCTATTATCTATCTTACTTCTAGTTATAGTTAGGACGCGTGCTTGGGAGTCCTTGAAAATTTAATAAACCAAGATTTTACCATGACTGCAATTTTAGAGAGAC
>KT949621 Arthropodium cirratum
GTACTTTTTTACGAAGATTAGGTTCAGGGTTATTAGAAGAATTCTTTACGGAAGAAGAGCAGGTTCTTTCTTTGATCTTCCCCCCAAGAACCCCTTTTACTTTACACGGATCACATAGAGAACGTATTTGGTATTTGGATATTATCCGCATTAATGACTTAGTGAATCTTTCATGATTGGTCATGATACCTTTTAATTAAGTAGAATAGAAATGATTCTATAAAGAAGAATCAAAAGAGAAAATAAAAAATTTATGAATTTGCATTCTGAAATGCCCGTGTAGTGATTGAATCCACTGAGTAGTAAAAATTCTTAAACTTTCTTCTCGGTATGTAAGTTTTTTATATGTATTTTATCTAAATGTATACATAGGGAAAGTCGTGTGCAATGAAAAATGCAAGCACGGTTTGGGAAGGGGTCTTTTTCCTCTATTGCAACAAGAAAAAATGATCTACTTCATCCGACTAGTTCCGGGTTCGAGTCCCGGGCAACCCATACGG-----AAAAAAAAATCTTTCTTTTTGCCCGCTCCAATTTACAAGTTTTTTGGTGCATTTCCATTTAGTCAGATAGAGACATATTGGTTCCGGTTGGTTGACATTGGCATATAAGTCATGTTATACTGTTTAATAACAAGCCTTCTATTATCTATCTTACTTCTAGTTATAGTTAGGACGCGTGCTTGGGAGTCCTTGAAAATTTAATAAACCAAGATTTTACCATGACTGCAATTTTAGAGAGAC
>KT949622 Arthropodium cirratum 
GTACTTTTTTACGAAGATTAGGTTCAGGGTTATTAGAAGAATTCTTTACGGAAGAAGAGCAGGTTCTTTCTTTGATCTTCCCCCCAAGAACCCCTTTTACTTTACACGGATCACATAGAGAACGTATTTGGTATTTGGATATTATCCGCATTAATGACTTAGTGAATCTTTCATGATTGGTCATGATACCTTTTAATTAAGTAGAATAGAAATGATTCTATAAAGAAGAATCAAAAGAGAAAATAAAAAATTTATGAATTTGCATTCTGAAATGCCCGTGTAGTGATTGAATCCACTGAGTAGTAAAAATTCTTAAACTTTCTTCTCGGTATGTAAGTTTTTTATATGTATTTTATCTAAATGTATACATAGGGAAAGTCGTGTGCAATGAAAAATGCAAGCACGGTTTGGGAAGGGGTCTTTTTCCTCTATTGCAACAAGAAAAAATGATCTACTTCATCCGACTAGTTCCGGGTTCGAGTCCCGGGCAACCCATACGG-----AAAAAAAAATCTTTCTTTTTGCCCGCTCCAATTTACAAGTTTTTTGGTGCATTTCCATTTAGTCAGATAGAGACATATTGGTTCCGGTTGGTTGACATTGGCATATAAGTCATGTTATACTGTTTAATAACAAGCCTTCTATTATCTATCTTACTTCTAGTTATAGTTAGGACGCGTGCTTGGGAGTCCTTGAAAATTTAATAAACCAAGATTTTACCATGACTGCAATTTTAGAGAGAC
>KT949623 Arthropodium cirratum
GTACTTTTTTACGAAGATTAGGTTCAGGGTTATTAGAAGAATTCTTTACGGAAGAAGAGCAGGTTCTTTCTTTGATCTTCCCCCCAAGAACCCCTTTTACTTTACACGGATCACATAGAGAACGTATTTGGTATTTGGATATTATCCGCATTAATGACTTAGTGAATCTTTCATGATTGGTCATGATACCTTTTAATTAAGTAGAATAGAAATGATTCTATAAAGAAGAATCAAAAGAGAAAATAAAAAATTTATGAATTTGCATTCTGAAATGCCCGTGTAGTGATTGAATCCACTGAGTAGTAAAAATTCTTAAACTTTCTTCTCGGTATGTAAGTTTTTTATATGTATTTTATCTAAATGTATACATAGGGAAAGTCGTGTGCAATGAAAAATGCAAGCACGGTTTGGGAAGGGGTCTTTTTCCTCTATTGCAACAAGAAAAAATGATCTACTTCATCCGACTAGTTCCGGGTTCGAGTCCCGGGCAACCCATACGG-----AAAAAAAAATCTTTCTTTTTGCCCGCTCCAATTTACAAGTTTTTTGGTGCATTTCCATTTAGTCAGATAGAGACATATTGGTTCCGGTTGGTTGACATTGGCATATAAGTCATGTTATACTGTTTAATAACAAGCCTTCTATTATCTATCTTACTTCTAGTTATAGTTAGGACGCGTGCTTGGGAGTCCTTGAAAATTTAATAAACCAAGATTTTACCATGACTGCAATTTTAGAGAGAC
>KT949624 Arthropodium cirratum 
GTACTTTTTTACGAAGATTAGGTTCAGGGTTATTAGAAGAATTCTTTACGGAAGAAGAGCAGGTTCTTTCTTTGATCTTCCCCCCAAGAACCCCTTTTACTTTACACGGATCACATAGAGAACGTATTTGGTATTTGGATATTATCCGCATTAATGACTTAGTGAATCTTTCATGATTGGTCATGATACCTTTTAATTAAGTAGAATAGAAATGATTCTATAAAGAAGAATCAAAAGAGAAAATAAAAAATTTATGAATTTGCATTCTGAAATGCCCGTGTAGTGATTGAATCCACTGAGTAGTAAAAATTCTTAAACTTTCTTCTCGGTATGTAAGTTTTTTATATGTATTTTATCTAAATGTATACATAGGGAAAGTCGTGTGCAATGAAAAATGCAAGCACGGTTTGGGAAGGGGTCTTTTTCCTCTATTGCAACAAGAAAAAATGATCTACTTCATCCGACTAGTTCCGGGTTCGAGTCCCGGGCAACCCATACGG-----AAAAAAAAATCTTTCTTTTTGCCCGCTCCAATTTACAAGTTTTTTGGTGCATTTCCATTTAGTCAGATAGAGACATATTGGTTCCGGTTGGTTGACATTGGCATATAAGTCATGTTATACTGTTTAATAACAAGCCTTCTATTATCTATCTTACTTCTAGTTATAGTTAGGACGCGTGCTTGGGAGTCCTTGAAAATTGAATAAACCAAGATTTTACCATGACTGCAATTTTAGAGAGAC
>KT949625 Arthropodium cirratum
GTACTTTTTTACGAAGATTAGGTTCAGGGTTATTAGAAGAATTCTTTACGGAAGAAGAGCAGGTTCTTTCTTTGATCTTCCCCCCAAGAACCCCTTTTACTTTACACGGATCACATAGAGAACGTATTTGGTATTTGGATATTATCCGCATTAATGACTTAGTGAATCTTTCATGATTGGTCATGATACCTTTTAATTAAGTAGAATAGAAATGATTCTATAAAGAAGAATCAAAAGAGAAAATAAAAAATTTATGAATTTGCATTCTGAAATGCCCGTGTAGTGATTGAATCCACTGAGTAGTAAAAATTCTTAAACTTTCTTCTCGGTATGTAAGTTTTTTATATGTATTTTATCTAAATGTATACATAGGGAAAGTCGTGTGCAATGAAAAATGCAAGCACGGTTTGGGAAGGGGTCTTTTTCCTCTATTGCAACAAGAAAAAATGATCTACTTCATCCGACTAGTTCCGGGTTCGAGTCCCGGGCAACCCATACGG-----AAAAAAAAATCTTTCTTTTTGCCCGCTCCAATTTACAAGTTTTTTGGTGCATTTCCATTTAGTCAGATAGAGACATATTGGTTCCGGTTGGTTGACATTGGCATATAAGTCATGTTATACTGTTTAATAACAAGCCTTCTATTATCTATCTTACTTCTAGTTATAGTTAGGACGCGTGCTTGGGAGTCCTTGAAAATTGAATAAACCAAGATTTTACCATGACTGCAATTTTAGAGAGAC
>KT949626 Arthropodium cirratum
GTACTTTTTTACGAAGATTAGGTTCAGGGTTATTAGAAGAATTCTTTACGGAAGAAGAGCAGGTTCTTTCTTTGATCTTCCCCCCAAGAACCCCTTTTACTTTACACGGATCACATAGAGAACGTATTTGGTATTTGGATATTATCCGCATTAATGACTTAGTGAATCTTTCATGATTGGTCATGATACCTTTTAATTAAGTAGAATAGAAATGATTCTATAAAGAAGAATCAAAAGAGAAAATAAAAAATTTATGAATTTGCATTCTGAAATGCCCGTGTAGTGATTGAATCCACTGAGTAGTAAAAATTCTTAAACTTTCTTCTCGGTATGTAAGTTTTTTATATGTATTTTATCTAAATGTATACATAGGGAAAGTCGTGTGCAATGAAAAATGCAAGCACGGTTTGGGAAGGGGTCTTTTTCCTCTATTGCAACAAGAAAAAATGATCTACTTCATCCGACTAGTTCCGGGTTCGAGTCCCGGGCAACCCATACGG------AAAAAAAATCTTTCTTTTTGCCCGCTCCAATTTACAAGTTTTTTGGTGCATTTCCATTTAGTCAGATAGAGACATATTGGTTCCGGTTGGTTGACATTGGCATATAAGTCATGTTATACTGTTTAATAACAAGCCTTCTATTATCTATCTTACTTCTAGTTATAGTTAGGACGCGTGCTTGGGAGTCCTTGAAAATTTAATAAACCAAGATTTTACCATGACTGCAATTTTAGAGAGAC
>KT949627 Arthropodium cirratum 
GTACTTTTTTACGAAGATTAGGTTCAGGGTTATTAGAAGAATTCTTTACGGAAGAAGAGCAGGTTCTTTCTTTGATCTTCCCCCCAAGAACCCCTTTTACTTTACACGGATCACATAGAGAACGTATTTGGTATTTGGATATTATCCGCATTAATGACTTAGTGAATCTTTCATGATTGGTCATGATACCTTTTAATTAAGTAGAATAGAAATGATTCTATAAAGAAGAATCAAAAGAGAAAATAAAAAATTTATGAATTTGCATTCTGAAATGCCCGTGTAGTGATTGAATCCACTGAGTAGTAAAAATTCTTAAACTTTCTTCTCGGTATGTAAGTTTTTTATATGTATTTTATCTAAATGTATACATAGGGAAAGTCGTGTGCAATGAAAAATGCAAGCACGGTTTGGGAAGGGGTCTTTTTCCTCTATTGCAACAAGAAAAAATGATCTACTTCATCCGACTAGTTCCGGGTTCGAGTCCCGGGCAACCCATACGG------AAAAAAAATCTTTCTTTTTGCCCGCTCCAATTTACAAGTTTTTTGGTGCATTTCCATTTAGTCAGATAGAGACATATTGGTTCCGGTTGGTTGACATTGGCATATAAGTCATGTTATACTGTTTAATAACAAGCCTTCTATTATCTATCTTACTTCTAGTTATAGTTAGGACGCGTGCTTGGGAGTCCTTGAAAATTTAATAAACCAAGATTTTACCATGACTGCAATTTTAGAGAGAC
>KT949628 Arthropodium cirratum
GTACTTTTTTACGAAGATTAGGTTCAGGGTTATTAGAAGAATTCTTTACGGAAGAAGAGCAGGTTCTTTCTTTGATCTTCCCCCCAAGAACCCCTTTTACTTTACACGGATCACATAGAGAACGTATTTGGTATTTGGATATTATCCGCATTAATGACTTAGTGAATCTTTCATGATTGGTCATGATACCTTTTAATTAAGTAGAATAGAAATGATTCTATAAAGAAGAATCAAAAGAGAAAATAAAAAATTTATGAATTTGCATTCTGAAATGCCCGTGTAGTGATTGAATCCACTGAGTAGTAAAAATTCTTAAACTTTCTTCTCGGTATGTAAGTTTTTTATATGTATTTTATCTAAATGTATACATAGGGAAAGTCGTGTGCAATGAAAAATGCAAGCACGGTTTGGGAAGGGGTCTTTTTCCTCTATTGCAACAAGAAAAAATGATCTACTTCATCCGACTAGTTCCGGGTTCGAGTCCCGGGCAACCCATACGG-----AAAAAAAAATCTTTCTTTTTGCCCGCTCCAATTTACAAGTTTTTTGGTGCATTTCCATTTAGTCAGATAGAGACATATTGGTTCCGGTTGGTTGACATTGGCATATAAGTCATGTTATACTGTTTAATAACAAGCCTTCTATTATCTATCTTACTTCTAGTTATAGTTAGGACGCGTGCTTGGGAGTCCTTGAAAATTGAATAAACCAAGATTTTACCATGACTGCAATTTTAGAGAGAC
>KT949629 Arthropodium cirratum 
GTACTTTTTTACGAAGATTAGGTTCAGGGTTATTAGAAGAATTCTTTACGGAAGAAGAGCAGGTTCTTTCTTTGATCTTCCCCCCAAGAACCCCTTTTACTTTACACGGATCACATAGAGAACGTATTTGGTATTTGGATATTATCCGCATTAATGACTTAGTGAATCTTTCATGATTGGTCATGATACCTTTTAATTAAGTAGAATAGAAATGATTCTATAAAGAAGAATCAAAAGAGAAAATAAAAAATTTATGAATTTGCATTCTGAAATGCCCGTGTAGTGATTGAATCCACTGAGTAGTAAAAATTCTTAAACTTTCTTCTCGGTATGTAAGTTTTTTATATGTATTTTATCTAAATGTATACATAGGGAAAGTCGTGTGCAATGAAAAATGCAAGCACGGTTTGGGAAGGGGTCTTTTTCCTCTATTGCAACAAGAAAAAATGATCTACTTCATCCGACTAGTTCCGGGTTCGAGTCCCGGGCAACCCATACGG-----AAAAAAAAATCTTTCTTTTTGCCCGCTCCAATTTACAAGTTTTTTGGTGCATTTCCATTTAGTCAGATAGAGACATATTGGTTCCGGTTGGTTGACATTGGCATATAAGTCATGTTATACTGTTTAATAACAAGCCTTCTATTATCTATCTTACTTCTAGTTATAGTTAGGACGCGTGCTTGGGAGTCCTTGAAAATTGAATAAACCAAGATTTTACCATGACTGCAATTTTAGAGAGAC
>KT949630 Arthropodium cirratum 
GTACTTTTTTACGAAGATTAGGTTCAGGGTTATTAGAAGAATTCTTTACGGAAGAAGAGCAGGTTCTTTCTTTGATCTTCCCCCCAAGAACCCCTTTTACTTTACACGGATCACATAGAGAACGTATTTGGTATTTGGATATTATCCGCATTAATGACTTAGTGAATCTTTCATGATTGGTCATGATACCTTTTAATTAAGTAGAATAGAAATGATTCTATAAAGAAGAATCAAAAGAGAAAATAAAAAATTTATGAATTTGCATTCTGAAATGCCCGTGTAGTGATTGAATCCACTGAGTAGTAAAAATTCTTAAACTTTCTTCTCGGTATGTAAGTTTTTTATATGTATTTTATCTAAATGTATACATAGGGAAAGTCGTGTGCAATGAAAAATGCAAGCACGGTTTGGGAAGGGGTCTTTTTCCTCTATTGCAACAAGAAAAAATGATCTACTTCATCCGACTAGTTCCGGGTTCGAGTCCCGGGCAACCCATACGG-----AAAAAAAAATCTTTCTTTTTGCCCGCTCCAATTTACAAGTTTTTTGGTGCATTTCCATTTAGTCAGATAGAGACATATTGGTTCCGGTTGGTTGACATTGGCATATAAGTCATGTTATACTGTTTAATAACAAGCCTTCTATTATCTATCTTACTTCTAGTTATAGTTAGGACGCGTGCTTGGGAGTCCTTGAAAATTTAATAAACCAAGATTTTACCATGACTGCAATTTTAGAGAGAC
>KT949631 Arthropodium cirratum 
GTACTTTTTTACGAAGATTAGGTTCAGGGTTATTAGAAGAATTCTTTACGGAAGAAGAGCAGGTTCTTTCTTTGATCTTCCCCCCAAGAACCCCTTTTACTTTACACGGATCACATAGAGAACGTATTTGGTATTTGGATATTATCCGCATTAATGACTTAGTGAATCTTTCATGATTGGTCATGATACCTTTTAATTAAGTAGAATAGAAATGATTCTATAAAGAAGAATCAAAAGAGAAAATAAAAAATTTATGAATTTGCATTCTGAAATGCCCGTGTAGTGATTGAATCCACTGAGTAGTAAAAATTCTTAAACTTTCTTCTCGGTATGTAAGTTTTTTATATGTATTTTATCTAAATGTATACATAGGGAAAGTCGTGTGCAATGAAAAATGCAAGCACGGTTTGGGAAGGGGTCTTTTTCCTCTATTGCAACAAGAAAAAATGATCTACTTCATCCGACTAGTTCCGGGTTCGAGTCCCGGGCAACCCATACGG-----AAAAAAAAATCTTTCTTTTTGCCCGCTCCAATTTACAAGTTTTTTGGTGCATTTCCATTTAGTCAGATAGAGACATATTGGTTCCGGTTGGTTGACATTGGCATATAAGTCATGTTATACTGTTTAATAACAAGCCTTCTATTATCTATCTTACTTCTAGTTATAGTTAGGACGCGTGCTTGGGAGTCCTTGAAAATTTAATAAACCAAGATTTTACCATGACTGCAATTTTAGAGAGAC
>KT949632 Arthropodium cirratum 
GTACTTTTTTACGAAGATTAGGTTCAGGGTTATTAGAAGAATTCTTTACGGAAGAAGAGCAGGTTCTTTCTTTGATCTTCCCCCCAAGAACCCCTTTTACTTTACACGGATCACATAGAGAACGTATTTGGTATTTGGATATTATCCGCATTAATGACTTAGTGAATCTTTCATGATTGGTCATGATACCTTTTAATTAAGTAGAATAGAAATGATTCTATAAAGAAGAATCAAAAGAGAAAATAAAAAATTTATGAATTTGCATTCTGAAATGCCCGTGTAGTGATTGAATCCACTGAGTAGTAAAAATTCTTAAACTTTCTTCTCGGTATGTAAGTTTTTTATATGTATTTTATCTAAATGTATACATAGGGAAAGTCGTGTGCAATGAAAAATGCAAGCACGGTTTTGGAAGGGGTCTTTTTCCTCTATTGCAACAAGAAAAAATGATCTACTTCATCCGACTAGTTCCGGGTTCGAGTCCCGGGCAACCCATACGG-----AAAAAAAAATCTTTCTTTTTGCCCGCTCCAATTTACAAGTTTTTTGGTGCATTTCCATTTAGTCAGATAGAGACATATTGGTTCCGGTTGGTTGACATTGGCATATAAGTCATGTTATACTGTTTAATAACAAGCCTTCTATTATCTATCTTACTTCTAGTTATAGTTAGGACGCGTGCTTGGGAGTCCTTGAAAATTGAATAAACCAAGATTTTACCATGACTGCAATTTTAGAGAGAC
>KT949633 Arthropodium cirratum  
GTACTTTTTTACGAAGATTAGGTTCAGGGTTATTAGAAGAATTCTTTACGGAAGAAGAGCAGGTTCTTTCTTTGATCTTCCCCCCAAGAACCCCTTTTACTTTACACGGATCACATAGAGAACGTATTTGGTATTTGGATATTATCCGCATTAATGACTTAGTGAATCTTTCATGATTGGTCATGATACCTTTTAATTAAGTAGAATAGAAATGATTCTATAAAGAAGAATCAAAAGAGAAAATAAAAAATTTATGAATTTGCATTCTGAAATGCCCGTGTAGTGATTGAATCCACTGAGTAGTAAAAATTCTTAAACTTTCTTCTCGGTATGTAAGTTTTTTATATGTATTTTATCTAAATGTATACATAGGGAAAGTCGTGTGCAATGAAAAATGCAAGCACGGTTTGGGAAGGGGTCTTTTTCCTCTATTGCAACAAGAAAAAATGATCTACTTCATCCGACTAGTTCCGGGTTCGAGTCCCGGGCAACCCATACGG-----AAAAAAAAATCTTTCTTTTTGCCCGCTCCAATTTACAAGTTTTTTGGTGCATTTCCATTTAGTCAGATAGAGACATATTGGTTCCGGTTGGTTGACATTGGCATATAAGTCATGTTATACTGTTTAATAACAAGCCTTCTATTATCTATCTTACTTCTAGTTATAGTTAGGACGCGTGCTTGGGAGTCCTTGAAAATTGAATAAACCAAGATTTTACCATGACTGCAATTTTAGAGAGAC
>KT949634 Arthropodium cirratum 
GTACTTTTTTACGAAGATTAGGTTCAGGGTTATTAGAAGAATTCTTTACGGAAGAAGAGCAGGTTCTTTCTTTGATCTTCCCCCCAAGAACCCCTTTTACTTTACACGGATCACATAGAGAACGTATTTGGTATTTGGATATTATCCGCATTAATGACTTAGTGAATCTTTCATGATTGGTCATGATACCTTTTAATTAAGTAGAATAGAAATGATTCTATAAAGAAGAATCAAAAGAGAAAATAAAAAATTTATGAATTTGCATTCTGAAATGCCCGTGTAGTGATTGAATCCACTGAGTAGTAAAAATTCTTAAACTTTCTTCTCGGTATGTAAGTTTTTTATATGTATTTTATCTAAATGTATACATAGGGAAAGTCGTGTGCAATGAAAAATGCAAGCACGGTTTGGGAAGGGGTCTTTTTCCTCTATTGCAACAAGAAAAAATGATCTACTTCATCCGACTAGTTCCGGGTTCGAGTCCCGGGCAACCCATACGG-----AAAAAAAAATCTTTCTTTTTGCCCGCTCCAATTTACAAGTTTTTTGGTGCATTTCCATTTAGTCAGATAGAGACATATTGGTTCCGGTTGGTTGACATTGGCATATAAGTCATGTTATACTGTTTAATAACAAGCCTTCTATTATCTATCTTACTTCTAGTTATAGTTAGGACGCGTGCTTGGGAGTCCTTGAAAATTTAATAAACCAAGATTTTACCATGACTGCAATTTTAGAGAGAC
>KT949635 Arthropodium cirratum 
GTACTTTTTTACGAAGATTAGGTTCAGGGTTATTAGAAGAATTCTTTACGGAAGAAGAGCAGGTTCTTTCTTTGATCTTCCCCCCAAGAACCCCTTTTACTTTACACGGATCACATAGAGAACGTATTTGGTATTTGGATATTATCCGCATTAATGACTTAGTGAATCTTTCATGATTGGTCATGATACCTTTTAATTAAGTAGAATAGAAATGATTCTATAAAGAAGAATCAAAAGAGAAAATAAAAAATTTATGAATTTGCATTCTGAAATGCCCGTGTAGTGATTGAATCCACTGAGTAGTAAAAATTCTTAAACTTTCTTCTCGGTATGTAAGTTTTTTATATGTATTTTATCTAAATGTATACATAGGGAAAGTCGTGTGCAATGAAAAATGCAAGCACGGTTTGGGAAGGGGTCTTTTTCCTCTATTGCAACAAGAAAAAATGATCTACTTCATCCGACTAGTTCCGGGTTCGAGTCCCGGGCAACCCATACGG-----AAAAAAAAATCTTTCTTTTTGCCCGCTCCAATTTACAAGTTTTTTGGTGCATTTCCATTTAGTCAGATAGAGACATATTGGTTCCGGTTGGTTGACATTGGCATATAAGTCATGTTATACTGTTTAATAACAAGCCTTCTATTATCTATCTTACTTCTAGTTATAGTTAGGACGCGTGCTTGGGAGTCCTTGAAAATTTAATAAACCAAGATTTTACCATGACTGCAATTTTAGAGAGAC
>KT949636 Arthropodium cirratum  
GTACTTTTTTACGAAGATTAGGTTCAGGGTTATTAGAAGAATTCTTTACGGAAGAAGAGCAGGTTCTTTCTTTGATCTTCCCCCCAAGAACCCCTTTGACTTTACACGGATCACATAGAGAACGTATTTGGTATTTGGATATTATCCGCATTAATGACTTAGTGAATCTTTCATGATTGGTCATGATACCTTTTAATTAAGTAGAATAGAAATGATTCTATAAAGAAGAATCAAAAGAGAAAATAAAAAATTTATGAATTTGCATTCTGAAATGCCCGTGTAGTGATTGAATCCACTGAGTAGTAAAAATTCTTAAACTTTCTTCTCGGTATGTAAGTTTTTTATATGTATTTTATCTAAATGTATACATAGGGAAAGTCGTGTGCAATGAAAAATGCAAGCACGGTTTGGGAAGGGGTCTTTTTCCTCTATTGCAACAAGAAAAAATGATCTACTTCATCCGACTAGTTCCGGGTTCGAGTCCCGGGCAACCCATACGG-----AAAAAAAAATCTTTCTTTTTGCCCGCTCCAATTTACAAGTTTTTTGGTGCATTTCCATTTAGTCAGATAGAGACATATTGGTTCCGGTTGGTTGACATTGGCATATAAGTCATGTTATACTGTTTAATAACAAGCCTTCTATTATCTATCTTACTTCTAGTTATAGTTAGGACGCGTGCTTGGGAGTCCTTGAAAATTGAATAAACCAAGATTTTACCATGACTGCAATTTTAGAGAGAC
>KT949637 Arthropodium cirratum 
GTACTTTTTTACGAAGATTAGGTTCAGGGTTATTAGAAGAATTCTTTACGGAAGAAGAGCAGGTTCTTTCTTTGATCTTCCCCCCAAGAACCCCTTTGACTTTACACGGATCACATAGAGAACGTATTTGGTATTTGGATATTATCCGCATTAATGACTTAGTGAATCTTTCATGATTGGTCATGATACCTTTTAATTAAGTAGAATAGAAATGATTCTATAAAGAAGAATCAAAAGAGAAAATAAAAAATTTATGAATTTGCATTCTGAAATGCCCGTGTAGTGATTGAATCCACTGAGTAGTAAAAATTCTTAAACTTTCTTCTCGGTATGTAAGTTTTTTATATGTATTTTATCTAAATGTATACATAGGGAAAGTCGTGTGCAATGAAAAATGCAAGCACGGTTTGGGAAGGGGTCTTTTTCCTCTATTGCAACAAGAAAAAATGATCTACTTCATCCGACTAGTTCCGGGTTCGAGTCCCGGGCAACCCATACGG-----AAAAAAAAATCTTTCTTTTTGCCCGCTCCAATTTACAAGTTTTTTGGTGCATTTCCATTTAGTCAGATAGAGACATATTGGTTCCGGTTGGTTGACATTGGCATATAAGTCATGTTATACTGTTTAATAACAAGCCTTCTATTATCTATCTTACTTCTAGTTATAGTTAGGACGCGTGCTTGGGAGTCCTTGAAAATTGAATAAACCAAGATTTTACCATGACTGCAATTTTAGAGAGAC
>KT949638 Arthropodium cirratum 
GTACTTTTTTACGAAGATTAGGTTCAGGGTTATTAGAAGAATTCTTTACGGAAGAAGAGCAGGTTCTTTCTTTGATCTTCCCCCCAAGAACCCCTTTGACTTTACACGGATCACATAGAGAACGTATTTGGTATTTGGATATTATCCGCATTAATGACTTAGTGAATCTTTCATGATTGGTCATGATACCTTTTAATTAAGTAGAATAGAAATGATTCTATAAAGAAGAATCAAAAGAGAAAATAAAAAATTTATGAATTTGCATTCTGAAATGCCCGTGTAGTGATTGAATCCACTGAGTAGTAAAAATTCTTAAACTTTCTTCTCGGTATGTAAGTTTTTTATATGTATTTTATCTAAATGTATACATAGGGAAAGTCGTGTGCAATGAAAAATGCAAGCACGGTTTGGGAAGGGGTCTTTTTCCTCTATTGCAACAAGAAAAAATGATCTACTTCATCCGACTAGTTCCGGGTTCGAGTCCCGGGCAACCCATACGG-----AAAAAAAAATCTTTCTTTTTGCCCGCTCCAATTTACAAGTTTTTTGGTGCATTTCCATTTAGTCAGATAGAGACATATTGGTTCCGGTTGGTTGACATTGGCATATAAGTCATGTTATACTGTTTAATAACAAGCCTTCTATTATCTATCTTACTTCTAGTTATAGTTAGGACGCGTGCTTGGGAGTCCTTGAAAATTGAATAAACCAAGATTTTACCATGACTGCAATTTTAGAGAGAC
>KT949639 Arthropodium cirratum  
GTACTTTTTTACGAAGATTAGGTTCAGGGTTATTAGAAGAATTCTTTACGGAAGAAGAGCAGGTTCTTTCTTTGATCTTCCCCCCAAGAACCCCTTTTACTTTACACGGATCACATAGAGAACGTATTTGGTATTTGGATATTATCCGCATTAATGACTTAGTGAATCTTTCATGATTGGTCATGATACCTTTTAATTAAGTAGAATAGAAATGATTCTATAAAGAAGAATCAAAAGAGAAAATAAAAAATTTATGAATTTGCATTCTGAAATGCCCGTGTAGTGATTGAATCCACTGAGTAGTAAAAATTCTTAAACTTTCTTCTCGGTATGTAAGTTTTTTATATGTATTTTATCTAAATGTATACATAGGGAAAGTCGTGTGCAATGAAAAATGCAAGCACGGTTTGGGAAGGGGTCTTTTTCCTCTATTGCAACAAGAAAAAATGATCTACTTCATCCGACTAGTTCCGGGTTCGAGTCCCGGGCAACCCATACGG-----AAAAAAAAATCTTTCTTTTTGCCCGCTCCAATTTACAAGTTTTTTGGTGCATTTCCATTTAGTCAGATAGAGACATATTGGTTCCGGTTGGTTGACATTGGCATATAAGTCATGTTATACTGTTTAATAACAAGCCTTCTATTATCTATCTTACTTCTAGTTATAGTTAGGACGCGTGCTTGGGAGTCCTTGAAAATTTAATAAACCAAGATTTTACCATGACTGCAATTTTAGAGAGAC
>KT949640 Arthropodium cirratum  
GTACTTTTTTACGAAGATTAGGTTCAGGGTTATTAGAAGAATTCTTTACGGAAGAAGAGCAGGTTCTTTCTTTGATCTTCCCCCCAAGAACCCCTTTTACTTTACACGGATCACATAGAGAACGTATTTGGTATTTGGATATTATCCGCATTAATGACTTAGTGAATCTTTCATGATTGGTCATGATACCTTTTAATTAAGTAGAATAGAAATGATTCTATAAAGAAGAATCAAAAGAGAAAATAAAAAATTTATGAATTTGCATTCTGAAATGCCCGTGTAGTGATTGAATCCACTGAGTAGTAAAAATTCTTAAACTTTCTTCTCGGTATGTAAGTTTTTTATATGTATTTTATCTAAATGTATACATAGGGAAAGTCGTGTGCAATGAAAAATGCAAGCACGGTTTGGGAAGGGGTCTTTTTCCTCTATTGCAACAAGAAAAAATGATCTACTTCATCCGACTAGTTCCGGGTTCGAGTCCCGGGCAACCCATACGG-----AAAAAAAAATCTTTCTTTTTGCCCGCTCCAATTTACAAGTTTTTTGGTGCATTTCCATTTAGTGAGATAGAGACATATTGGTTCCGGTTGGTTGACATTGGCATATAAGTCATGTTATACTGTTTAATAACAAGCCTTCTATTATCTATCTTACTTCTAGTTATAGTTAGGACGCGTGCTTGGGAGTCCTTGAAAATTTAATAAACCAAGATTTTACCATGACTGCAATTTTAGAGAGAC
>KT949641 Arthropodium cirratum 
GTACTTTTTTACGAAGATTAGGTTCAGGGTTATTAGAAGAATTCTTTACGGAAGAAGAGCAGGTTCTTTCTTTGATCTTCCCCCCAAGAACCCCTTTGACTTTACACGGATCACATAGAGAACGTATTTGGTATTTGGATATTATCCGCATTAATGACTTAGTGAATCTTTCATGATTGGTCATGATACCTTTTAATTAAGTAGAATAGAAATGATTCTATAAAGAAGAATCAAAAGAGAAAATAAAAAATTTATGAATTTGCATTCTGAAATGCCCGTGTAGTGATTGAATCCACTGAGTAGTAAAAATTCTTAAACTTTCTTCTCGGTATGTAAGTTTTTTATATGTATTTTATCTAAATGTATACATAGGGAAAGTCGTGTGCAATGAAAAATGCAAGCACGGTTTGGGAAGGGGTCTTTTTCCTCTATTGCAACAAGAAAAAATGATCTACTTCATCCGACTAGTTCCGGGTTCGAGTCCCGGGCAACCCATACGG-----AAAAAAAAATCTTTCTTTTTGCCCGCTCCAATTTACAAGTTTTTTGGTGCATTTCCATTTAGTCAGATAGAGACATATTGGTTCCGGTTGGTTGACATTGGCATATAAGTCATGTTATACTGTTTAATAACAAGCCTTCTATTATCTATCTTACTTCTAGTTATAGTTAGGACGCGTGCTTGGGAGTCCTTGAAAATTGAATAAACCAAGATTTTACCATGACTGCAATTTTAGAGAGAC
>KT949642 Arthropodium cirratum
GTACTTTTTTACGAAGATTAGGTTCAGGGTTATTAGAAGAATTCTTTACGGAAGAAGAGCAGGTTCTTTCTTTGATCTTCCCCCCAAGAACCCCTTTTACTTTACACGGATCACATAGAGAACGTATTTGGTATTTGGATATTATCCGCATTAATGACTTAGTGAATCTTTCATGATTGGTCATGATACCTTTTAATTAAGTAGAATAGAAATGATTCTATAAAGAAGAATCAAAAGAGAAAATAAAAAATTTATGAATTTGCATTCTGAAATGCCCGTGTAGTGATTGAATCCACTGAGTAGTAAAAATTCTTAAACTTTCTTCTCGGTATGTAAGTTTTTTATATGTATTTTATCTAAATGTATACATAGGGAAAGTCGTGTGCAATGAAAAATGCAAGCACGGTTTGGGAAGGGGTCTTTTTCCTCTATTGCAACAAGAAAAAATGATCTACTTCATCCGACTAGTTCCGGGTTCGAGTCCCGGGCAACCCATACGG------AAAAAAAATCTTTCTTTTTGCCCGCTCCAATTTACAAGTTTTTTGGTGCATTTCCATTTAGTCAGATAGAGACATATTGGTTCCGGTTGGTTGACATTGGCATATAAGTCATGTTATACTGTTTAATAACAAGCCTTCTATTATCTATCTTACTTCTAGTTATAGTTAGGACGCGTGCTTGGGAGTCCTTGAAAATTTAATAAACCAAGATTTTACCATGACTGCAATTTTAGAGAGAC
>KT949643 Arthropodium cirratum
GTACTTTTTTACGAAGATTAGGTTCAGGGTTATTAGAAGAATTCTTTACGGAAGAAGAGCAGGTTCTTTCTTTGATCTTCCCCCCAAGAACCCCTTTTACTTTACACGGATCACATAGAGAACGTATTTGGTATTTGGATATTATCCGCATTAATGACTTAGTGAATCTTTCATGATTGGTCATGATACCTTTTAATTAAGTAGAATAGAAATGATTCTATAAAGAAGAATCAAAAGAGAAAATAAAAAATTTATGAATTTGCATTCTGAAATGCCCGTGTAGTGATTGAATCCACTGAGTAGTAAAAATTCTTAAACTTTCTTCTCGGTATGTAAGTTTTTTATATGTATTTTATCTAAATGTATACATAGGGAAAGTCGTGTGCAATGAAAAATGCAAGCACGGTTTGGGAAGGGGTCTTTTTCCTCTATTGCAACAAGAAAAAATGATCTACTTCATCCGACTAGTTCCGGGTTCGAGTCCCGGGCAACCCATACGG------AAAAAAAATCTTTCTTTTTGCCCGCTCCAATTTACAAGTTTTTTGGTGCATTTCCATTTAGTCAGATAGAGACATATTGGTTCCGGTTGGTTGACATTGGCATATAAGTCATGTTATACTGTTTAATAACAAGCCTTCTATTATCTATCTTACTTCTAGTTATAGTTAGGACGCGTGCTTGGGAGTCCTTGAAAATTTAATAAACCAAGATTTTACCATGACTGCAATTTTAGAGAGAC
>KT949644 Arthropodium cirratum
GTACTTTTTTACGAAGATTAGGTTCAGGGTTATTAGAAGAATTCTTTACGGAAGAAGAGCAGGTTCTTTCTTTGATCTTCCCCCCAAGAACCCCTTTTACTTTACACGGATCACATAGAGAACGTATTTGGTATTTGGATATTATCCGCATTAATGACTTAGTGAATCTTTCATGATTGGTCATGATACCTTTTAATTAAGTAGAATAGAAATGATTCTATAAAGAAGAATCAAAAGAGAAAATAAAAAATTTATGAATTTGCATTCTGAAATGCCCGTGTAGTGATTGAATCCACTGAGTAGTAAAAATTCTTAAACTTTCTTCTCGGTATGTAAGTTTTTTATATGTATTTTATCTAAATGTATACATAGGGAAAGTCGTGTGCAATGAAAAATGCAAGCACGGTTTGGGAAGGGGTCTTTTTCCTCTATTGCAACAAGAAAAAATGATCTACTTCATCCGACTAGTTCCGGGTTCGAGTCCCGGGCAACCCATACGG------AAAAAAAATCTTTCTTTTTGCCCGCTCCAATTTACAAGTTTTTTGGTGCATTTCCATTTAGTCAGATAGAGACATATTGGTTCCGGTTGGTTGACATTGGCATATAAGTCATGTTATACTGTTTAATAACAAGCCTTCTATTATCTATCTTACTTCTAGTTATAGTTAGGACGCGTGCTTGGGAGTCCTTGAAAATTTAATAAACCAAGATTTTACCATGACTGCAATTTTAGAGAGAC
>KT949645 Arthropodium cirratum
GTACTTTTTTACGAAGATTAGGTTCAGGGTTATTAGAAGAATTCTTTACGGAAGAAGAGCAGGTTCTTTCTTTGATCTTCCCCCCAAGAACCCCTTTTACTTTACACGGATCACATAGAGAACGTATTTGGTATTTGGATATTATCCGCATTAATGACTTAGTGAATCTTTCATGATTGGTCATGATACCTTTTAATTAAGTAGAATAGAAATGATTCTATAAAGAAGAATCAAAAGAGAAAATAAAAAATTTATGAATTTGCATTCTGAAATGCCCGTGTAGTGATTGAATCCACTGAGTAGTAAAAATTCTTAAACTTTCTTCTCGGTATGTAAGTTTTTTATATGTATTTTATCTAAATGTATACATAGGGAAAGTCGTGTGCAATGAAAAATGCAAGCACGGTTTGGGAAGGGGTCTTTTTCCTCTATTGCAACAAGAAAAAATGATCTACTTCATCCGACTAGTTCCGGGTTCGAGTCCCGGGCAACCCATACGG------AAAAAAAATCTTTCTTTTTGCCCGCTCCAATTTACAAGTTTTTTGGTGCATTTCCATTTAGTCAGATAGAGACATATTGGTTCCGGTTGGTTGACATTGGCATATAAGTCATGTTATACTGTTTAATAACAAGCCTTCTATTATCTATCTTACTTCTAGTTATAGTTAGGACGCGTGCTTGGGAGTCCTTGAAAATTTAATAAACCAAGATTTTACCATGACTGCAATTTTAGAGAGAC
>KT949646 Arthropodium cirratum
GTACTTTTTTACGAAGATTAGGTTCAGGGTTATTAGAAGAATTCTTTACGGAAGAAGAGCAGGTTCTTTCTTTGATCTTCCCCCCAAGAACCCCTTTTACTTTACACGGATCACATAGAGAACGTATTTGGTATTTGGATATTATCCGCATTAATGACTTAGTGAATCTTTCATGATTGGTCATGATACCTTTTAATTAAGTAGAATAGAAATGATTCTATAAAGAAGAATCAAAAGAGAAAATAAAAAATTTATGAATTTGCATTCTGAAATGCCCGTGTAGTGATTGAATCCACTGAGTAGTAAAAATTCTTAAACTTTCTTCTCGGTATGTAAGTTTTTTATATGTATTTTATCTAAATGTATACATAGGGAAAGTCGTGTGCAATGAAAAATGCAAGCACGGTTTGGGAAGGGGTCTTTTTCCTCTATTGCAACAAGAAAAAATGATCTACTTCATCCGACTAGTTCCGGGTTCGAGTCCCGGGCAACCCATACGG------AAAAAAAATCTTTCTTTTTGCCCGCTCCAATTTACAAGTTTTTTGGTGCATTTCCATTTAGTCAGATAGAGACATATTGGTTCCGGTTGGTTGACATTGGCATATAAGTCATGTTATACTGTTTAATAACAAGCCTTCTATTATCTATCTTACTTCTAGTTATAGTTAGGACGCGTGCTTGGGAGTCCTTGAAAATTTAATAAACCAAGATTTTACCATGACTGCAATTTTAGAGAGAC
>KT949647 Arthropodium cirratum
GTACTTTTTTACGAAGATTAGGTTCAGGGTTATTAGAAGAATTCTTTACGGAAGAAGAGCAGGTTCTTTCTTTGATCTTCCCCCCAAGAACCCCTTTTACTTTACACGGATCACATAGAGAACGTATTTGGTATTTGGATATTATCCGCATTAATGACTTAGTGAATCTTTCATGATTGGTCATGATACCTTTTAATTAAGTAGAATAGAAATGATTCTATAAAGAAGAATCAAAAGAGAAAATAAAAAATTTATGAATTTGCATTCTGAAATGCCCGTGTAGTGATTGAATCCACTGAGTAGTAAAAATTCTTAAACTTTCTTCTCGGTATGTAAGTTTTTTATATGTATTTTATCTAAATGTATACATAGGGAAAGTCGTGTGCAATGAAAAATGCAAGCACGGTTTGGGAAGGGGTCTTTTTCCTCTATTGCAACAAGAAAAAATGATCTACTTCATCCGACTAGTTCCGGGTTCGAGTCCCGGGCAACCCATACGG------AAAAAAAATCTTTCTTTTTGCCCGCTCCAATTTACAAGTTTTTTGGTGCATTTCCATTTAGTCAGATAGAGACATATTGGTTCCGGTTGGTTGACATTGGCATATAAGTCATGTTATACTGTTTAATAACAAGCCTTCTATTATCTATCTTACTTCTAGTTATAGTTAGGACGCGTGCTTGGGAGTCCTTGAAAATTTAATAAACCAAGATTTTACCATGACTGCAATTTTAGAGAGAC
>KT949648 Arthropodium cirratum
GTACTTTTTTACGAAGATTAGGTTCAGGGTTATTAGAAGAATTCTTTACGGAAGAAGAGCAGGTTCTTTCTTTGATCTTCCCCCCAAGAACCCCTTTTACTTTACACGGATCACATAGAGAACGTATTTGGTATTTGGATATTATCCGCATTAATGACTTAGTGAATCTTTCATGATTGGTCATGATACCTTTTAATTAAGTAGAATAGAAATGATTCTATAAAGAAGAATCAAAAGAGAAAATAAAAAATTTATGAATTTGCATTCTGAAATGCCCGTGTAGTGATTGAATCCACTGAGTAGTAAAAATTCTTAAACTTTCTTCTCGGTATGTAAGTTTTTTATATGTATTTTATCTAAATGTATACATAGGGAAAGTCGTGTGCAATGAAAAATGCAAGCACGGTTTGGGAAGGGGTCTTTTTCCTCTATTGCAACAAGAAAAAATGATCTACTTCATCCGACTAGTTCCGGGTTCGAGTCCCGGGCAACCCATACGG------AAAAAAAATCTTTCTTTTTGCCCGCTCCAATTTACAAGTTTTTTGGTGCATTTCCATTTAGTCAGATAGAGACATATTGGTTCCGGTTGGTTGACATTGGCATATAAGTCATGTTATACTGTTTAATAACAAGCCTTCTATTATCTATCTTACTTCTAGTTATAGTTAGGACGCGTGCTTGGGAGTCCTTGAAAATTTAATAAACCAAGATTTTACCATGACTGCAATTTTAGAGAGAC
>KT949649 Arthropodium cirratum
GTACTTTTTTACGAAGATTAGGTTCAGGGTTATTAGAAGAATTCTTTACGGAAGAAGAGCAGGTTCTTTCTTTGATCTTCCCCCCAAGAACCCCTTTTACTTTACACGGATCACATAGAGAACGTATTTGGTATTTGGATATTATCCGCATTAATGACTTAGTGAATCTTTCATGATTGGTCATGATACCTTTTAATTAAGTAGAATAGAAATGATTCTATAAAGAAGAATCAAAAGAGAAAATAAAAAATTTATGAATTTGTATTCTGAAATGCCCGTGTAGTGATTGAATCCACTGAGTAGTAAAAATTCTTAAACTTTCTTCTCGGTATGTAAGTTTTTTATATGTATTTTATCTAAATGTATACATAGGGAAAGTCGTGTGCAATGAAAAATGCAAGCACGGTTTGGGAAGGGGTCTTTTTCCTCTATTGCAACAAGAAAAAATGATCTACTTCATCCGACTAGTTCCGGGTTCGAGTCCCGGGCAACCCATACGG------AAAAAAAATCTTTCTTTTTGCCCGCTCCAATTTACAAGTTTTTTGGTGCATTTCCATTTAGTCAGATAGAGACATATTGGTTCCGGTTGGTTGACATTGGCATATAAGTCATGTTATACTGTTTAATAACAAGCCTTCTATTATCTATCTTACTTCTAGTTATAGTTAGGACGCGTGCTTGGGAGTCCTTGAAAATTGAATAAACCAAGATTTTACCATGACTGCAATTTTAGAGAGAC
>KT949650 Arthropodium cirratum
GTACTTTTTTACGAAGATTAGGTTCAGGGTTATTAGAAGAATTCTTTACGGAAGAAGAGCAGGTTCTTTCTTTGATCTTCCCCCCAAGAACCCCTTTTACTTTACACGGATCACATAGAGAACGTATTTGGTATTTGGATATTATCCGCATTAATGACTTAGTGAATCTTTCATGATTGGTCATGATACCTTTTAATTAAGTAGAATAGAAATGATTCTATAAAGAAGAATCAAAAGAGAAAATAAAAAATTTATGAATTTGTATTCTGAAATGCCCGTGTAGTGATTGAATCCACTGAGTAGTAAAAATTCTTAAACTTTCTTCTCGGTATGTAAGTTTTTTATATGTATTTTATCTAAATGTATACATAGGGAAAGTCGTGTGCAATGAAAAATGCAAGCACGGTTTGGGAAGGGGTCTTTTTCCTCTATTGCAACAAGAAAAAATGATCTACTTCATCCGACTAGTTCCGGGTTCGAGTCCCGGGCAACCCATACGG------AAAAAAAATCTTTCTTTTTGCCCGCTCCAATTTACAAGTTTTTTGGTGCATTTCCATTTAGTCAGATAGAGACATATTGGTTCCGGTTGGTTGACATTGGCATATAAGTCATGTTATACTGTTTAATAACAAGCCTTCTATTATCTATCTTACTTCTAGTTATAGTTAGGACGCGTGCTTGGGAGTCCTTGAAAATTGAATAAACCAAGATTTTACCATGACTGCAATTTTAGAGAGAC
>KT949651 Arthropodium cirratum
GTACTTTTTTACGAAGATTAGGTTCAGGGTTATTAGAAGAATTCTTTACGGAAGAAGAGCAGGTTCTTTCTTTGATCTTCCCCCCAAGAACCCCTTTTACTTTACACGGATCACATAGAGAACGTATTTGGTATTTGGATATTATCCGCATTAATGACTTAGTGAATCTTTCATGATTGGTCATGATACCTTTTAATTAAGTAGAATAGAAATGATTCTATAAAGAAGAATCAAAAGAGAAAATAAAAAATTTATGAATTTTCATTCTGAAATGCCCGTGTAGTGATTGAATCCACTGAGTAGTAAAAATTCTTAAACTTTCTTCTCGGTATGTAAGTTTTTTATATGTATTTTATCTAAATGTATACATAGGGAAAGTCGTGTGCAATGAAAAATGCAAGCACGGTTTGGGAAGGGGTCTTTTTCCTCTATTGCAACAAGAAAAAATGATCTACTTCATCCGACTAGTTCCGGGTTCGAGTCCCGGGCAACCCATACGG----AAAAAAAAAATCTTTCTTTTTGCCCGCTCCAATTTACAAGTTTTTTGGTGCATTTCCATTTAGTCAGATAGAGACATATTGGTTCCGGTTGGTTGACATTGGCATATAAGTCATGTTATACTGTTTAATAACAAGCCTTCTATTATCTATCTTACTTCTAGTTATAGTTAGGACGCGTGCTTGGGAGTCCTTGAAAATTTAATAAACCAAGATTTTACCATGACTGCAATTTTAGAGAGAC
>KT949652 Arthropodium cirratum
GTACTTTTTTACGAAGATTAGGTTCAGGGTTATTAGAAGAATTCTTTACGGAAGAAGAGCAGGTTCTTTCTTTGATCTTCCCCCCAAGAACCCCTTTTACTTTACACGGATCACATAGAGAACGTATTTGGTATTTGGATATTATCCGCATTAATGACTTAGTGAATCTTTCATGATTGGTCATGATACCTTTTAATTAAGTAGAATAGAAATGATTCTATAAAGAAGAATCAAAAGAGAAAATAAAAAATTTATGAATTTTCATTCTGAAATGCCCGTGTAGTGATTGAATCCACTGAGTAGTAAAAATTCTTAAACTTTCTTCTCGGTATGTAAGTTTTTTATATGTATTTTATCTAAATGTATACATAGGGAAAGTCGTGTGCAATGAAAAATGCAAGCACGGTTTGGGAAGGGGTCTTTTTCCTCTATTGCAACAAGAAAAAATGATCTACTTCATCCGACTAGTTCCGGGTTCGAGTCCCGGGCAACCCATACGG----AAAAAAAAAATCTTTCTTTTTGCCCGCTCCAATTTACAAGTTTTTTGGTGCATTTCCATTTAGTCAGATAGAGACATATTGGTTCCGGTTGGTTGACATTGGCATATAAGTCATGTTATACTGTTTAATAACAAGCCTTCTATTATCTATCTTACTTCTAGTTATAGTTAGGACGCGTGCTTGGGAGTCCTTGAAAATTTAATAAACCAAGATTTTACCATGACTGCAATTTTAGAGAGAC
>KT949653 Arthropodium candidum
GTACTTTTTTACGAAGATTAGGTTCAGGGTTATTAGAAGAATTCTTTACGGAAGAAGAGCAGGTTCTTTCTTTGATCTTCCCCCCAAGAACCCCTTTTACTTTACACGGATCACATAGAGAACGTATTTGGTATTTGGATATTATCCGCATTAATGACTTAGTGAATCCTTCATGATTGGTCATGATACCTTTTAATTAAGTAGAATAGAAATGATTCTATAAAGAAGAATCTAAAAAGAAAATAAAAAATTCATGAATTTGCATTCTGAAATGCCCGTATAGTAATTGAATCCACTGAGTAGTAAAAATTCTTAAACTTTCTTCTCGGTATGTAAGTTTTTTATATGTATTTTATCTAAATGTATACATAGGGAAAGTCGTGTGCAATGAAAAATGCAAGCACGGTTTGGGAAGGGGTCTTTTTCCTCTATTGCAACAAGAAAAAATGATCTACTTCATCCGACTAGTTCCGGGTTCGAGTCCCGGGCAACCCATACGGAAAATAAAAAAAAATCTTTCTTTTTGCCCGCTCCAATTTACAAGTTTTTTGGTGCATTTCCATTTAGTCAGATAGAGATATATTGGTTCAGGTTGGTTGACATTGGCATATAAGTCATGTTATACTGTTTAATAACAAGCCTTTTATTATCTATCTTACTTCTAGTTATAGTTAGGACGCGTGCTTGGGAGTCCTTGAAAATTGAATAAACCAAGATTTTACCATGACTGCAATTTTAGAGAGAC
>KT949654 Arthropodium candidum
GTACTTTTTTACGAAGATTAGGTTCAGGGTTATTAGAAGAATTCTTTACGGAAGAAGAGCAGGTTCTTTCTTTGATCTTCCCCCCAAGAACCCCTTTTACTTTACACGGATCACATAGAGAACGTATTTGGTATTTGGATATTATCCGCATTAATGACTTAGTGAATCCTTCATGATTGGTCATGATACCTTTTAATTAAGTAGAATAGAAATGATTCTATAAAGAAGAATCTAAAAAGAAAATAAAAAATTCATGAATTTGCATTCTGAAATGCCCGTATAGTAATTGAATCCACTGAGTAGTAAAAATTCTTAAACTTTCTTCTCGGTATGTAAGTTTTTTATATGTATTTTATCTAAATGTATACATAGGGAAAGTCGTGTGCAATGAAAAATGCAAGCACGGTTTGGGAAGGGGTCTTTTTCCTCTATTGCAACAAGAAAAAATGATCTACTTCATCCGACTAGTTCCGGGTTCGAGTCCCGGGCAACCCATACGGAAAATAAAAAAAAATCTTTCTTTTTGCCCGCTCCAATTTACAAGTTTTTTGGTGCATTTCCATTTAGTCAGATAGAGATATATTGGTTCAGGTTGGTTGACATTGGCATATAAGTCATGTTATACTGTTTAATAACAAGCCTTTTATTATCTATCTTACTTCTAGTTATAGTTAGGACGCGTGCTTGGGAGTCCTTGAAAATTGAATAAACCAAGATTTTACCATGACTGCAATTTTAGAGAGAC
